# Supplementary material for: AHNAKs roles in physiology and malignant tumors
Source: Front Oncol. 2023 Nov 14;13:1258951. doi: 10.3389/fonc.2023.1258951 (PMC10682155; doi:10.3389/fonc.2023.1258951)
Supplement: Supplementary file 2 [file Table_2.xlsx]

## Sheet: SKCM
Gene	Cytoband	Altered group	Unaltered group	Altered group	Unaltered group	Log2 Ratio	p-Value	q-Value	Higher expression in
ATG16L1	2q37.1	9.52	9.21	0.64	0.52	0.31	1.151e-05	0.0736	Altered group
NDC1	1p32.3	8.64	8.23	0.83	0.82	0.41	1.907e-05	0.0736	Altered group
TTLL7	1p31.1	5.69	4.74	1.95	2.02	0.96	2.573e-05	0.0736	Altered group
GPN1	2p23.3	9.86	9.67	0.43	0.41	0.2	4.819e-05	0.0934	Altered group
RAPH1	2q33.2	9.96	9.61	0.73	0.77	0.35	5.248e-05	0.0934	Altered group
CSTF2	Xq22.1	8.85	8.64	0.47	0.44	0.21	6.931e-05	0.0959	Altered group
DR1	1p22.1	10.23	9.91	0.69	0.73	0.32	7.183e-05	0.0959	Altered group
LRRC42	1p32.3	9.15	8.92	0.52	0.53	0.24	8.501e-05	0.106	Altered group
NOL10	2p25.1	9.67	9.47	0.43	0.5	0.2	9.729e-05	0.106	Altered group
CKAP2L	2q14.1	7.86	7.38	1.05	1.09	0.48	9.98e-05	0.106	Altered group
RTCA	1p21.2	9.47	9.2	0.59	0.61	0.27	0.0001001	0.106	Altered group
STAMBP	2p13.1	9.64	9.43	0.46	0.47	0.21	0.000109	0.106	Altered group
SLC25A37	8p21.2	9.05	8.68	0.84	0.86	0.37	0.0001326	0.112	Altered group
SLC4A1AP	2p23.3	9.53	9.35	0.38	0.46	0.17	0.0001525	0.112	Altered group
ADK	10q22.2	7.72	7.39	0.78	0.7	0.33	0.0001551	0.112	Altered group
MLF1	3q25.32	8.14	7.75	0.89	0.97	0.39	0.0001857	0.112	Altered group
GPSM2	1p13.3	8.88	8.46	0.96	0.95	0.41	0.0001881	0.112	Altered group
GDAP2	1p12	8.54	8.29	0.57	0.67	0.25	0.0001938	0.112	Altered group
FAF1	1p32.3	10.14	9.95	0.45	0.44	0.19	0.0002014	0.112	Altered group
KCTD9	8p21.2	9.17	8.82	0.84	0.88	0.35	0.0002947	0.133	Altered group
CFAP210	2q31.1	5.44	4.99	1.07	1.17	0.45	0.0003033	0.133	Altered group
CEP85	1p36.11	9.11	8.82	0.7	0.65	0.29	0.0003101	0.133	Altered group
WDR47	1p13.3	8.78	8.48	0.74	0.74	0.3	0.0003188	0.133	Altered group
PPP2R2A	8p21.2	10	9.73	0.67	0.65	0.28	0.0003237	0.133	Altered group
ELOA	1p36.11	10.95	10.76	0.45	0.5	0.19	0.000347	0.133	Altered group
GPR39	2q21.2	3.2	2.29	2.38	1.46	0.91	0.0003522	0.133	Altered group
PRPS1	Xq22.3	10.11	9.93	0.42	0.51	0.18	0.0004448	0.138	Altered group
MIGA1	1p31.1	8.51	8.11	1.01	1.01	0.4	0.0004943	0.138	Altered group
DNTTIP2	1p22.1	10.25	9.95	0.74	0.81	0.3	0.0004971	0.138	Altered group
RPF1	1p22.3	9.58	9.35	0.57	0.6	0.23	0.0005114	0.138	Altered group
DNAJC6	1p31.3	7.24	6.49	1.84	1.99	0.75	0.0005207	0.138	Altered group
KATNAL1	13q12.3	9.02	8.71	0.78	0.82	0.31	0.000534	0.138	Altered group
TPX2	20q11.21	10.99	10.67	0.78	0.84	0.32	0.0005515	0.138	Altered group
ZPR1	11q23.3	9.89	9.67	0.54	0.59	0.22	0.0005541	0.138	Altered group
IGF2BP2	3q27.2	9.9	9.33	1.38	1.56	0.56	0.0005724	0.138	Altered group
GPR137C	14q22.1	4.57	4.05	1.31	1.27	0.51	0.0006159	0.138	Altered group
LRRC49	15q23	5.41	4.9	1.29	1.41	0.52	0.0006261	0.138	Altered group
GCLM	1p22.1	7.57	7.24	0.86	0.82	0.33	0.0006332	0.138	Altered group
C2ORF49	2q12.2	6.9	6.69	0.54	0.59	0.21	0.000651	0.138	Altered group
NME7	1q24.2	7.81	7.55	0.69	0.68	0.27	0.000687	0.138	Altered group
GNAI3	1p13.3	11.02	10.79	0.57	0.58	0.22	0.0006991	0.138	Altered group
SNIP1	1p34.3	8.22	8.04	0.46	0.47	0.18	0.0007016	0.138	Altered group
ASB1	2q37.3	9.22	8.95	0.68	0.65	0.26	0.000704	0.138	Altered group
CNNM4	2q11.2	8.88	8.65	0.6	0.63	0.23	0.000709	0.138	Altered group
MTMR9	8p23.1	8.54	8.27	0.69	0.75	0.27	0.0007164	0.138	Altered group
NEK2	1q32.3	8.22	7.84	0.93	1.16	0.38	0.0007172	0.138	Altered group
ELP3	8p21.1	9.94	9.75	0.48	0.5	0.19	0.0007318	0.138	Altered group
ANLN	7p14.2	10.29	9.86	1.11	1.09	0.43	0.0007353	0.138	Altered group
SLC35A3	1p21.2	7.24	6.88	0.89	1.05	0.36	0.0007374	0.138	Altered group
JPT2	16p13.3	11.27	11.11	0.4	0.46	0.16	0.0007856	0.138	Altered group
RPS6KC1	1q32.3	9.48	9.24	0.63	0.66	0.24	0.0007955	0.138	Altered group
RPL23AP7	2q14.1	7.05	6.78	0.71	0.72	0.27	0.0008434	0.138	Altered group
ZSCAN20	1p35.1	6.54	6.31	0.6	0.63	0.23	0.000869	0.138	Altered group
TAF13	1p13.3	7.51	7.16	0.89	0.95	0.35	0.0008762	0.138	Altered group
CDR2L	17q25.1	8.1	7.62	1.24	1.3	0.48	0.0009036	0.14	Altered group
USP53	4q26	9.21	8.62	1.53	1.67	0.59	0.0009125	0.14	Altered group
SLC25A24	1p13.3	9.62	9.25	1	0.95	0.38	0.0009139	0.14	Altered group
CIT	12q24.23	9.98	9.64	0.88	1	0.34	0.0009231	0.14	Altered group
CTNNAL1	9q31.3	9.44	9.01	1.13	1.1	0.43	0.0009374	0.141	Altered group
CHRNA5	15q25.1	6.62	6.23	0.96	1.19	0.38	0.0009419	0.141	Altered group
BVES	6q21	7.79	7.13	1.69	2	0.67	0.000986	0.141	Altered group
WDR54	2p13.1	8.51	8.13	1.04	0.97	0.39	0.0009905	0.141	Altered group
CENPO	2p23.3	7.76	7.5	0.71	0.65	0.26	0.001001	0.141	Altered group
ALMS1	2p13.1	8.96	8.72	0.62	0.68	0.24	0.001038	0.141	Altered group
CAPN2	1q41	12.35	12.1	0.68	0.68	0.26	0.001058	0.141	Altered group
LCLAT1	2p23.1	8.52	8.28	0.63	0.72	0.24	0.001059	0.141	Altered group
NBPF22P	5q14.3	0.97	0.61	0.99	0.82	0.36	0.001061	0.141	Altered group
SF3A3	1p34.3	11.14	10.98	0.44	0.4	0.16	0.00109	0.141	Altered group
CENPI	Xq22.1	6.42	6.05	0.98	1.05	0.37	0.0011	0.141	Altered group
CCDC15	11q24.2	6.14	5.82	0.83	0.91	0.32	0.001114	0.141	Altered group
TCP11L1	11p13	7.83	7.58	0.66	0.7	0.25	0.001118	0.141	Altered group
GMCL2	5q35.3	2.1	1.82	0.75	0.8	0.28	0.00117	0.143	Altered group
MTHFD2	2p13.1	10.19	9.85	0.92	0.86	0.34	0.001176	0.143	Altered group
TNIK	3q26.2-q26.31	8.49	7.98	1.33	1.5	0.51	0.001196	0.143	Altered group
SEMA4F	2p13.1	8.9	8.57	0.85	1.02	0.33	0.001233	0.143	Altered group
PDZD8	10q25.3-q26.11	8.35	8.03	0.85	0.91	0.32	0.001234	0.143	Altered group
KLHL29	2p24.1	8.79	8.32	1.14	1.67	0.47	0.001263	0.143	Altered group
HYAL3	3p21.31	6.51	6.16	0.95	0.93	0.35	0.001264	0.143	Altered group
AGO3	1p34.3	7.01	6.73	0.76	0.84	0.29	0.001295	0.143	Altered group
ZNF473	19q13.33	8.34	8.14	0.54	0.61	0.2	0.001302	0.143	Altered group
PRR11	17q22	7.46	7	1.2	1.41	0.46	0.001337	0.144	Altered group
ERI1	8p23.1	8.57	8.31	0.71	0.71	0.26	0.001341	0.144	Altered group
DEPDC1	1p31.3	7.96	7.47	1.33	1.4	0.49	0.001371	0.146	Altered group
ANKLE2	12q24.33	10.62	10.47	0.42	0.44	0.16	0.001386	0.146	Altered group
TYW3	1p31.1	9.2	8.93	0.73	0.75	0.27	0.001404	0.147	Altered group
GNB1	1p36.33	13.32	13.16	0.44	0.43	0.16	0.001429	0.148	Altered group
NPHP1	2q13	6.35	6.04	0.86	0.91	0.32	0.001431	0.148	Altered group
NUP43	6q25.1	9.36	9.13	0.61	0.65	0.23	0.001442	0.148	Altered group
KLF5	13q22.1	7.1	6.48	1.65	1.79	0.61	0.001447	0.148	Altered group
SNRNP40	1p35.2	9.77	9.58	0.54	0.49	0.19	0.001511	0.15	Altered group
SARS1	1p13.3	11.86	11.67	0.54	0.51	0.19	0.001518	0.15	Altered group
RAP1GDS1	4q23	10.03	9.79	0.63	0.7	0.23	0.00157	0.15	Altered group
CDKN2B-AS1	9p21.3	3.6	2.94	1.83	1.85	0.66	0.001581	0.15	Altered group
CDKN2A-DT	9p21.3	1.13	0.71	1.2	1	0.42	0.001592	0.15	Altered group
POU3F2	6q16.1	6.75	5.94	2.2	2.31	0.8	0.001594	0.15	Altered group
AGPS	2q31.2	10.46	10.21	0.67	0.71	0.24	0.00163	0.153	Altered group
CRADD	12q22	7.27	6.97	0.87	0.76	0.31	0.001646	0.153	Altered group
NOL9	1p36.31	8.07	7.85	0.62	0.65	0.22	0.001731	0.157	Altered group
SMG5	1q22	11.9	11.72	0.49	0.53	0.18	0.001733	0.157	Altered group
EOLA2	Xq28	9.03	8.86	0.47	0.44	0.17	0.001753	0.158	Altered group
PBK	8p21.1	8.88	8.52	0.97	1.18	0.36	0.001798	0.159	Altered group
CEP55	10q23.33	8.65	8.31	0.95	1.01	0.34	0.001806	0.159	Altered group
FADS3	11q12.2	9.83	9.49	0.94	1.05	0.35	0.001815	0.159	Altered group
PYGB	20p11.21	13.51	13.14	1.04	1.01	0.37	0.001818	0.159	Altered group
CDCA2	8p21.2	7.98	7.62	0.98	1.08	0.36	0.001825	0.159	Altered group
TTL	2q14.1	10.78	10.56	0.6	0.72	0.22	0.001848	0.159	Altered group
STIL	1p33	8.1	7.78	0.9	0.88	0.32	0.001873	0.159	Altered group
UBL4A	Xq28	10.49	10.32	0.49	0.45	0.17	0.001893	0.159	Altered group
PPP1R8	1p35.3	10.17	10.03	0.38	0.38	0.14	0.001902	0.159	Altered group
GPR176	15q14-q15.1	6.82	6.34	1.34	1.28	0.47	0.001925	0.159	Altered group
KIF2C	1p34.1	9.59	9.25	0.97	0.93	0.34	0.001927	0.159	Altered group
DIAPH3	13q21.2	7.94	7.55	1.04	1.32	0.39	0.001951	0.159	Altered group
USP1	1p31.3	9.99	9.65	0.96	0.96	0.34	0.001962	0.159	Altered group
NRAS	1p13.2	10.79	10.52	0.74	0.84	0.27	0.001989	0.16	Altered group
GTF2E2	8p12	9.12	8.91	0.57	0.58	0.2	0.002009	0.161	Altered group
EXOSC10	1p36.22	11.18	11.01	0.5	0.45	0.17	0.002054	0.162	Altered group
EXTL2	1p21.2	9.2	8.91	0.79	0.93	0.29	0.002071	0.162	Altered group
STX2	12q24.33	8.85	8.59	0.71	0.78	0.26	0.002078	0.162	Altered group
NDUFAF7	2p22.2	7.87	7.68	0.52	0.59	0.19	0.00208	0.162	Altered group
FAM72D	1q21.1	6.29	5.93	1.02	0.99	0.36	0.002083	0.162	Altered group
TRIM35	8p21.2	9.33	9.15	0.5	0.52	0.18	0.002093	0.162	Altered group
HJURP	2q37.1	8.89	8.58	0.85	0.99	0.31	0.002123	0.163	Altered group
GMEB1	1p35.3	7.58	7.4	0.52	0.51	0.18	0.002162	0.163	Altered group
AIRIM	1p34.3	8.55	8.32	0.68	0.66	0.24	0.002212	0.163	Altered group
CTTNBP2NL	1p13.2	9.2	8.93	0.77	0.78	0.27	0.002217	0.163	Altered group
MATN1	1p35.2	2.96	2.59	1.09	0.98	0.37	0.002227	0.163	Altered group
IQGAP3	1q22	9.61	9.27	0.94	1.04	0.34	0.00226	0.163	Altered group
LRRFIP1	2q37.3	11.31	11.07	0.69	0.73	0.25	0.002287	0.164	Altered group
CDCA5	11q13.1	9.39	9.1	0.85	0.82	0.29	0.002432	0.172	Altered group
MAK16	8p12	9.27	8.99	0.81	0.87	0.29	0.002464	0.172	Altered group
POLR3D	8p21.3	9.68	9.47	0.62	0.61	0.21	0.002468	0.172	Altered group
CEP43	6q27	7.13	6.87	0.75	0.83	0.27	0.002473	0.172	Altered group
SLC39A14	8p21.3	11.36	11.05	0.9	0.91	0.31	0.002528	0.172	Altered group
ZDHHC9	Xq26.1	10.02	9.8	0.6	0.68	0.21	0.002536	0.172	Altered group
FOSL1	11q13.1	8.6	7.88	2.1	2.08	0.72	0.002561	0.172	Altered group
EIF4E2	2q37.1	10.37	10.26	0.31	0.43	0.12	0.002574	0.172	Altered group
RTN4	2p16.1	12.27	12.06	0.61	0.61	0.21	0.002598	0.172	Altered group
CUEDC1	17q22	8.72	8.51	0.58	0.66	0.21	0.002607	0.172	Altered group
IDS	Xq28	11.67	11.39	0.82	0.73	0.28	0.002635	0.172	Altered group
ULBP2	6q25.1	4.42	3.79	1.86	1.77	0.63	0.002642	0.172	Altered group
ALG10	12p11.1	6.55	6.33	0.61	0.72	0.22	0.002646	0.172	Altered group
STX1A	7q11.23	7.11	6.67	1.38	0.97	0.45	0.002705	0.174	Altered group
WDR3	1p12	10.6	10.34	0.76	0.75	0.26	0.002711	0.174	Altered group
DCLRE1B	1p13.2	8.43	8.21	0.64	0.57	0.21	0.002712	0.174	Altered group
TMEM120B	12q24.31	8.98	8.82	0.46	0.55	0.17	0.002714	0.174	Altered group
UTP11	1p34.3	9.69	9.51	0.55	0.55	0.19	0.00272	0.174	Altered group
CSE1L	20q13.13	11.49	11.28	0.63	0.61	0.21	0.002786	0.176	Altered group
GK3	4q32.3	5.24	4.89	1.03	0.94	0.35	0.00279	0.176	Altered group
FAM136A	2p13.3	9.75	9.59	0.46	0.47	0.16	0.002799	0.176	Altered group
C18ORF54	18q21.2	7.18	6.79	1.13	1.15	0.39	0.002837	0.177	Altered group
BSDC1	1p35.1	10.73	10.57	0.48	0.46	0.16	0.002844	0.177	Altered group
DHDDS	1p36.11	9.93	9.75	0.53	0.53	0.18	0.002914	0.178	Altered group
RFX2	19p13.3	6.64	6.26	1.11	1.17	0.38	0.002945	0.178	Altered group
RASSF8	12p12.1	9.81	9.4	1.22	1.14	0.41	0.002967	0.178	Altered group
SERBP1	1p31.3	12.75	12.57	0.55	0.49	0.18	0.002987	0.178	Altered group
DYNC1I2	2q31.1	10.55	10.4	0.44	0.49	0.15	0.00299	0.178	Altered group
TOMM34	20q13.12	10.46	10.21	0.78	0.55	0.25	0.002993	0.178	Altered group
CCT4	2p15	12.07	11.89	0.56	0.47	0.18	0.003	0.178	Altered group
AGAP1	2q37.2	8.79	8.54	0.73	0.75	0.25	0.003038	0.178	Altered group
NECTIN3	3q13.13	6.5	5.8	2.08	2.08	0.7	0.003056	0.178	Altered group
LINC00471	2q37.1	2.47	2.17	0.87	0.93	0.3	0.003057	0.178	Altered group
TARS1	5p13.3	11.18	10.96	0.65	0.61	0.22	0.003065	0.178	Altered group
RTN3	11q13	11.42	11.24	0.52	0.54	0.18	0.00308	0.179	Altered group
REEP3	10q21.3	8.54	8.26	0.82	0.8	0.28	0.003086	0.179	Altered group
CDCA8	1p34.3	9.09	8.78	0.93	0.87	0.31	0.003109	0.179	Altered group
MTCL1	18p11.22	7.39	6.91	1.41	1.48	0.48	0.003112	0.179	Altered group
EMC1	1p36.13	10.98	10.74	0.72	0.67	0.24	0.003128	0.18	Altered group
PNO1	2p14	9.34	9.17	0.5	0.5	0.17	0.003174	0.182	Altered group
AHCYL1	1p13.3	11.48	11.27	0.64	0.55	0.21	0.003181	0.182	Altered group
DCBLD2	3q12.1	11.31	10.88	1.3	1.19	0.43	0.003272	0.184	Altered group
NCAPD3	11q25	9.43	9.2	0.68	0.73	0.23	0.003283	0.184	Altered group
PAFAH1B2	11q23.3	8.66	8.38	0.81	0.97	0.28	0.003322	0.184	Altered group
MCM10	10p13	7.68	7.34	0.99	1.16	0.34	0.00337	0.186	Altered group
ECT2	3q26.31	9.06	8.71	1.03	1.12	0.35	0.003487	0.191	Altered group
AGO1	1p34.3	10.19	10.03	0.48	0.48	0.16	0.003548	0.191	Altered group
NCAPH	2q11.2	8.69	8.4	0.83	0.96	0.29	0.003554	0.191	Altered group
NUMBL	19q13.2	9.42	9.16	0.79	0.71	0.26	0.003577	0.191	Altered group
CLSPN	1p34.3	7.93	7.55	1.11	1.32	0.39	0.003582	0.191	Altered group
FAAP24	19q13.11	6.19	5.99	0.58	0.66	0.2	0.003588	0.191	Altered group
JOSD1	22q13.1	10.95	10.76	0.56	0.52	0.18	0.003604	0.191	Altered group
FLNA	Xq28	14.98	14.69	0.93	0.79	0.3	0.003609	0.191	Altered group
CDKN2A	9p21.3	7.66	6.63	3.15	3.01	1.04	0.003649	0.192	Altered group
RMND1	6q25.1	8.61	8.39	0.65	0.6	0.21	0.00366	0.192	Altered group
SRPX	Xp11.4	11.46	11.04	1.23	1.34	0.42	0.003701	0.193	Altered group
RPEL1	10q24.33	5.27	5.05	0.66	0.73	0.22	0.003747	0.194	Altered group
WASF1	6q21	7.97	7.65	0.95	1	0.32	0.003759	0.194	Altered group
SERAC1	6q25.3	7.62	7.34	0.85	0.8	0.28	0.003771	0.194	Altered group
BCL10	1p22.3	8.43	8.21	0.68	0.6	0.22	0.003805	0.195	Altered group
PLS1	3q23	5.43	4.85	1.75	1.76	0.58	0.00385	0.197	Altered group
MMGT1	Xq26.3	9.99	9.76	0.69	0.72	0.23	0.003894	0.198	Altered group
TMEM241	18q11.2	7.6	7.41	0.56	0.63	0.19	0.003954	0.198	Altered group
ZW10	11q23.2	8.62	8.44	0.53	0.61	0.18	0.00396	0.198	Altered group
KCMF1	2p11.2	10.32	10.2	0.34	0.4	0.12	0.003988	0.199	Altered group
PGM3	6q14.1	8.44	8.16	0.84	0.84	0.28	0.004081	0.203	Altered group
NSD2	4p16.3	10.83	10.61	0.69	0.64	0.22	0.004117	0.203	Altered group
MTF1	1p34.3	8.66	8.47	0.58	0.6	0.19	0.004129	0.203	Altered group
CAP1	1p34.2	13.2	13.03	0.53	0.53	0.17	0.004139	0.203	Altered group
KIF4A	Xq13.1	9.32	9.03	0.86	0.89	0.28	0.004188	0.203	Altered group
SH3GLB1	1p22.3	11.12	10.89	0.75	0.67	0.24	0.004238	0.204	Altered group
GINS4	8p11.21	8.19	7.92	0.85	0.8	0.27	0.004293	0.206	Altered group
RCAN1	21q22.12	11.45	10.99	1.42	1.28	0.45	0.00431	0.206	Altered group
SMNDC1	10q25.2	9.29	9.12	0.49	0.54	0.16	0.004313	0.206	Altered group
UNC13B	9p13.3	9.88	9.64	0.74	0.77	0.24	0.004362	0.207	Altered group
ZNHIT6	1p22.3	9.09	8.86	0.75	0.68	0.24	0.004375	0.207	Altered group
STRN	2p22.2	7.96	7.65	0.94	1.06	0.31	0.004514	0.21	Altered group
POLR2D	2q14.3	9.54	9.39	0.46	0.47	0.15	0.004537	0.21	Altered group
CENPA	2p23.3	7.53	7.22	0.96	1	0.31	0.004543	0.21	Altered group
RCAN3	1p36.11	7.67	7.37	0.96	0.93	0.31	0.004551	0.21	Altered group
PRPF18	10p13	8.26	8.07	0.57	0.59	0.19	0.004598	0.211	Altered group
FANCB	Xp22.2	5.52	5.17	1.1	1.1	0.36	0.004622	0.211	Altered group
KIAA1958	9q32	4.97	4.61	1.11	1.15	0.36	0.004639	0.211	Altered group
SPRED2	2p14	10.77	10.58	0.59	0.61	0.19	0.00464	0.211	Altered group
MAP7D3	Xq26.3	8.31	7.96	1.11	0.98	0.35	0.004651	0.211	Altered group
UBASH3B	11q24.1	8.39	7.96	1.38	1.27	0.44	0.004665	0.211	Altered group
CDKN2B	9p21.3	8.33	7.62	2.21	2.19	0.71	0.004727	0.211	Altered group
THADA	2p21	9.87	9.75	0.38	0.4	0.12	0.004762	0.211	Altered group
DPYSL2	8p21.2	11.47	11.12	1.08	1.14	0.35	0.004763	0.211	Altered group
CEP164	11q23.3	9.26	9.11	0.43	0.51	0.15	0.004765	0.211	Altered group
OXSR1	3p22.2	10.2	10.01	0.6	0.55	0.19	0.00481	0.211	Altered group
CDC20	1p34.2	9.76	9.4	1.18	1.01	0.37	0.004816	0.211	Altered group
SNRNP27	2p13.3	9	8.85	0.45	0.53	0.15	0.004879	0.211	Altered group
MAST2	1p34.1	10.67	10.48	0.59	0.63	0.19	0.004902	0.211	Altered group
ERCC3	2q14.3	10.49	10.38	0.34	0.36	0.11	0.004927	0.211	Altered group
PLK4	4q28.1	7.63	7.35	0.84	1.06	0.29	0.00493	0.211	Altered group
CCDC148	2q24.1	2.54	2.17	1.13	1.19	0.37	0.004937	0.211	Altered group
TMEM169	2q35	5.69	5.16	1.65	1.78	0.54	0.004938	0.211	Altered group
ZZZ3	1p31.1	9.79	9.54	0.79	0.81	0.26	0.004949	0.211	Altered group
NCL	2q37.1	14.02	13.88	0.42	0.47	0.14	0.005002	0.212	Altered group
PLEKHS1	10q25.3	3.67	2.77	2.95	2.32	0.9	0.005061	0.212	Altered group
SAMD8	10q22.2	6.14	5.88	0.81	0.86	0.26	0.005077	0.212	Altered group
ZYG11A	1p32.3	1.93	1.38	1.78	1.44	0.55	0.00509	0.212	Altered group
SLC30A7	1p21.2	9.63	9.39	0.75	0.75	0.24	0.005142	0.212	Altered group
KPNA6	1p35.2	11.06	10.91	0.48	0.45	0.15	0.005144	0.212	Altered group
ESYT1	12q13.2	12.16	11.99	0.51	0.61	0.17	0.00517	0.212	Altered group
TERT	5p15.33	3.97	3.41	1.75	1.82	0.56	0.005202	0.212	Altered group
CMSS1	3q12.1	9.02	8.82	0.64	0.6	0.2	0.005243	0.213	Altered group
HDAC2	6q21	10.82	10.6	0.68	0.68	0.22	0.005321	0.214	Altered group
YRDC	1p34.3	9.2	9.02	0.57	0.57	0.18	0.005359	0.214	Altered group
PRELID3B	20q13.32	10.46	10.21	0.8	0.79	0.25	0.005367	0.214	Altered group
DZANK1	20p11.23	6	5.75	0.79	0.85	0.26	0.005463	0.215	Altered group
FGF5	4q21.21	2.15	1.3	2.87	1.88	0.85	0.005533	0.215	Altered group
NCAPD2	12p13.31	11.37	11.18	0.58	0.61	0.18	0.005539	0.215	Altered group
MCPH1	8p23.1	8.6	8.4	0.6	0.66	0.2	0.005568	0.215	Altered group
DOCK5	8p21.2	8.17	7.72	1.42	1.35	0.44	0.005689	0.216	Altered group
ZDHHC6	10q25.2	9.09	8.9	0.57	0.62	0.18	0.005692	0.216	Altered group
ADAM9	8p11.22	10.45	10.08	1.2	1.11	0.37	0.005693	0.216	Altered group
POLR3A	10q22.3	9.26	9.07	0.59	0.62	0.19	0.00573	0.217	Altered group
ODF2L	1p22.3	8.28	7.94	1.04	1.21	0.34	0.005785	0.218	Altered group
GLRX3	10q26.3	9.6	9.39	0.66	0.62	0.21	0.005798	0.218	Altered group
NBPF4	1p13.3	3.18	2.46	2.31	2.13	0.72	0.005804	0.218	Altered group
ARHGAP21	10p12.1	10.62	10.36	0.8	0.85	0.25	0.005807	0.218	Altered group
KLF6	10p15.2	11.52	11.26	0.82	0.88	0.26	0.005818	0.218	Altered group
IL11	19q13.42	3.88	3.04	2.81	2.09	0.84	0.005837	0.218	Altered group
NCAPG	4p15.31	9.28	8.97	0.96	1.1	0.31	0.005905	0.218	Altered group
GNL2	1p34.3	10.67	10.5	0.56	0.57	0.18	0.005927	0.218	Altered group
CKAP5	11p11.2	11.63	11.47	0.52	0.52	0.16	0.005936	0.218	Altered group
RPA2	1p35.3	10.17	10.01	0.52	0.46	0.16	0.00594	0.218	Altered group
GTF2H3	12q24.31	7.76	7.52	0.73	0.94	0.24	0.00599	0.219	Altered group
FBXL4	6q16.1-q16.2	8.07	7.88	0.59	0.68	0.19	0.005994	0.219	Altered group
KIF14	1q32.1	7.99	7.65	1.04	1.27	0.34	0.006002	0.219	Altered group
ENTPD4	8p21.3	9.16	8.97	0.6	0.65	0.19	0.006025	0.219	Altered group
GPATCH11	2p22.2	6.2	5.86	1.05	1.2	0.34	0.006082	0.22	Altered group
KNL1	15q15.1	7.49	7.1	1.17	1.48	0.39	0.006112	0.22	Altered group
FBXO28	1q42.11	10.16	9.96	0.63	0.63	0.2	0.006167	0.22	Altered group
PPP3R1	2p14	10.67	10.53	0.44	0.51	0.14	0.00617	0.22	Altered group
OPRD1	1p35.3	2.68	2.04	2.12	1.85	0.64	0.006181	0.22	Altered group
TTC4	1p32.3	9.47	9.33	0.45	0.37	0.14	0.006212	0.22	Altered group
MEAF6	1p34.3	10.17	10.03	0.44	0.41	0.13	0.006257	0.22	Altered group
PIMREG	17p13.2	8.03	7.73	0.89	1.13	0.3	0.006258	0.22	Altered group
FARSB	2q36.1	10.35	10.19	0.5	0.48	0.15	0.006303	0.22	Altered group
MTRF1L	6q25.2	7.98	7.79	0.59	0.67	0.19	0.006304	0.22	Altered group
TNPO3	7q32.1	10.69	10.51	0.57	0.55	0.18	0.006328	0.22	Altered group
ABRAXAS2	10q26.13	8.41	8.24	0.52	0.6	0.17	0.006397	0.221	Altered group
YARS1	1p35.1	11.39	11.21	0.6	0.52	0.18	0.006447	0.222	Altered group
FAM118B	11q24.2	8.16	7.99	0.5	0.65	0.17	0.006525	0.222	Altered group
SUV39H2	10p13	7.71	7.49	0.69	0.73	0.22	0.006559	0.222	Altered group
ACTN1	14q24.1	12.81	12.49	1.06	0.98	0.32	0.006597	0.222	Altered group
AAK1	2p13.3	9.78	9.62	0.53	0.57	0.17	0.006627	0.223	Altered group
GMCL1	2p13.3	8.03	7.72	0.98	1.03	0.31	0.006731	0.225	Altered group
ANAPC1P2	2p11.2	7.51	7.32	0.6	0.67	0.19	0.006751	0.225	Altered group
FAM168B	2q21.1	11.7	11.56	0.44	0.55	0.14	0.006776	0.226	Altered group
MCM8	20p12.3	8.67	8.41	0.85	0.91	0.27	0.006856	0.227	Altered group
PGAM5	12q24.33	9.12	8.94	0.57	0.56	0.18	0.006902	0.227	Altered group
CACUL1	10q26.11	9.87	9.69	0.57	0.64	0.18	0.006904	0.227	Altered group
GSR	8p12	9.58	9.37	0.66	0.77	0.21	0.006938	0.228	Altered group
EIF2S2	20q11.22	11.02	10.85	0.55	0.53	0.17	0.006962	0.228	Altered group
CSNK1E	22q13.1	11.64	11.46	0.58	0.58	0.18	0.006972	0.228	Altered group
SEPTIN10	2q13	10.05	9.78	0.91	0.86	0.28	0.007013	0.228	Altered group
BCAS2	1p13.2	9.27	9.07	0.65	0.72	0.21	0.007015	0.228	Altered group
ESCO2	8p21.1	7.18	6.84	1.05	1.26	0.34	0.00706	0.229	Altered group
FCF1	14q24.3	9.43	9.25	0.57	0.56	0.17	0.007155	0.231	Altered group
CRYZ	1p31.1	9.21	8.96	0.78	0.9	0.25	0.007253	0.232	Altered group
USP31	16p12.2	8.74	8.58	0.54	0.5	0.16	0.007332	0.233	Altered group
CCDC62	12q24.31	2.1	1.78	1.03	1	0.31	0.007373	0.233	Altered group
RSPH3	6q25.3	6.59	6.39	0.63	0.68	0.2	0.007399	0.233	Altered group
UTP25	1q32.2	9.83	9.62	0.7	0.68	0.21	0.007438	0.234	Altered group
NBPF6	1p13.3	1.85	1.26	1.98	1.75	0.59	0.007444	0.234	Altered group
IQCH	15q23	4.5	4.18	1.02	1.15	0.32	0.007461	0.234	Altered group
PRPF38A	1p32.3	9.82	9.65	0.54	0.54	0.16	0.007468	0.234	Altered group
SNAPC1	14q23.2	7.81	7.52	0.97	0.94	0.29	0.00751	0.234	Altered group
TAGLN2	1q23.2	13.66	13.4	0.85	0.78	0.26	0.007552	0.235	Altered group
WDR12	2q33.2	9.42	9.24	0.57	0.63	0.18	0.007573	0.235	Altered group
C3ORF52	3q13.2	6	5.51	1.6	1.57	0.49	0.007596	0.235	Altered group
PPP2CB	8p12	10.67	10.5	0.55	0.6	0.17	0.007601	0.235	Altered group
DDX27	20q13.13	10.83	10.69	0.47	0.46	0.14	0.007645	0.236	Altered group
DLGAP5	14q22.3	8.54	8.23	1	1.16	0.32	0.007734	0.237	Altered group
STAU1	20q13.13	11.67	11.55	0.38	0.41	0.12	0.007737	0.237	Altered group
TRAF3IP1	2q37.3	8.52	8.38	0.43	0.57	0.14	0.007754	0.237	Altered group
MMS22L	6q16.1	7.9	7.63	0.89	0.95	0.27	0.007855	0.237	Altered group
CAMKMT	2p21	6.41	6.18	0.78	0.68	0.23	0.007866	0.237	Altered group
TAF1A	1q41	6.77	6.45	1.04	1.16	0.32	0.00794	0.238	Altered group
MCFD2	2p21	11.46	11.25	0.68	0.69	0.21	0.007943	0.238	Altered group
RGS17	6q25.2	2.9	2.31	2.06	1.57	0.59	0.007994	0.238	Altered group
MANCR	10p15.1	1.48	0.94	1.93	1.17	0.54	0.008085	0.24	Altered group
BCCIP	10q26.2	9.6	9.4	0.66	0.62	0.2	0.008125	0.24	Altered group
TTK	6q14.1	7.79	7.47	1.05	1.18	0.32	0.008212	0.24	Altered group
BBS7	4q27	8.15	7.95	0.66	0.69	0.2	0.008246	0.24	Altered group
ANAPC1	2q13	9.63	9.41	0.72	0.68	0.21	0.008278	0.24	Altered group
OXCT2	1p34.2	3.5	3.13	1.25	1.2	0.37	0.008289	0.24	Altered group
AURKA	20q13.2	9.34	9.08	0.84	0.85	0.25	0.008296	0.24	Altered group
CNKSR2	Xp22.12	3.75	3.11	2.17	1.92	0.64	0.008308	0.24	Altered group
ICMT	1p36.31	11.58	11.42	0.54	0.5	0.16	0.008416	0.241	Altered group
TMEM43	3p25.1	11.23	11.06	0.58	0.53	0.17	0.008446	0.241	Altered group
ACP6	1q21.2	8.63	8.32	1.01	1.18	0.32	0.008524	0.241	Altered group
TBCE	1q42.3	8.86	8.69	0.56	0.62	0.17	0.008578	0.242	Altered group
EBNA1BP2	1p34.2	10.47	10.31	0.54	0.5	0.16	0.008593	0.242	Altered group
ABL2	1q25.2	11.39	11.13	0.87	0.89	0.26	0.008629	0.242	Altered group
C10ORF88	10q26.13	7.5	7.34	0.56	0.57	0.17	0.008664	0.242	Altered group
LPP	3q27.3-q28	7.68	7.39	0.98	0.92	0.29	0.008715	0.243	Altered group
EIF2S1	14q23.3	10.66	10.5	0.55	0.52	0.16	0.008721	0.243	Altered group
IARS1	9q22.31	11.59	11.37	0.76	0.61	0.22	0.008789	0.243	Altered group
NCAPG2	7q36.3	9.87	9.64	0.79	0.79	0.23	0.008816	0.243	Altered group
NIFK	2q14.3	10.05	9.87	0.59	0.58	0.18	0.008835	0.243	Altered group
DOCK7	1p31.3	10.95	10.73	0.74	0.8	0.22	0.008848	0.243	Altered group
MAPK8	10q11.22	7.15	6.87	0.91	1.01	0.28	0.008934	0.245	Altered group
AGPAT5	8p23.1	9.7	9.45	0.86	0.8	0.25	0.008938	0.245	Altered group
FAM72A	1q32.1	4.94	4.65	0.97	1.03	0.29	0.008963	0.245	Altered group
FOXJ3	1p34.2	10.49	10.34	0.5	0.5	0.15	0.00905	0.246	Altered group
MAPRE1	20q11.21	11.88	11.76	0.4	0.4	0.12	0.009061	0.246	Altered group
PAQR3	4q21.21	8.41	8.11	1	1.01	0.3	0.009077	0.246	Altered group
DNTTIP1	20q13.12	9.56	9.36	0.74	0.49	0.21	0.009087	0.246	Altered group
ARL3	10q24.32	8.37	8.19	0.64	0.58	0.19	0.009181	0.246	Altered group
TRMT6	20p12.3	9.13	8.92	0.7	0.66	0.2	0.009235	0.246	Altered group
CBL	11q23.3	10.04	9.85	0.64	0.69	0.19	0.009262	0.247	Altered group
KIF13B	8p12	10.54	10.31	0.73	0.83	0.22	0.009266	0.247	Altered group
FBXO5	6q25.2	7.63	7.37	0.87	0.89	0.26	0.009342	0.247	Altered group
PCMT1	6q25.1	10.67	10.48	0.63	0.68	0.19	0.009368	0.247	Altered group
VPS37A	8p22	9.31	9.11	0.64	0.71	0.19	0.009376	0.247	Altered group
ARL6IP6	2q23.3	8.32	8.04	0.98	0.8	0.28	0.009459	0.247	Altered group
ENO1	1p36.23	15.35	15.11	0.82	0.71	0.24	0.009466	0.247	Altered group
BRCC3	Xq28	8.49	8.28	0.69	0.79	0.21	0.009496	0.247	Altered group
CSDE1	1p13.2	13.46	13.28	0.6	0.64	0.18	0.009526	0.247	Altered group
DKC1	Xq28	10.92	10.79	0.42	0.49	0.13	0.00954	0.247	Altered group
DDIAS	11q14.1	7.19	6.87	1.05	1.2	0.32	0.009552	0.247	Altered group
FAM76A	1p35.3	7.6	7.39	0.71	0.65	0.21	0.009617	0.248	Altered group
SMYD3	1q44	8.43	8.23	0.66	0.72	0.2	0.009636	0.248	Altered group
CSNK2A3	11p15.4	9.1	8.9	0.67	0.72	0.2	0.00966	0.248	Altered group
CHEK1	11q24.2	7.95	7.72	0.8	0.82	0.24	0.009718	0.248	Altered group
PLEKHG4	16q22.1	9.75	9.41	1.16	1.23	0.35	0.009725	0.248	Altered group
ADAM17	2p25.1	9.36	9.13	0.79	0.83	0.23	0.009738	0.248	Altered group
ATF2	2q31.1	8.71	8.46	0.81	0.96	0.25	0.009794	0.249	Altered group
KPNA5	6q22.1	5.59	5.22	1.24	1.37	0.37	0.009839	0.249	Altered group
DFFA	1p36.22	9.5	9.34	0.57	0.52	0.16	0.009878	0.249	Altered group
SGO2	2q33.1	7.82	7.43	1.29	1.42	0.39	0.009881	0.249	Altered group
PLIN3	19p13.3	10.98	10.77	0.7	0.62	0.2	0.009908	0.249	Altered group
BARD1	2q35	6.15	5.84	0.99	1.26	0.31	0.009993	0.25	Altered group
NKX2-6	8p21.2	0.67	0.31	1.32	0.89	0.36	0.01	0.25	Altered group
CENPF	1q41	11.23	10.94	0.93	1.14	0.29	0.0102	0.253	Altered group
NDEL1	17p13.1	9.76	9.6	0.54	0.48	0.15	0.0103	0.253	Altered group
PLEKHM3	2q33.3	8.57	8.4	0.58	0.65	0.17	0.0103	0.253	Altered group
MBD5	2q23.2	7.91	7.69	0.7	0.87	0.22	0.0103	0.253	Altered group
DCTN6	8p12	9.03	8.85	0.61	0.63	0.18	0.0105	0.255	Altered group
RAB10	2p23.3	11.36	11.23	0.45	0.49	0.13	0.0106	0.257	Altered group
ATG5	6q21	8.81	8.59	0.77	0.8	0.23	0.0106	0.258	Altered group
MAP4K4	2q11.2	12.45	12.26	0.66	0.72	0.2	0.0108	0.26	Altered group
MEMO1	2p22.3	8.76	8.62	0.48	0.52	0.14	0.0109	0.26	Altered group
KIF4B	5q33.2	3.4	3.14	0.93	0.86	0.27	0.011	0.261	Altered group
CEP89	19q13.11	8.95	8.79	0.59	0.54	0.17	0.011	0.261	Altered group
MORC4	Xq22.3	8.76	8.48	0.93	1.07	0.28	0.011	0.261	Altered group
TMED5	1p22.1	10.23	9.93	1.04	1.02	0.3	0.0111	0.261	Altered group
RNF182	6p23	6.8	6.02	2.7	2.74	0.78	0.0111	0.261	Altered group
ZWILCH	15q22.31	8.94	8.72	0.74	0.8	0.22	0.0112	0.261	Altered group
HAUS2	15q15.2	9.08	8.9	0.58	0.65	0.17	0.0112	0.262	Altered group
SSRP1	11q12.1	12.16	12.01	0.51	0.53	0.15	0.0114	0.265	Altered group
CCDC77	12p13.33	7.83	7.65	0.65	0.63	0.19	0.0115	0.265	Altered group
TP53BP2	1q41	10.29	10.13	0.56	0.64	0.17	0.0115	0.265	Altered group
RHOC	1p13.2	12.39	12.17	0.78	0.68	0.22	0.0115	0.265	Altered group
LRRC8D	1p22.2	10.26	10.06	0.73	0.7	0.21	0.0115	0.265	Altered group
ASB3	2p16.2	8.23	8.07	0.54	0.61	0.16	0.0116	0.265	Altered group
ATE1	10q26.13	7.55	7.28	0.9	0.98	0.26	0.0116	0.265	Altered group
SLC25A14	Xq26.1	7.38	7.21	0.57	0.54	0.16	0.0116	0.265	Altered group
BAG4	8p11.23	7.6	7.33	0.9	1.04	0.27	0.0117	0.266	Altered group
KIF3B	20q11.21	10.56	10.4	0.52	0.57	0.15	0.0117	0.266	Altered group
MASTL	10p12.1	8.36	8.12	0.82	0.87	0.24	0.0117	0.266	Altered group
DLG5	10q22.3	9.58	9.35	0.79	0.81	0.23	0.0118	0.266	Altered group
BIN3-IT1	8p21.3	1.39	1.15	0.83	0.83	0.24	0.0118	0.266	Altered group
ARHGAP11A	15q13.3	8.87	8.59	0.94	1.08	0.28	0.0118	0.266	Altered group
COA7	1p32.3	8.38	8.21	0.59	0.59	0.17	0.0118	0.266	Altered group
TAF1B	2p25.1	7.95	7.72	0.78	0.88	0.23	0.0119	0.266	Altered group
PTPN14	1q32.3-q41	8.39	8.12	0.94	1.02	0.27	0.0119	0.266	Altered group
PCGF1	2p13.1	8.17	8.03	0.46	0.54	0.14	0.0119	0.266	Altered group
RCC1	1p35.3	9.54	9.32	0.77	0.81	0.22	0.0119	0.266	Altered group
MRPL33	2p23.2	8.74	8.6	0.51	0.53	0.15	0.012	0.267	Altered group
TNFRSF12A	16p13.3	9.69	9.24	1.6	1.46	0.45	0.012	0.267	Altered group
SGO1	3p24.3	6.49	6.19	1.02	1.11	0.3	0.012	0.267	Altered group
CFAP206	6q15	2.04	1.72	1.11	1.06	0.31	0.0121	0.267	Altered group
NOC2LP2	2q21.1	5.95	5.73	0.77	0.69	0.21	0.0121	0.267	Altered group
SRXN1	20p13	9.93	9.68	0.87	0.88	0.25	0.0121	0.267	Altered group
GFPT1	2p13.3	10.86	10.67	0.67	0.69	0.19	0.0121	0.267	Altered group
CCT7	2p13.2	12.66	12.53	0.45	0.47	0.13	0.0121	0.267	Altered group
LIMS1	2q12.3	8.24	7.91	1.14	1.23	0.33	0.0122	0.267	Altered group
HDGF	1q23.1	12.56	12.39	0.58	0.58	0.17	0.0122	0.267	Altered group
LCORL	4p15.31	6.35	6.11	0.81	0.97	0.24	0.0122	0.267	Altered group
TBP	6q27	7.97	7.83	0.52	0.5	0.15	0.0122	0.267	Altered group
KLF11	2p25.1	8.83	8.63	0.69	0.73	0.2	0.0123	0.268	Altered group
XPO7	8p21.3	11.33	11.18	0.52	0.53	0.15	0.0123	0.268	Altered group
TGOLN2	2p11.2	12.61	12.45	0.55	0.63	0.16	0.0124	0.268	Altered group
NVL	1q42.11	9.05	8.9	0.51	0.58	0.15	0.0124	0.268	Altered group
SANBR	2p15	7.11	6.87	0.86	0.83	0.24	0.0124	0.268	Altered group
FAM72B	1p11.2	7.36	7.07	1	0.98	0.28	0.0125	0.268	Altered group
BEST3	12q15	0.87	0.52	1.32	0.8	0.35	0.0125	0.268	Altered group
UAP1	1q23.3	9.97	9.78	0.69	0.67	0.19	0.0127	0.27	Altered group
MFSD4B	6q21	6.29	6.09	0.68	0.73	0.2	0.0128	0.271	Altered group
CCAR2	8p21.3	11.57	11.43	0.48	0.55	0.14	0.0128	0.271	Altered group
MRPL19	2p12	9.94	9.81	0.44	0.49	0.13	0.0129	0.271	Altered group
CHST3	10q22.1	10.22	9.95	1	0.92	0.28	0.013	0.273	Altered group
CDH18	5p14.3	1.29	0.72	2.14	1.35	0.56	0.0131	0.275	Altered group
ZBTB8A	1p35.1	7.11	6.85	0.91	0.99	0.26	0.0131	0.275	Altered group
CCDC25	8p21.1	9.84	9.65	0.67	0.66	0.19	0.0131	0.275	Altered group
TEAD4	12p13.33	8.87	8.65	0.78	0.85	0.22	0.0132	0.275	Altered group
ELOVL6	4q25	8.13	7.81	1.07	1.23	0.31	0.0132	0.275	Altered group
NAF1	4q32.2	7.63	7.48	0.56	0.52	0.15	0.0132	0.275	Altered group
NEMP1	12q13.3	9.6	9.42	0.63	0.76	0.19	0.0132	0.275	Altered group
PKN2	1p22.2	9.84	9.58	0.94	0.9	0.26	0.0133	0.275	Altered group
ZWINT	10q21.1	9.39	9.16	0.84	0.82	0.23	0.0134	0.276	Altered group
RLF	1p34.2	9.12	8.9	0.74	0.84	0.22	0.0134	0.276	Altered group
CCNYL1	2q33.3	8.63	8.46	0.59	0.7	0.17	0.0134	0.276	Altered group
CLDN6	16p13.3	1.01	0.71	1.06	1.04	0.3	0.0134	0.276	Altered group
ATL3	11q13.1	8.91	8.69	0.78	0.75	0.22	0.0134	0.276	Altered group
BROX	1q41	8.27	8.01	0.89	0.96	0.26	0.0135	0.276	Altered group
OGG1	3p25.3	8.61	8.48	0.47	0.49	0.13	0.0135	0.276	Altered group
SATB2	2q33.1	8.29	7.98	1.07	1.24	0.31	0.0137	0.278	Altered group
NOC2L	1p36.33	11.71	11.5	0.76	0.62	0.2	0.0137	0.278	Altered group
AKIRIN1	1p34.3	10.4	10.24	0.56	0.64	0.16	0.0137	0.278	Altered group
PANX3	11q24.2	0.7	0.41	1.09	0.9	0.29	0.0137	0.278	Altered group
MDH1B	2q33.3	3.51	3.15	1.26	1.35	0.36	0.0139	0.279	Altered group
GOLGA2P7	15q25.2	7.99	7.7	1.06	0.99	0.29	0.0139	0.279	Altered group
DCDC1	11p14.1	0.7	0.52	0.67	0.59	0.18	0.014	0.279	Altered group
ARPP21	3p22.3	2.81	2	2.91	2.69	0.8	0.014	0.279	Altered group
KIF1B	1p36.22	10.67	10.5	0.58	0.62	0.17	0.014	0.279	Altered group
EIF2B3	1p34.1	9.14	9	0.5	0.44	0.14	0.014	0.279	Altered group
FRMD5	15q15.3	7.02	6.46	1.94	2.23	0.56	0.014	0.279	Altered group
LINC00294	11p13	8.15	7.97	0.68	0.64	0.19	0.014	0.279	Altered group
GNL3	3p21.1	10.94	10.74	0.69	0.74	0.2	0.014	0.279	Altered group
MAP3K7	6q15	9.25	9.01	0.85	0.89	0.24	0.0142	0.281	Altered group
RBL1	20q11.23	8.03	7.77	0.9	0.95	0.25	0.0142	0.281	Altered group
CXCL5	4q13.3	3.07	2.24	3.11	2.44	0.83	0.0143	0.282	Altered group
EIF3A	10q26.11	12.76	12.6	0.56	0.64	0.16	0.0143	0.282	Altered group
YIPF4	2p22.3	9.2	9.05	0.52	0.53	0.14	0.0144	0.282	Altered group
TUBE1	6q21	7.02	6.79	0.81	0.83	0.23	0.0144	0.282	Altered group
PRKCI	3q26.2	8.96	8.71	0.9	0.85	0.25	0.0144	0.282	Altered group
VPS37B	12q24.31	10.43	10.26	0.62	0.67	0.18	0.0144	0.282	Altered group
EHBP1	2p15	10.68	10.43	0.93	0.86	0.25	0.0145	0.282	Altered group
CFAP36	2p16.1	8.82	8.59	0.82	0.88	0.23	0.0145	0.283	Altered group
SELENOF	1p22.3	11.37	11.16	0.73	0.75	0.2	0.0147	0.283	Altered group
SPEM1	17p13.1	0.22	0.1	0.45	0.27	0.12	0.0148	0.283	Altered group
RASAL2	1q25.2	9.76	9.53	0.85	0.78	0.23	0.0149	0.284	Altered group
VTA1	6q24.1-q24.2	9.71	9.54	0.63	0.63	0.17	0.015	0.285	Altered group
EVI5	1p22.1	8.89	8.62	0.97	0.9	0.26	0.015	0.285	Altered group
ARL6	3q11.2	5.87	5.63	0.83	1	0.24	0.015	0.285	Altered group
VTI1A	10q25.2	8.38	8.25	0.44	0.48	0.12	0.0151	0.285	Altered group
PDCD11	10q24.33	10.76	10.6	0.59	0.62	0.16	0.0152	0.286	Altered group
HEATR1	1q43	10.8	10.6	0.74	0.73	0.2	0.0152	0.287	Altered group
SERINC1	6q22.31	12	11.81	0.69	0.74	0.19	0.0154	0.288	Altered group
SASS6	1p21.2	7.03	6.74	1.04	1.1	0.29	0.0154	0.289	Altered group
CNOT7	8p22	10.4	10.24	0.55	0.59	0.15	0.0155	0.289	Altered group
RPUSD4	11q24.2	8.92	8.78	0.53	0.54	0.15	0.0155	0.289	Altered group
SPATA17	1q41	3.53	3.13	1.47	1.48	0.41	0.0155	0.289	Altered group
PIH1D2	11q23.1	3.65	3.41	0.87	0.95	0.25	0.0155	0.289	Altered group
MED8	1p34.2	9.85	9.71	0.5	0.47	0.14	0.0155	0.289	Altered group
PSMD1	2q37.1	11.33	11.22	0.39	0.45	0.11	0.0156	0.29	Altered group
PEX13	2p15	8.72	8.58	0.49	0.52	0.14	0.0157	0.291	Altered group
OR51B5	11p15.4	0.68	0.37	1.19	0.82	0.31	0.0158	0.291	Altered group
SPC24	19p13.2	5.43	5.15	1	1.07	0.28	0.0158	0.291	Altered group
WDR43	2p23.2	10.22	10.02	0.73	0.71	0.2	0.016	0.291	Altered group
RECQL	12p12.1	10.05	9.8	0.9	0.99	0.25	0.016	0.291	Altered group
KIF18B	17q21.31	8.64	8.38	0.95	0.97	0.26	0.016	0.291	Altered group
C1ORF52	1p22.3	8.2	8	0.73	0.78	0.2	0.0162	0.291	Altered group
CCDC138	2q13	5.75	5.42	1.22	1.26	0.34	0.0162	0.291	Altered group
RPL23AP82	22q13.33	7.52	7.32	0.74	0.71	0.2	0.0162	0.291	Altered group
DOCK1	10q26.2	10.37	10.17	0.69	0.75	0.19	0.0162	0.291	Altered group
FMNL3	12q13.12	10.76	10.57	0.69	0.66	0.19	0.0162	0.291	Altered group
HTRA2	2p13.1	9.74	9.61	0.47	0.51	0.13	0.0162	0.291	Altered group
NEDD4	15q21.3	8.3	8	1.06	1.14	0.3	0.0163	0.292	Altered group
PRKAR2A	3p21.31	8.3	8.02	0.97	1.14	0.28	0.0163	0.292	Altered group
ENTPD6	20p11.21	11.62	11.4	0.79	0.76	0.21	0.0164	0.293	Altered group
PSMD14	2q24.2	10.39	10.22	0.58	0.62	0.16	0.0165	0.294	Altered group
BICD1	12p11.21	8.26	8.03	0.84	0.95	0.24	0.0165	0.294	Altered group
DNMBP	10q24.2	8.8	8.62	0.7	0.65	0.19	0.0166	0.294	Altered group
THOC5	22q12.2	9.91	9.72	0.7	0.71	0.19	0.0166	0.294	Altered group
DCTN1	2p13.1	12.43	12.3	0.48	0.51	0.13	0.0166	0.294	Altered group
SCRN3	2q31.1	7.99	7.79	0.69	0.84	0.2	0.0167	0.294	Altered group
DDX1	2p24.3	11.27	11.14	0.48	0.55	0.14	0.0167	0.294	Altered group
BCAR3	1p22.1	9.59	9.29	1.12	1.02	0.3	0.0167	0.294	Altered group
PLS3	Xq23	12.29	12.04	0.88	0.99	0.25	0.0169	0.296	Altered group
PNMA1	14q24.3	10.2	10.02	0.64	0.74	0.18	0.0169	0.297	Altered group
CIP2A	3q13.13	7.77	7.43	1.19	1.38	0.34	0.017	0.297	Altered group
HUWE1	Xp11.22	12.78	12.67	0.42	0.45	0.12	0.0171	0.297	Altered group
CAVIN4	9q31.1	4.05	3.7	1.3	1.15	0.34	0.0171	0.297	Altered group
DDX21	10q22.1	10.75	10.47	1.02	1.03	0.28	0.0171	0.297	Altered group
PSMC3IP	17q21.2	7.59	7.36	0.87	0.79	0.23	0.0171	0.297	Altered group
DUSP11	2p13.1	8.75	8.63	0.44	0.44	0.12	0.0171	0.297	Altered group
GGT7	20q11.22	9.36	9.16	0.76	0.74	0.2	0.0172	0.297	Altered group
EML6	2p16.1	4.69	4.32	1.39	1.39	0.38	0.0172	0.297	Altered group
BUB1	2q13	9.29	9.04	0.91	1	0.25	0.0174	0.299	Altered group
MAP3K2	2q14.3	8.68	8.43	0.9	1.01	0.25	0.0174	0.299	Altered group
PNPT1	2p16.1	9.54	9.35	0.69	0.76	0.19	0.0175	0.299	Altered group
WSB2	12q24.23	11.02	10.88	0.49	0.54	0.14	0.0175	0.3	Altered group
SSX2IP	1p22.3	9.02	8.73	1.04	1.19	0.29	0.0175	0.3	Altered group
DGKD	2q37.1	9.45	9.27	0.65	0.69	0.18	0.0176	0.3	Altered group
CFAP20DC	3p14.2	6.58	6.16	1.58	1.58	0.43	0.0176	0.3	Altered group
NUDC	1p36.11	11.6	11.44	0.61	0.54	0.16	0.0177	0.302	Altered group
AIDA	1q41	10.12	9.97	0.53	0.58	0.15	0.0178	0.302	Altered group
HIPK1	1p13.2	10.46	10.29	0.63	0.66	0.17	0.0179	0.303	Altered group
GTPBP4	10p15.3	10.26	10.08	0.69	0.66	0.18	0.018	0.303	Altered group
NLRP5	19q13.43	0.26	0.09	0.69	0.35	0.17	0.018	0.303	Altered group
PTPN21	14q31.3	8.21	7.96	0.93	1.02	0.25	0.0181	0.304	Altered group
YIPF6	Xq12-q13.1	8.29	8.1	0.71	0.69	0.19	0.0181	0.304	Altered group
WDCP	2p23.3	8.43	8.3	0.48	0.52	0.13	0.0182	0.304	Altered group
GPATCH4	1q22-q23.1	10.27	10.12	0.53	0.64	0.15	0.0183	0.304	Altered group
E2F1	20q11.22	9.56	9.33	0.86	0.89	0.23	0.0183	0.304	Altered group
DMBT1	10q26.13	2.17	1.47	2.78	1.93	0.7	0.0183	0.304	Altered group
CEP70	3q22.3	7.4	7.06	1.26	1.33	0.34	0.0183	0.305	Altered group
DPH2	1p34.1	9.76	9.59	0.67	0.59	0.17	0.0184	0.306	Altered group
SIKE1	1p13.2	9.4	9.17	0.84	0.89	0.23	0.0185	0.307	Altered group
XPO1	2p15	11.87	11.68	0.69	0.69	0.18	0.0185	0.307	Altered group
EDRF1	10q26.2	8.21	8.01	0.73	0.76	0.2	0.0186	0.307	Altered group
SYNCRIP	6q14.3	11.61	11.47	0.51	0.56	0.14	0.0186	0.307	Altered group
RRAGC	1p34.3	8.98	8.78	0.69	0.81	0.19	0.0187	0.307	Altered group
ASPM	1q31.3	9.2	8.87	1.17	1.44	0.33	0.0187	0.307	Altered group
AGFG1	2q36.3	10.68	10.53	0.54	0.6	0.15	0.0187	0.307	Altered group
OLA1	2q31.1	10.57	10.42	0.58	0.54	0.15	0.0187	0.307	Altered group
PIGK	1p31.1	9.8	9.6	0.75	0.74	0.2	0.0187	0.307	Altered group
PTPRN	2q35	3.87	3.1	2.98	2.43	0.77	0.0188	0.307	Altered group
FBXO48	2p13.3	4.48	4.27	0.76	0.85	0.21	0.0188	0.307	Altered group
TRIP12	2q36.3	11.73	11.57	0.57	0.63	0.16	0.0188	0.307	Altered group
NF2	22q12.2	10.4	10.22	0.69	0.55	0.18	0.0188	0.307	Altered group
RPE	2q34	9.45	9.29	0.56	0.66	0.16	0.0189	0.307	Altered group
PLEKHA3	2q31.2	8.25	8.08	0.58	0.72	0.16	0.019	0.307	Altered group
ARCN1	11q23.3	11.88	11.75	0.49	0.56	0.14	0.019	0.307	Altered group
TRIP13	5p15.33	8.75	8.51	0.9	0.95	0.24	0.019	0.307	Altered group
STAG1	3q22.3	9.34	9.13	0.77	0.92	0.21	0.0192	0.308	Altered group
TMEM244	6q22.33	0.45	0.18	1.11	0.47	0.27	0.0192	0.308	Altered group
MED18	1p35.3	8.39	8.27	0.46	0.42	0.12	0.0192	0.308	Altered group
CCDC18	1p22.1	6.02	5.61	1.55	1.51	0.41	0.0193	0.308	Altered group
AGTPBP1	9q21.33	8.56	8.33	0.89	0.81	0.23	0.0193	0.308	Altered group
OR8D2	11q24.2	0.08	0.03	0.22	0.13	0.05	0.0193	0.308	Altered group
MAN1A2	1p12	9.14	8.87	1.03	1.07	0.28	0.0193	0.308	Altered group
SRGAP2	1q32.1	11.41	11.24	0.66	0.65	0.17	0.0195	0.309	Altered group
WFDC13	20q13.11	0.18	0.09	0.35	0.24	0.09	0.0196	0.31	Altered group
WDR77	1p13.2	9.91	9.76	0.57	0.52	0.15	0.0196	0.31	Altered group
RFC4	3q27.3	8.76	8.58	0.7	0.68	0.18	0.0196	0.31	Altered group
SOWAHC	2q13	8.35	8.15	0.74	0.75	0.2	0.0196	0.31	Altered group
ACP1	2p25.3	10.4	10.28	0.46	0.48	0.12	0.0197	0.31	Altered group
SLK	10q24.33-q25.1	9.87	9.62	0.95	0.97	0.25	0.0197	0.31	Altered group
PAPPA2	1q25.2	1.51	1.07	1.76	1.23	0.44	0.0197	0.31	Altered group
RDX	11q22.3	10.97	10.72	0.91	1.08	0.25	0.0198	0.31	Altered group
BUB1B	15q15.1	8.92	8.68	0.89	1.02	0.24	0.0198	0.311	Altered group
ALG11	13q14.3	4.43	4.19	0.89	0.93	0.24	0.0199	0.311	Altered group
ZNF697	1p12	10.43	10.17	0.94	1.15	0.26	0.0199	0.311	Altered group
RTP3	3p21.31	0.23	0.08	0.65	0.25	0.15	0.02	0.311	Altered group
SEMA3B	3p21.31	10.12	9.46	2.49	2.44	0.66	0.02	0.312	Altered group
SMPD4	2q21.1	11.06	10.93	0.5	0.41	0.13	0.0201	0.312	Altered group
FLVCR1-DT	1q32.3	5.31	4.94	1.41	1.41	0.37	0.0202	0.313	Altered group
CPSF3	2p25.1	10.09	9.97	0.44	0.47	0.12	0.0204	0.315	Altered group
SCML1	Xp22.13	7.24	6.84	1.53	1.49	0.4	0.0204	0.315	Altered group
PRPF4	9q32	9.78	9.63	0.57	0.49	0.15	0.0204	0.315	Altered group
CDC7	1p22.1	8.25	8.01	0.9	0.97	0.24	0.0206	0.316	Altered group
POFUT1	20q11.21	11.23	11.1	0.51	0.49	0.13	0.0206	0.316	Altered group
MOB1A	2p13.1	9.22	9.04	0.67	0.77	0.18	0.0207	0.316	Altered group
GNG12	1p31.3	12.2	11.97	0.84	0.89	0.22	0.0209	0.318	Altered group
TTC27	2p22.3	8.79	8.65	0.5	0.54	0.13	0.0209	0.318	Altered group
FRMPD4	Xp22.2	1.78	1.3	1.9	1.53	0.48	0.021	0.318	Altered group
POLR1G	19q13.32	9.28	9.13	0.54	0.54	0.14	0.0211	0.319	Altered group
HSPA14	10p13	8.71	8.54	0.63	0.66	0.17	0.0212	0.319	Altered group
TBC1D32	6q22.31	5.37	5.01	1.41	1.39	0.37	0.0212	0.32	Altered group
MYOZ2	4q26	2.62	1.98	2.51	2.13	0.64	0.0214	0.321	Altered group
KLF3	4p14	9.88	9.74	0.53	0.58	0.14	0.0214	0.321	Altered group
TLE1	9q21.32	9.89	9.59	1.12	1.11	0.29	0.0215	0.321	Altered group
NIF3L1	2q33.1	9.01	8.9	0.4	0.4	0.1	0.0216	0.322	Altered group
PSMA5	1p13.3	10.81	10.68	0.51	0.5	0.13	0.0216	0.322	Altered group
ZNRF3	22q12.1	8.22	8.01	0.84	0.8	0.22	0.0217	0.323	Altered group
TTI1	20q11.23	9.75	9.62	0.49	0.51	0.13	0.0217	0.323	Altered group
IL1RAP	3q28	10.16	9.75	1.6	1.48	0.41	0.0217	0.323	Altered group
MAFF	22q13.1	9.81	9.55	0.97	1.04	0.26	0.0218	0.323	Altered group
SF3A1	22q12.2	12.18	12.05	0.49	0.52	0.13	0.0218	0.323	Altered group
TRIT1	1p34.2	8.54	8.4	0.54	0.52	0.14	0.0218	0.323	Altered group
CCK	3p22.1	0.56	0.31	1.01	0.69	0.25	0.0218	0.323	Altered group
SACS	13q12.12	9.94	9.65	1.12	1.07	0.29	0.0219	0.323	Altered group
MACF1	1p34.3	7.57	7.22	1.31	1.48	0.35	0.0219	0.324	Altered group
FAM216A	12q24.11	7.13	6.84	1.15	1.03	0.29	0.0219	0.324	Altered group
WASF2	1p36.11	12.14	12	0.54	0.54	0.14	0.022	0.324	Altered group
LINC02915	15q14	1.43	1.08	1.43	1.03	0.35	0.022	0.324	Altered group
NHLRC2	10q25.3	6.67	6.43	0.89	1.02	0.24	0.022	0.324	Altered group
SMC3	10q25.2	10.42	10.21	0.81	0.85	0.21	0.022	0.324	Altered group
RAD51C	17q22	8.55	8.41	0.52	0.57	0.14	0.0221	0.324	Altered group
RABGGTB	1p31.1	9.97	9.78	0.76	0.71	0.19	0.0221	0.324	Altered group
CKAP2	13q14.3	9.63	9.39	0.92	0.94	0.24	0.0222	0.324	Altered group
UBE3D	6q14.1	5.67	5.49	0.71	0.78	0.19	0.0223	0.325	Altered group
KLHL2	4q32.3	8.18	7.96	0.83	0.81	0.21	0.0224	0.326	Altered group
LRRC40	1p31.1	8.09	7.8	1.12	1.03	0.29	0.0224	0.326	Altered group
GALNT4	12q21.33	7.76	7.52	0.94	0.88	0.24	0.0225	0.326	Altered group
HAT1	2q31.1	9.89	9.74	0.59	0.68	0.16	0.0225	0.326	Altered group
POLA1	Xp22.11-p21.3	9.24	9.08	0.63	0.65	0.16	0.0226	0.326	Altered group
FAM111B	11q12.1	7.45	7.15	1.08	1.4	0.3	0.0227	0.327	Altered group
KIF11	10q23.33	9.25	9.02	0.87	1.02	0.23	0.0227	0.327	Altered group
DUSP12	1q23.3	8.57	8.42	0.58	0.56	0.15	0.0227	0.327	Altered group
SLC25A52	18q12.1	2.51	2.32	0.73	0.68	0.19	0.0228	0.327	Altered group
EIF2B4	2p23.3	9.88	9.77	0.44	0.46	0.11	0.0228	0.327	Altered group
SCML2	Xp22.13	5.34	4.84	1.98	1.86	0.5	0.0229	0.327	Altered group
TAF3	10p14	7.77	7.62	0.54	0.56	0.14	0.0229	0.327	Altered group
KIF20A	5q31.2	9.3	9.07	0.84	1	0.23	0.023	0.327	Altered group
FRMD8	11q13.1	10.96	10.76	0.81	0.72	0.2	0.023	0.327	Altered group
PANK2	20p13	9.31	9.19	0.44	0.43	0.11	0.023	0.327	Altered group
ORC1	1p32.3	7.64	7.38	1.01	0.99	0.26	0.023	0.327	Altered group
SPATA31D3	9q21.32	0.15	0.02	0.57	0.16	0.13	0.023	0.327	Altered group
TTF2	1p13.1	9	8.79	0.8	0.74	0.2	0.0232	0.328	Altered group
NPPB	1p36.22	0.26	0.14	0.47	0.39	0.12	0.0233	0.329	Altered group
INSL5	1p31.3	0.23	0.11	0.47	0.28	0.11	0.0233	0.33	Altered group
CLTCL1	22q11.21	6.75	6.39	1.34	1.61	0.36	0.0235	0.331	Altered group
LINC01128	1p36.33	7.37	7.21	0.62	0.58	0.16	0.0236	0.331	Altered group
CLN8	8p23.3	8.8	8.61	0.75	0.78	0.2	0.0236	0.331	Altered group
ASAH2B	10q11.23	1.99	1.63	1.44	1.32	0.36	0.0236	0.331	Altered group
SGCB	4q12	9.7	9.43	1.02	1.02	0.26	0.0236	0.331	Altered group
AGO2	8q24.3	8.35	8.16	0.76	0.67	0.19	0.0236	0.331	Altered group
RNF26	11q23.3	10.03	9.88	0.61	0.59	0.16	0.0237	0.332	Altered group
STT3A	11q24.2	11.67	11.55	0.45	0.61	0.13	0.0237	0.332	Altered group
ARHGAP12	10p11.22	9.32	9.06	1.02	0.99	0.26	0.0237	0.332	Altered group
LATS1	6q25.1	7.84	7.61	0.85	0.99	0.23	0.0239	0.332	Altered group
RNF214	11q23.3	8.38	8.25	0.49	0.56	0.13	0.024	0.333	Altered group
ZMYND10	3p21.31	4.13	3.73	1.58	1.38	0.39	0.024	0.333	Altered group
PKNOX1	21q22.3	8.84	8.71	0.52	0.47	0.13	0.0243	0.335	Altered group
CDC123	10p14-p13	10.04	9.91	0.53	0.53	0.14	0.0244	0.336	Altered group
TEX261	2p13.3	11.41	11.28	0.48	0.49	0.12	0.0244	0.336	Altered group
CDK8	13q12.13	7.5	7.28	0.86	0.86	0.22	0.0247	0.339	Altered group
KIF15	3p21.31	7.56	7.22	1.34	1.44	0.35	0.0247	0.339	Altered group
ELAVL2	9p21.3	2.14	1.66	1.96	1.46	0.47	0.0249	0.34	Altered group
PCDHGC5	5q31.3	3.77	3.34	1.76	1.52	0.44	0.0249	0.34	Altered group
CEP128	14q31.1	6.71	6.47	0.94	0.96	0.24	0.0249	0.34	Altered group
KIF3C	2p23.3	10.25	10.01	0.89	1	0.23	0.025	0.34	Altered group
MELK	9p13.2	8.38	8.12	1.04	0.97	0.26	0.0251	0.34	Altered group
CDC45	22q11.21	8.56	8.32	0.86	1.07	0.23	0.0251	0.34	Altered group
SF3B6	2p23.3	10.34	10.22	0.49	0.52	0.13	0.0252	0.34	Altered group
RNF168	3q29	7.26	7.04	0.83	0.95	0.22	0.0253	0.34	Altered group
ZFP37	9q32	5.25	4.88	1.49	1.43	0.38	0.0254	0.34	Altered group
COPS7B	2q37.1	9.76	9.65	0.45	0.41	0.11	0.0254	0.34	Altered group
NBEAL1	2q33.2	6.05	5.72	1.33	1.29	0.33	0.0256	0.341	Altered group
RDUR	3q12.3	2.76	2.25	2.08	1.76	0.51	0.0257	0.341	Altered group
XDH	2p23.1	2.02	1.51	2.01	1.91	0.5	0.0257	0.341	Altered group
BRINP2	1q25.2	1.2	0.75	1.88	1.39	0.45	0.0257	0.341	Altered group
PPAT	4q12	8.99	8.79	0.8	0.83	0.21	0.0257	0.341	Altered group
MCMBP	10q26.11	10.28	10.11	0.66	0.68	0.17	0.0258	0.342	Altered group
DDX20	1p13.2	8.92	8.77	0.58	0.62	0.15	0.0259	0.343	Altered group
NUF2	1q23.3	8	7.7	1.15	1.39	0.31	0.026	0.343	Altered group
PPIL4	6q25.1	8.7	8.47	0.9	0.96	0.23	0.026	0.343	Altered group
KATNA1	6q25.1	7.96	7.8	0.62	0.62	0.16	0.026	0.343	Altered group
MRTO4	1p36.13	10.42	10.28	0.59	0.5	0.14	0.0262	0.344	Altered group
EIF3I	1p35.2	12.41	12.29	0.45	0.5	0.12	0.0263	0.345	Altered group
SRD5A2	2p23.1	1.18	0.82	1.48	1.28	0.36	0.0264	0.346	Altered group
ADPRS	1p34.3	10.04	9.91	0.54	0.52	0.14	0.0264	0.346	Altered group
PGM2L1	11q13.4	7.79	7.41	1.51	1.47	0.38	0.0264	0.346	Altered group
TENT5D	Xq21.1	1.17	0.87	1.22	1.11	0.3	0.0266	0.347	Altered group
SAMD5	6q24.3	6.37	5.88	1.95	1.97	0.49	0.0266	0.347	Altered group
OR8A1	11q24.2	0.59	0.36	0.97	0.79	0.24	0.0266	0.348	Altered group
KIF18A	11p14.1	7.23	6.92	1.2	1.32	0.31	0.0267	0.348	Altered group
PAWR	12q21.2	5.95	5.51	1.73	1.78	0.44	0.0268	0.348	Altered group
LMAN2L	2q11.2	9.17	9.04	0.5	0.54	0.13	0.0269	0.348	Altered group
SEC63	6q21	11.02	10.87	0.6	0.64	0.15	0.0272	0.35	Altered group
METTL2A	17q23.2	8.78	8.65	0.5	0.5	0.13	0.0272	0.35	Altered group
SCN7A	2q24.3	1.82	1.27	2.3	1.8	0.55	0.0273	0.35	Altered group
YME1L1	10p12.1	11.42	11.27	0.6	0.62	0.15	0.0273	0.35	Altered group
TAB2	6q25.1	10.35	10.17	0.7	0.74	0.18	0.0273	0.35	Altered group
ARL13B	3q11.1-q11.2	7.45	7.21	0.89	1.07	0.23	0.0274	0.35	Altered group
ERLIN2	8p11.23	10.37	10.19	0.71	0.74	0.18	0.0274	0.35	Altered group
RPF2	6q21	8.64	8.47	0.66	0.73	0.17	0.0274	0.35	Altered group
BLTP3B	12q23.1	8.35	8.09	1.03	1.05	0.26	0.0275	0.35	Altered group
ABI2	2q33.2	10.53	10.37	0.61	0.72	0.16	0.0276	0.351	Altered group
MSANTD3	9q31.1	8.86	8.66	0.83	0.72	0.2	0.028	0.353	Altered group
C1QL1	17q21.31	5.66	5.19	1.87	1.87	0.47	0.028	0.353	Altered group
FAM199X	Xq22.2	8.73	8.56	0.7	0.73	0.18	0.0281	0.353	Altered group
RBM17	10p15.1	10.02	9.89	0.5	0.47	0.12	0.0281	0.353	Altered group
DNAH5	5p15.2	2.22	1.65	2.42	1.69	0.57	0.0281	0.353	Altered group
TFB1M	6q25.3	7.66	7.47	0.75	0.75	0.19	0.0282	0.353	Altered group
MYH16	7q22.1	0.41	0.21	0.88	0.54	0.2	0.0283	0.353	Altered group
SSX7	Xp11.22	0.13	0.05	0.39	0.19	0.09	0.0283	0.353	Altered group
GPRASP3	Xq22.1	6.49	6.24	1	1.13	0.26	0.0283	0.353	Altered group
PDCD2	6q27	9.33	9.19	0.57	0.6	0.14	0.0283	0.353	Altered group
AGBL5	2p23.3	9.74	9.58	0.62	0.6	0.15	0.0284	0.353	Altered group
STN1	10q24.33	8.56	8.39	0.7	0.58	0.17	0.0284	0.353	Altered group
DCAF1	3p21.2	9.77	9.66	0.42	0.52	0.11	0.0285	0.353	Altered group
HS2ST1	1p22.3	10.3	10.09	0.81	0.81	0.2	0.0285	0.353	Altered group
CCNJL	5q33.3	7.14	6.69	1.77	1.87	0.45	0.0286	0.354	Altered group
ERRFI1	1p36.23	9.28	8.82	1.94	1.56	0.46	0.0287	0.354	Altered group
UST	6q25.1	7.77	7.54	0.86	1.09	0.23	0.0287	0.354	Altered group
C10ORF88B	10q26.13	2.3	1.95	1.44	1.26	0.35	0.0287	0.354	Altered group
RFPL4B	6q21	0.84	0.48	1.55	0.93	0.36	0.0289	0.355	Altered group
CEP104	1p36.32	9.7	9.58	0.5	0.49	0.12	0.0289	0.355	Altered group
TWNK	10q24.31	9.15	8.98	0.67	0.75	0.17	0.0289	0.355	Altered group
NCAM1	11q23.2	7.53	6.74	3.17	3.24	0.79	0.029	0.355	Altered group
REEP2	5q31.2	6.72	6.24	1.93	1.94	0.48	0.029	0.356	Altered group
RBMS1	2q24.2	10.49	10.34	0.57	0.68	0.15	0.0291	0.356	Altered group
SUGT1	13q14.3	9.25	9.11	0.56	0.57	0.14	0.0293	0.357	Altered group
RBM8A	1q21.1	11.11	11.01	0.41	0.43	0.1	0.0294	0.358	Altered group
RARS2	6q15	8.97	8.81	0.66	0.72	0.17	0.0295	0.359	Altered group
C4ORF47	4q35.1	3.03	2.7	1.34	1.32	0.33	0.0295	0.359	Altered group
BIRC5	17q25.3	8.98	8.75	0.91	0.96	0.23	0.0295	0.359	Altered group
MRPS5	2q11.1	9.97	9.86	0.46	0.43	0.11	0.0296	0.359	Altered group
DPCD	10q24.32	7.68	7.48	0.81	0.81	0.2	0.0297	0.36	Altered group
EIF5	14q32.32	11.8	11.62	0.71	0.67	0.17	0.0298	0.36	Altered group
RFC5	12q24.23	8.5	8.36	0.58	0.52	0.14	0.0298	0.36	Altered group
PRC1	15q26.1	10.48	10.28	0.78	0.81	0.19	0.0299	0.36	Altered group
TMEM108	3q22.1	6.14	5.66	1.98	1.94	0.49	0.0299	0.36	Altered group
SYT11	1q22	9.67	9.33	1.34	1.5	0.34	0.0299	0.36	Altered group
PAPPA	9q33.1	4.8	4.22	2.43	1.88	0.57	0.03	0.36	Altered group
CNN3	1p21.3	11.92	11.61	1.32	1.02	0.31	0.03	0.36	Altered group
RAD9B	12q24.11	4.42	4.22	0.84	0.75	0.2	0.0301	0.36	Altered group
SZT2	1p34.2	4.27	4.08	0.8	0.84	0.2	0.0301	0.36	Altered group
RRP12	10q24.1	10.39	10.22	0.71	0.66	0.17	0.0301	0.36	Altered group
FGG	4q32.1	0.95	0.5	1.96	1.29	0.45	0.0301	0.36	Altered group
WDR72	15q21.3	4.36	3.66	2.88	2.69	0.7	0.0302	0.36	Altered group
TBCCD1	3q27.3	8.25	8.13	0.47	0.5	0.12	0.0302	0.36	Altered group
FAM204A	10q26.11	8.67	8.49	0.72	0.73	0.18	0.0302	0.36	Altered group
MARCHF4	2q35	2.22	1.78	1.9	1.37	0.44	0.0303	0.361	Altered group
EPRS1	1q41	11.94	11.78	0.67	0.62	0.16	0.0303	0.361	Altered group
CCNA2	4q27	8.97	8.76	0.85	0.96	0.22	0.0303	0.361	Altered group
SPOPL	2q22.1	8.48	8.27	0.81	0.86	0.2	0.0306	0.363	Altered group
CCDC181	1q24.2	3.85	3.28	2.33	2.31	0.57	0.0307	0.363	Altered group
PGAM4	Xq21.1	6.04	5.88	0.64	0.67	0.16	0.0307	0.363	Altered group
RACGAP1	12q13.12	9.8	9.63	0.68	0.71	0.17	0.0308	0.364	Altered group
DPM1	20q13.13	9.05	8.91	0.6	0.57	0.15	0.0309	0.365	Altered group
BUB3	10q26.13	10.6	10.47	0.55	0.49	0.13	0.031	0.365	Altered group
RPIA	2p11.2	8.83	8.7	0.53	0.56	0.13	0.0311	0.365	Altered group
UHRF1	19p13.3	8.68	8.41	1.13	1.02	0.27	0.0311	0.365	Altered group
ZNF365	10q21.2	5.5	4.92	2.42	2.16	0.58	0.0312	0.366	Altered group
CFAP299	4q21.21	0.21	0.07	0.65	0.3	0.15	0.0313	0.367	Altered group
NEK4	3p21.1	8.65	8.51	0.56	0.66	0.14	0.0313	0.367	Altered group
PIAS3	1q21.1	9.83	9.7	0.56	0.57	0.14	0.0315	0.367	Altered group
RPGR	Xp11.4	7.78	7.52	1.07	1.01	0.26	0.0315	0.367	Altered group
CCDC6	10q21.2	9.73	9.58	0.61	0.62	0.15	0.0315	0.367	Altered group
YWHAQ	2p25.1	12.46	12.33	0.52	0.48	0.13	0.0316	0.368	Altered group
PACRGL	4p15.31	7.58	7.41	0.67	0.78	0.17	0.0316	0.368	Altered group
CDC42EP2	11q13.1	7.01	6.75	1.07	1.01	0.26	0.0317	0.368	Altered group
TRIO	5p15.2	10.43	10.19	0.99	0.92	0.24	0.0317	0.368	Altered group
NBAS	2p24.3	10.31	10.2	0.44	0.5	0.11	0.0318	0.368	Altered group
RAET1G	6q25.1	2.29	1.93	1.49	1.49	0.36	0.0319	0.369	Altered group
HHIP	4q31.21	1.56	1.15	1.74	1.37	0.41	0.032	0.369	Altered group
LINC00661	19p13.12	0.1	0.04	0.26	0.18	0.06	0.032	0.369	Altered group
PCBP4	3p21.2	10.48	10.2	1.16	1.04	0.28	0.0321	0.37	Altered group
MTF2	1p22.1	8.68	8.47	0.89	0.88	0.22	0.0322	0.37	Altered group
TNKS	8p23.1	10.69	10.53	0.64	0.7	0.16	0.0322	0.37	Altered group
AHI1	6q23.3	8.05	7.79	1.02	1.14	0.25	0.0323	0.37	Altered group
SMURF2	17q23.3-q24.1	8.6	8.35	1.04	1	0.25	0.0323	0.37	Altered group
DTL	1q32.3	9.39	9.19	0.76	0.97	0.2	0.0323	0.37	Altered group
MYF5	12q21.31	0.4	0.02	1.82	0.13	0.39	0.0325	0.37	Altered group
DUXA	19q13.43	0.29	0.08	0.99	0.25	0.21	0.0325	0.37	Altered group
SMYD5	2p13.2	9.97	9.86	0.45	0.52	0.11	0.0325	0.37	Altered group
IRAK1	Xq28	11.5	11.33	0.72	0.69	0.17	0.0325	0.37	Altered group
HMMR	5q34	7.88	7.56	1.27	1.33	0.31	0.0326	0.37	Altered group
POLR1A	2p11.2	10.3	10.15	0.62	0.66	0.15	0.0326	0.37	Altered group
LEPROT	1p31.3	9.08	8.84	0.94	1.13	0.24	0.0327	0.37	Altered group
TUBA1C	12q13.12	12.28	12.07	0.87	0.86	0.21	0.0327	0.37	Altered group
TCP1	6q25.3	11.81	11.67	0.6	0.59	0.15	0.0327	0.37	Altered group
MTHFD1L	6q25.1	10.03	9.83	0.8	0.84	0.2	0.0327	0.37	Altered group
FXR2	17p13.1	10.37	10.26	0.46	0.47	0.11	0.0328	0.371	Altered group
LYAR	4p16.3	9.04	8.9	0.56	0.64	0.14	0.0328	0.371	Altered group
TPD52L2	20q13.33	11.71	11.59	0.47	0.51	0.12	0.0329	0.371	Altered group
TKTL2	4q32.2	0.68	0.42	1.15	0.77	0.26	0.0329	0.371	Altered group
WDR75	2q32.2	9.73	9.57	0.67	0.71	0.17	0.033	0.371	Altered group
KRT80	12q13.13	5.04	4.38	2.72	2.72	0.66	0.033	0.371	Altered group
MAP2K1	15q22.31	10.32	10.19	0.54	0.51	0.13	0.0331	0.371	Altered group
HTATSF1	Xq26.3	10.77	10.63	0.55	0.61	0.14	0.0332	0.372	Altered group
RNASEH1	2p25.3	8.68	8.56	0.54	0.48	0.13	0.0332	0.372	Altered group
OR8D1	11q24.2	0.16	0.07	0.39	0.23	0.09	0.0333	0.372	Altered group
POC1B	12q21.33	8.2	7.94	1.12	1.05	0.27	0.0334	0.372	Altered group
ACOT9	Xp22.11	9.46	9.35	0.44	0.49	0.11	0.0334	0.372	Altered group
IL1RAPL1	Xp21.3-p21.2	2.57	1.99	2.44	2.21	0.58	0.0334	0.372	Altered group
RAN	12q24.33	12.33	12.21	0.48	0.49	0.12	0.0334	0.372	Altered group
ICAM5	19p13.2	4.82	4.28	2.32	1.95	0.54	0.0335	0.372	Altered group
PPP1R15A	19q13.2	11.16	10.98	0.74	0.74	0.18	0.0335	0.372	Altered group
C1ORF174	1p36.32	8.66	8.53	0.55	0.49	0.13	0.0336	0.372	Altered group
PPM1G	2p23.3	11.6	11.48	0.49	0.49	0.12	0.0336	0.372	Altered group
DPY30	2p22.3	8.82	8.72	0.43	0.52	0.11	0.0337	0.373	Altered group
NRP2	2q33.3	12.52	12.27	1.04	1.11	0.25	0.0338	0.373	Altered group
AKR7A2P1	1p13.2	2.13	1.92	0.85	0.85	0.21	0.0338	0.373	Altered group
CEP170	1q43	11.2	10.97	0.94	1	0.23	0.0339	0.374	Altered group
DDX10	11q22.3	8.93	8.77	0.66	0.78	0.17	0.0339	0.374	Altered group
UTP20	12q23.2	10.21	10.05	0.66	0.69	0.16	0.0339	0.374	Altered group
SEPTIN2	2q37.3	12.87	12.72	0.6	0.68	0.15	0.034	0.374	Altered group
IL19	1q32.1	0.65	0.43	0.9	0.81	0.21	0.034	0.374	Altered group
POC1A	3p21.2	8.16	7.97	0.79	0.75	0.19	0.0341	0.374	Altered group
LRRIQ3	1p31.1	3.42	3.15	1.08	1.17	0.26	0.0341	0.374	Altered group
ELK4	1q32.1	7.38	7.19	0.81	0.77	0.19	0.0344	0.377	Altered group
ACTL6A	3q26.33	10.12	9.97	0.63	0.5	0.14	0.0345	0.377	Altered group
PSMD5	9q33.2	9.37	9.22	0.58	0.65	0.14	0.0346	0.377	Altered group
ERCC6L	Xq13.1	6.77	6.52	1.04	1.12	0.25	0.0347	0.377	Altered group
SLC20A1	2q14.1	11.52	11.19	1.42	1.25	0.33	0.0347	0.377	Altered group
KIF5B	10p11.22	11.51	11.29	0.94	0.93	0.22	0.0347	0.377	Altered group
RIC8A	11p15.5	11.07	10.96	0.44	0.4	0.1	0.0348	0.377	Altered group
METTL13	1q24.3	10.51	10.4	0.47	0.56	0.12	0.0349	0.377	Altered group
LIN9	1q42.12	7.13	6.89	0.94	1.14	0.24	0.035	0.377	Altered group
RAD18	3p25.3	8.21	8.01	0.84	0.83	0.2	0.035	0.377	Altered group
SIGLEC12	19q13.41	3.21	2.7	2.13	1.98	0.5	0.035	0.377	Altered group
CHMP7	8p21.3	10.33	10.21	0.49	0.53	0.12	0.035	0.377	Altered group
MORF4L2	Xq22.2	12.23	12.12	0.42	0.59	0.11	0.0351	0.377	Altered group
AQP7P3	9q21.11	1.11	0.73	1.72	1.18	0.39	0.0351	0.377	Altered group
PLXNA3	Xq28	9.42	9.13	1.27	1.14	0.3	0.0351	0.377	Altered group
ZNF714	19p12	6.67	6.39	1.11	1.3	0.28	0.0351	0.377	Altered group
SLC39A10	2q32.3	9.41	9.17	1.01	1.07	0.25	0.0351	0.377	Altered group
SEC23A	14q21.1	10.35	10.14	0.89	0.78	0.21	0.0352	0.377	Altered group
UBE2T	1q32.1	8.58	8.39	0.73	0.89	0.18	0.0352	0.377	Altered group
ASNSD1	2q32.2	9.78	9.64	0.59	0.61	0.14	0.0353	0.377	Altered group
TDH	8p23.1	0.73	0.52	0.88	0.74	0.2	0.0353	0.377	Altered group
OIP5	15q15.1	6.19	5.98	0.89	1	0.22	0.0353	0.377	Altered group
TMEM182	2q12.1	6.56	6.34	0.92	0.95	0.22	0.0354	0.377	Altered group
LMNB2	19p13.3	11.29	11.12	0.72	0.64	0.17	0.0354	0.377	Altered group
BZW1	2q33.1	11.54	11.38	0.65	0.65	0.16	0.0354	0.377	Altered group
USP39	2p11.2	10.33	10.25	0.36	0.36	0.09	0.0354	0.377	Altered group
RASGRF1	15q25.1	6.31	5.73	2.42	2.42	0.58	0.0357	0.378	Altered group
CCNB1	5q13.2	10.1	9.91	0.8	0.76	0.19	0.0358	0.379	Altered group
ZDHHC20	13q12.11	7.45	7.1	1.35	1.66	0.34	0.0358	0.379	Altered group
CCDC83	11q14.1-q14.2	0.1	0.05	0.22	0.17	0.05	0.0358	0.379	Altered group
RBBP9	20p11.23	8.99	8.83	0.69	0.74	0.17	0.0359	0.379	Altered group
PDIA6	2p25.1	12.93	12.77	0.66	0.67	0.16	0.0359	0.379	Altered group
ROCK2	2p25.1	9.26	8.99	1.1	1.18	0.27	0.0359	0.379	Altered group
RAD54L2	3p21.2	8.14	7.92	0.92	1.04	0.23	0.0361	0.379	Altered group
PDSS2	6q21	8.26	8.12	0.55	0.67	0.14	0.0361	0.379	Altered group
APAF1	12q23.1	8.6	8.4	0.81	0.9	0.2	0.0362	0.379	Altered group
LINC00313	21q22.3	0.3	0.17	0.59	0.4	0.13	0.0362	0.38	Altered group
FREY1	11p11.2	0.1	0.04	0.26	0.15	0.06	0.0362	0.38	Altered group
PRR30	2p23.3	0.14	0.07	0.32	0.24	0.07	0.0364	0.38	Altered group
DMWD	19q13.32	9.64	9.49	0.63	0.57	0.15	0.0364	0.381	Altered group
CCDC86	11q12.2	10.25	10.11	0.57	0.63	0.14	0.0365	0.381	Altered group
DDX18	2q14.1	10.77	10.63	0.58	0.6	0.14	0.0365	0.381	Altered group
PLPBP	8p11.23	9.86	9.74	0.5	0.56	0.12	0.0365	0.381	Altered group
DDX11L2	2q14.1	3.68	3.31	1.53	1.58	0.37	0.0367	0.382	Altered group
KPNA2	17q24.2	11.66	11.48	0.77	0.75	0.18	0.0367	0.382	Altered group
TRPC7	5q31.1	0.09	0.03	0.28	0.13	0.06	0.037	0.382	Altered group
C1ORF198	1q42.2	10.81	10.59	0.95	0.84	0.22	0.037	0.382	Altered group
CDKN2D	19p13.2	8.04	7.84	0.84	0.7	0.19	0.037	0.382	Altered group
GK2	4q21.21	0.04	0.01	0.14	0.06	0.03	0.0371	0.383	Altered group
FERMT2	14q22.1	9.87	9.67	0.86	0.88	0.2	0.0371	0.383	Altered group
SKIL	3q26.2	7.71	7.41	1.29	1.32	0.31	0.0371	0.383	Altered group
RPL39L	3q27.3	8.18	7.88	1.23	1.4	0.3	0.0372	0.383	Altered group
KTI12	1p32.3	8.44	8.33	0.46	0.44	0.11	0.0373	0.383	Altered group
ZNF644	1p22.2	9.58	9.34	1.05	1.03	0.25	0.0374	0.384	Altered group
TMEM270	7q11.23	0.16	0.07	0.46	0.22	0.1	0.0375	0.384	Altered group
ACTN2	1q43	3.96	3.45	2.13	2.22	0.51	0.0375	0.384	Altered group
BNIP3L	8p21.2	11.04	10.87	0.69	0.75	0.17	0.0376	0.384	Altered group
SIX4	14q23.1	5.29	4.87	1.76	1.78	0.42	0.0377	0.384	Altered group
NUP188	9q34.11	10.92	10.78	0.59	0.58	0.14	0.0377	0.384	Altered group
LRIG2	1p13.2	7.54	7.37	0.7	0.74	0.17	0.0377	0.384	Altered group
TSR1	17p13.3	10.64	10.5	0.61	0.55	0.14	0.0377	0.384	Altered group
SHROOM2	Xp22.2	9.21	8.89	1.36	1.45	0.33	0.0377	0.384	Altered group
CKS1B	1q21.3	9.49	9.34	0.65	0.67	0.16	0.0378	0.385	Altered group
P4HA2	5q31.1	10.24	9.96	1.22	1.1	0.28	0.0378	0.385	Altered group
DDAH1	1p22.3	7.49	7.13	1.57	1.25	0.35	0.038	0.385	Altered group
MEX3D	19p13.3	8.32	8.11	0.9	0.8	0.21	0.038	0.385	Altered group
MAP4	3p21.31	13.25	13.11	0.61	0.58	0.14	0.038	0.385	Altered group
CD151	11p15.5	12.35	12.15	0.88	0.84	0.2	0.0381	0.385	Altered group
SPATA31D4	9q21.32	0.25	0.08	0.83	0.29	0.18	0.0381	0.386	Altered group
IQCD	12q24.13	4.69	4.46	0.98	0.94	0.23	0.0382	0.386	Altered group
TAF5	10q24.33	6.55	6.39	0.64	0.74	0.16	0.0383	0.386	Altered group
FEZ2	2p22.2	9.49	9.35	0.63	0.59	0.15	0.0383	0.386	Altered group
MRPL37	1p32.3	11.11	10.96	0.64	0.62	0.15	0.0385	0.387	Altered group
POLE2	14q21.3	6.17	5.93	0.98	1.09	0.24	0.0385	0.388	Altered group
CD58	1p13.1	8.55	8.29	1.12	1.05	0.26	0.0386	0.388	Altered group
CCNT1	12q13.11-q13.12	7.19	6.9	1.19	1.36	0.29	0.0387	0.389	Altered group
ZNF8	19q13.43	6.74	6.59	0.62	0.64	0.15	0.0388	0.389	Altered group
DVL1	1p36.33	10.65	10.47	0.77	0.74	0.18	0.0388	0.389	Altered group
HDAC1	1p35.2-p35.1	11.3	11.18	0.52	0.52	0.12	0.0389	0.389	Altered group
HMGXB4	22q12.3	9.28	9.13	0.63	0.72	0.15	0.039	0.39	Altered group
CDC40	6q21	8.65	8.46	0.8	0.85	0.19	0.039	0.39	Altered group
DENND5A	11p15.4	10.98	10.85	0.56	0.57	0.13	0.0392	0.391	Altered group
LCOR	10q24.1	6.3	6.11	0.8	0.86	0.19	0.0393	0.391	Altered group
PLCB3	11q13.1	9.89	9.73	0.69	0.62	0.16	0.0394	0.391	Altered group
CNOT9	2q35	8.08	7.95	0.53	0.59	0.13	0.0396	0.391	Altered group
ENTPD5	14q24.3	7.14	6.97	0.73	0.69	0.17	0.0396	0.391	Altered group
ACTN4	19q13.2	13.87	13.72	0.67	0.63	0.15	0.0397	0.391	Altered group
ATAD3B	1p36.33	9.19	8.94	1.07	0.99	0.25	0.0397	0.391	Altered group
UBN1	16p13.3	10.71	10.61	0.44	0.44	0.1	0.0397	0.391	Altered group
SLC30A1	1q32.3	7.73	7.51	0.93	1.05	0.22	0.0397	0.391	Altered group
RPS6KA1	1p36.11	10	9.77	1	0.95	0.23	0.0397	0.391	Altered group
GRM5	11q14.2-q14.3	1.79	1.44	1.54	1.31	0.35	0.0398	0.391	Altered group
CYTOR	2p11.2	7.91	7.68	0.94	1.16	0.23	0.0398	0.391	Altered group
ASAP2	2p25.1	10.4	10.22	0.73	0.77	0.17	0.0398	0.391	Altered group
PGBD3	10q11	5.9	5.74	0.67	0.66	0.16	0.0398	0.391	Altered group
MAGI3	1p13.2	7.54	7.32	0.93	0.99	0.22	0.0398	0.391	Altered group
GNG3	11q12.3	2.13	1.88	1.07	0.98	0.25	0.0399	0.391	Altered group
C8ORF58	8p21.3	8.73	8.55	0.77	0.78	0.18	0.04	0.391	Altered group
OR8B3	11q24.2	0.03	0.01	0.11	0.06	0.02	0.0401	0.392	Altered group
BLID	11q24.1	0.3	0.16	0.65	0.44	0.14	0.0401	0.392	Altered group
COPS8	2q37.3	10.8	10.67	0.54	0.63	0.13	0.0402	0.392	Altered group
XAGE1B	Xp11.22	5.41	4.25	5.07	4.66	1.16	0.0402	0.392	Altered group
FANCC	9q22.32	8.16	8.02	0.59	0.62	0.14	0.0403	0.392	Altered group
RAB3GAP1	2q21.3	10.45	10.36	0.36	0.43	0.09	0.0403	0.392	Altered group
SIPA1L1	14q24.2	9.46	9.21	1.1	0.9	0.25	0.0405	0.393	Altered group
USP24	1p32.3	10.55	10.4	0.62	0.63	0.14	0.0405	0.393	Altered group
TRAIP	3p21.31	7.27	7.09	0.77	0.77	0.18	0.0405	0.393	Altered group
ADAM21P1	14q24.2	1.17	0.9	1.19	0.95	0.27	0.0405	0.393	Altered group
NOP14	4p16.3	10.4	10.28	0.49	0.5	0.11	0.0406	0.393	Altered group
PAH	12q23.2	1.04	0.73	1.41	1.17	0.32	0.0406	0.393	Altered group
UBXN7	3q29	8.29	8.1	0.78	0.85	0.19	0.0406	0.393	Altered group
GPHN	14q23.3	8.72	8.55	0.71	0.82	0.17	0.0407	0.394	Altered group
CXCL3	4q13.3	2.7	2.27	1.91	1.74	0.43	0.041	0.394	Altered group
STK25	2q37.3	10.8	10.67	0.59	0.52	0.13	0.041	0.394	Altered group
PIK3CA	3q26.32	8.55	8.32	0.99	0.98	0.23	0.0412	0.395	Altered group
NR4A2	2q22-q23	8.57	8.22	1.52	1.38	0.35	0.0412	0.395	Altered group
ATP5PB	1p13.2	11.4	11.29	0.48	0.53	0.11	0.0412	0.395	Altered group
UBE2C	20q13.12	9.7	9.45	1.09	1.06	0.25	0.0413	0.395	Altered group
PRKRA	2q31.2	9.59	9.47	0.5	0.48	0.11	0.0413	0.395	Altered group
RAD54L	1p34.1	7.94	7.7	1.04	0.98	0.24	0.0413	0.395	Altered group
FAM177A1	14q13.2	9.4	9.24	0.66	0.68	0.15	0.0415	0.396	Altered group
ADAD1	4q27	0.4	0.08	1.57	0.56	0.32	0.0415	0.396	Altered group
RASSF1	3p21.31	9.47	9.3	0.77	0.6	0.17	0.0416	0.396	Altered group
GLMN	1p22.1	6.81	6.57	1.05	1.09	0.25	0.0417	0.397	Altered group
MICU1	10q22.1	9.92	9.81	0.48	0.47	0.11	0.0418	0.397	Altered group
ASCC3	6q16.3	9.72	9.53	0.8	0.87	0.19	0.0418	0.397	Altered group
CORO2A	9q22.33	7.01	6.68	1.42	1.46	0.33	0.0418	0.397	Altered group
AKNAD1	1p13.3	1.36	1.11	1.09	0.95	0.24	0.0419	0.397	Altered group
REXO2	11q23.2	9.64	9.49	0.61	0.7	0.15	0.0419	0.397	Altered group
SELENOI	2p23.3	9.88	9.72	0.71	0.69	0.16	0.0421	0.397	Altered group
S100A10	1q21.3	12.27	12.04	1.01	1.01	0.23	0.0421	0.397	Altered group
MYH4	17p13.1	0.53	0.34	0.85	0.7	0.19	0.0421	0.397	Altered group
CDC73	1q31.2	9.87	9.69	0.78	0.81	0.18	0.0422	0.397	Altered group
STAC	3p22.3-p22.2	3.12	2.7	1.92	1.56	0.42	0.0424	0.398	Altered group
LTV1	6q24.2	9.07	8.92	0.63	0.72	0.15	0.0425	0.398	Altered group
HHLA1	8q24.22	0.11	0.05	0.3	0.18	0.06	0.0425	0.398	Altered group
MAML3	4q31.1	9.2	8.94	1.09	1.1	0.25	0.0425	0.398	Altered group
CDC25C	5q31.2	6.46	6.24	0.92	1.05	0.22	0.0426	0.398	Altered group
FUBP1	1p31.1	10.37	10.22	0.63	0.69	0.15	0.0427	0.399	Altered group
LINC01973	17q25.3	0.65	0.47	0.85	0.61	0.18	0.0428	0.4	Altered group
ADRA1B	5q33.3	4.56	4.12	1.91	1.82	0.44	0.0429	0.4	Altered group
MAP7D1	1p34.3	11.71	11.57	0.6	0.58	0.14	0.043	0.4	Altered group
SLC30A6	2p22.3	8.16	7.99	0.71	0.8	0.17	0.043	0.4	Altered group
ARL4D	17q21.31	7.19	6.94	1.12	1.11	0.26	0.043	0.4	Altered group
TXLNG	Xp22.2	7.31	7.1	0.9	1.02	0.21	0.043	0.4	Altered group
LIX1L	1q21.1	10.37	10.26	0.46	0.49	0.11	0.043	0.4	Altered group
EIF4G3	1p36.12	10.96	10.83	0.57	0.63	0.13	0.0431	0.4	Altered group
NT5DC2	3p21.1	10.51	10.27	1.1	0.96	0.24	0.0431	0.4	Altered group
ATP2A1	16p11.2	3.85	3.57	1.25	1.1	0.28	0.0431	0.4	Altered group
AMMECR1L	2q14.3	10.2	10.08	0.5	0.56	0.12	0.0433	0.4	Altered group
DNAJC8	1p35.3	11.18	11.07	0.45	0.45	0.1	0.0433	0.401	Altered group
CDC26	9q32	6.5	6.36	0.6	0.67	0.14	0.0434	0.401	Altered group
HOMER1	5q14.1	7.18	6.83	1.61	1.42	0.36	0.0435	0.401	Altered group
CDC27	17q21.32	10.55	10.4	0.63	0.66	0.15	0.0435	0.401	Altered group
CEP85L	6q22.31	5.83	5.51	1.36	1.51	0.32	0.0436	0.401	Altered group
B4GALT2	1p34.1	10.45	10.31	0.64	0.65	0.15	0.0436	0.401	Altered group
EIF4G2	11p15.4	13.84	13.71	0.58	0.62	0.13	0.0437	0.401	Altered group
PHC2	1p35.1	12.42	12.27	0.71	0.61	0.16	0.0439	0.401	Altered group
DRAIC	15q23	1.35	1.17	0.83	0.78	0.19	0.0439	0.401	Altered group
ARHGAP11B	15q13.2	5.1	4.83	1.16	1.3	0.27	0.044	0.401	Altered group
NIBAN2	9q34.11	12.71	12.53	0.79	0.87	0.19	0.044	0.401	Altered group
NEIL2	8p23.1	9.5	9.35	0.63	0.67	0.15	0.0441	0.401	Altered group
LARP1B	4q28.2	7.96	7.82	0.59	0.74	0.14	0.0441	0.401	Altered group
RNGTT	6q15	8.78	8.63	0.67	0.77	0.16	0.0441	0.401	Altered group
RPAP2	1p22.1	7.65	7.45	0.85	0.85	0.19	0.0441	0.401	Altered group
SFXN3	10q24.31	10.87	10.71	0.71	0.7	0.16	0.0442	0.401	Altered group
FNDC8	17q12	3.47	3.26	0.92	0.93	0.21	0.0442	0.401	Altered group
TMEFF2	2q32.3	1.27	0.77	2.32	1.68	0.5	0.0442	0.401	Altered group
HBS1L	6q23.3	9.77	9.6	0.71	0.76	0.16	0.0443	0.401	Altered group
HAUS6	9p22.1	8.87	8.65	0.96	0.95	0.22	0.0444	0.401	Altered group
ABCE1	4q31.21	10.79	10.63	0.69	0.72	0.16	0.0444	0.401	Altered group
MLNR	13q14.2	1.08	0.85	1.04	0.8	0.23	0.0444	0.401	Altered group
EFL1	15q25.2	9.35	9.23	0.51	0.55	0.12	0.0446	0.402	Altered group
REP15	12p11.22	4.42	4.14	1.21	1.24	0.28	0.0447	0.402	Altered group
SPO11	20q13.31	0.02	0	0.09	0.03	0.02	0.0447	0.402	Altered group
TIAL1	10q26.11	9.94	9.82	0.57	0.55	0.13	0.0448	0.403	Altered group
ASF1A	6q22.31	8.12	7.92	0.87	0.87	0.2	0.0449	0.403	Altered group
IFT52	20q13.12	9.3	9.18	0.54	0.54	0.12	0.0449	0.403	Altered group
IMMT	2p11.2	11.3	11.21	0.4	0.44	0.09	0.0449	0.403	Altered group
HASPIN	17p13.2	6.41	6.22	0.78	0.93	0.19	0.0452	0.404	Altered group
TPRKB	2p13.1	7.87	7.69	0.79	0.72	0.18	0.0452	0.404	Altered group
MYPN	10q21.3	2.47	1.97	2.33	1.85	0.51	0.0452	0.404	Altered group
HMGA2	12q14.3	7.69	6.98	3.17	2.97	0.71	0.0453	0.404	Altered group
LUZP4	Xq23	1.38	0.87	2.37	1.76	0.51	0.0453	0.404	Altered group
PAPOLG	2p16.1	8.09	7.93	0.69	0.7	0.16	0.0454	0.404	Altered group
SNX15	11q13.1	8.72	8.59	0.59	0.59	0.13	0.0454	0.405	Altered group
NAP1L6P	Xq13.2	1	0.66	1.59	1.1	0.34	0.0455	0.405	Altered group
RTL3	Xq21.1	1.11	0.83	1.33	0.88	0.28	0.0455	0.405	Altered group
DCLRE1A	10q25.3	8.11	7.92	0.8	0.94	0.19	0.0455	0.405	Altered group
FZD3	8p21.1	7.6	7.39	0.91	0.92	0.21	0.0456	0.405	Altered group
GK	Xp21.2	7.88	7.65	1.04	0.9	0.23	0.0456	0.405	Altered group
EOLA1	Xq28	8.66	8.55	0.5	0.46	0.11	0.0456	0.405	Altered group
MSH2	2p21-p16.3	9.79	9.62	0.75	0.76	0.17	0.0457	0.405	Altered group
TOR1AIP2	1q25.2	8.88	8.68	0.85	0.94	0.2	0.0457	0.405	Altered group
TMEM106C	12q13.11	10.77	10.59	0.75	0.8	0.17	0.0458	0.405	Altered group
BMP8B	1p34.2	8.47	7.93	2.39	2.27	0.53	0.0458	0.405	Altered group
FRG2B	10q26.3	0.7	0.45	1.18	0.88	0.25	0.0458	0.405	Altered group
GINM1	6q25.1	8.38	8.23	0.68	0.7	0.16	0.0459	0.405	Altered group
TMEM38B	9q31.2	7.71	7.48	1.06	0.97	0.24	0.0459	0.405	Altered group
FIRRM	1q24.2	7.97	7.81	0.67	0.78	0.16	0.0459	0.406	Altered group
TPM3	1q21.3	13.44	13.34	0.44	0.46	0.1	0.046	0.406	Altered group
MYH15	3q13.13	2.66	2.19	2.21	1.49	0.47	0.0461	0.406	Altered group
SRRM1	1p36.11	10.85	10.75	0.41	0.45	0.1	0.0461	0.406	Altered group
SPRY2	13q31.1	10.99	10.7	1.27	1.23	0.29	0.0462	0.406	Altered group
RHBDD1	2q36.3	8.03	7.89	0.6	0.57	0.13	0.0464	0.407	Altered group
MOBP	3p22.1	0.84	0.64	0.96	0.71	0.2	0.0465	0.408	Altered group
DNAJC11	1p36.31	10.62	10.49	0.56	0.5	0.12	0.0466	0.408	Altered group
CAMK2G	10q22.2	8.55	8.4	0.68	0.59	0.15	0.0467	0.408	Altered group
GAGE12F	Xp11.23	0.13	0.04	0.43	0.21	0.09	0.0467	0.408	Altered group
IPP	1p34.1	7.64	7.47	0.67	0.9	0.16	0.0467	0.409	Altered group
DTD1	20p11.23	9.53	9.41	0.56	0.55	0.12	0.0468	0.409	Altered group
QRSL1	6q21	8.51	8.38	0.55	0.6	0.13	0.0468	0.409	Altered group
MCEMP1	19p13.2	2.17	1.77	1.86	1.51	0.4	0.0468	0.409	Altered group
IQCC	1p35.2	6.68	6.54	0.62	0.56	0.14	0.047	0.409	Altered group
MKI67	10q26.2	10.9	10.69	0.95	0.93	0.21	0.0471	0.409	Altered group
CCP110	16p12.3	8.42	8.21	0.96	0.98	0.22	0.0472	0.41	Altered group
GNB5	15q21.2	8.87	8.67	0.9	0.91	0.2	0.0474	0.411	Altered group
DNM3	1q24.3	5.37	5.02	1.61	1.48	0.35	0.0475	0.412	Altered group
EME1	17q21.33	7.12	6.93	0.82	0.9	0.19	0.0475	0.412	Altered group
TOPBP1	3q22.1	10.05	9.88	0.76	0.82	0.17	0.0477	0.413	Altered group
PFDN4	20q13.2	8.43	8.24	0.88	0.86	0.2	0.0478	0.414	Altered group
UGT8	4q26	6.36	5.82	2.38	2.48	0.54	0.0479	0.414	Altered group
STPG1	1p36.11	8.47	8.25	0.99	0.98	0.22	0.0479	0.414	Altered group
CEP57L1	6q21	6.45	6.22	1.01	1.1	0.23	0.048	0.414	Altered group
ACTR3	2q14.1	12.01	11.88	0.54	0.63	0.13	0.048	0.414	Altered group
ZNG1B	2q14.1	8.46	8.33	0.58	0.65	0.13	0.0481	0.414	Altered group
ILKAP	2q37.3	9.33	9.2	0.57	0.54	0.13	0.0481	0.414	Altered group
PACC1	1q32.3	8.6	8.44	0.74	0.68	0.16	0.0481	0.414	Altered group
CDIN1	15q14	7.54	7.39	0.65	0.85	0.16	0.0482	0.415	Altered group
FOXM1	12p13.33	10.68	10.46	0.98	0.98	0.22	0.0482	0.415	Altered group
RTL1	14q32.2	1.23	0.73	2.39	1.63	0.5	0.0483	0.415	Altered group
CENPE	4q24	8.05	7.72	1.4	1.65	0.33	0.0484	0.415	Altered group
SUPT3H	6p21.1	7.14	6.95	0.82	0.85	0.18	0.0484	0.415	Altered group
KIRREL1	1q23.1	10.03	9.78	1.07	1.25	0.25	0.0484	0.415	Altered group
INCENP	11q12.3	10.07	9.91	0.73	0.76	0.17	0.0484	0.415	Altered group
WASHC2A	10q11.23	8.61	8.39	0.84	1.33	0.22	0.0484	0.415	Altered group
LZIC	1p36.22	8.59	8.44	0.67	0.72	0.15	0.0485	0.415	Altered group
ROBO3	11q24.2	6.98	6.7	1.21	1.25	0.27	0.0486	0.415	Altered group
CASC2	10q26.11	4.04	3.79	1.14	1	0.25	0.0486	0.415	Altered group
RRP15	1q41	9.58	9.43	0.67	0.75	0.15	0.0487	0.416	Altered group
ESPL1	12q13.13	8.9	8.7	0.87	0.98	0.2	0.0488	0.416	Altered group
ANKRD13C	1p31.1	9.07	8.91	0.73	0.72	0.16	0.0489	0.416	Altered group
SNX12	Xq13.1	8.45	8.33	0.5	0.57	0.12	0.049	0.416	Altered group
TUBB2A	6p25.2	11.92	11.72	0.86	1.03	0.2	0.0491	0.416	Altered group
TIPIN	15q22.31	7.04	6.88	0.7	0.75	0.16	0.0493	0.416	Altered group
BTN2A1	6p22.2	9.68	9.55	0.61	0.65	0.14	0.0494	0.416	Altered group
ITPRIP	10q25.1	9.73	9.43	1.41	1.19	0.3	0.0495	0.416	Altered group
E2F6	2p25.1	8.8	8.69	0.5	0.52	0.11	0.0495	0.416	Altered group
STRIP1	1p13.3	9.82	9.72	0.47	0.48	0.1	0.0495	0.416	Altered group
GFRA4	20p13	0.07	0.02	0.24	0.13	0.05	0.0496	0.417	Altered group
ARL5B	10p12.31	7.25	6.99	1.19	1.16	0.26	0.0496	0.417	Altered group
WFDC8	20q13.12	0.04	0.01	0.15	0.1	0.03	0.0497	0.417	Altered group
TGM4	3p21.31	0.63	0.4	1.11	0.69	0.23	0.0497	0.417	Altered group
DDX50	10q22.1	9.44	9.28	0.7	0.65	0.15	0.0499	0.417	Altered group
KCTD3	1q41	10.57	10.39	0.8	0.9	0.18	0.05	0.417	Altered group
CCDC142	2p13.1	7.4	7.27	0.58	0.56	0.13	0.05	0.417	Altered group
ENO2	12p13.31	11.2	10.85	1.55	1.67	0.35	0.05	0.417	Altered group
PARPBP	12q23.2	6.93	6.69	1.05	1.11	0.24	0.0502	0.418	Altered group
TMTC2	12q21.31	8.24	7.86	1.76	1.62	0.38	0.0504	0.419	Altered group
CLIC4	1p36.11	12.54	12.3	1.11	0.99	0.24	0.0507	0.42	Altered group
ARHGAP19	10q24.1	8.73	8.5	1.05	1.06	0.23	0.0508	0.42	Altered group
CTAG2	Xq28	4.25	3.28	4.43	4.1	0.96	0.0508	0.42	Altered group
MTFR2	6q23.3	6.05	5.82	1.05	0.99	0.23	0.0508	0.42	Altered group
KNTC1	12q24.31	9.22	9.05	0.73	0.92	0.17	0.051	0.42	Altered group
SPATS2L	2q33.1	10.96	10.82	0.66	0.58	0.14	0.051	0.421	Altered group
LATS2	13q12.11	9.62	9.46	0.74	0.69	0.16	0.0511	0.421	Altered group
CDK1	10q21.2	9.2	8.98	1	1.01	0.22	0.0511	0.421	Altered group
TRDMT1	10p13	6.74	6.54	0.88	0.99	0.2	0.0512	0.421	Altered group
FHL3	1p34.3	9.33	9.14	0.85	0.79	0.19	0.0512	0.421	Altered group
HDLBP	2q37.3	13.89	13.77	0.53	0.53	0.12	0.0512	0.421	Altered group
LRRC8B	1p22.2	8.99	8.77	1.02	0.92	0.22	0.0513	0.421	Altered group
SNORA71C	20q11.23	0.09	0.03	0.3	0.15	0.06	0.0513	0.421	Altered group
STXBP4	17q22	6.59	6.38	0.91	1.02	0.21	0.0513	0.421	Altered group
UBE2S	19q13.42	9.84	9.63	0.99	0.84	0.21	0.0515	0.422	Altered group
FRRS1	1p21.2	5.78	5.49	1.31	1.39	0.29	0.0515	0.422	Altered group
SKA3	13q12.11	7.83	7.62	0.88	1.03	0.2	0.0517	0.422	Altered group
ZNF460	19q13.43	5.23	5.04	0.84	0.86	0.19	0.0517	0.422	Altered group
ANXA1	9q21.13	12.07	11.71	1.65	1.66	0.36	0.0517	0.422	Altered group
MYBL1	8q13.1	7.56	7.29	1.25	1.08	0.27	0.0518	0.422	Altered group
FHOD3	18q12.2	8.6	8.23	1.66	1.72	0.37	0.0518	0.422	Altered group
POLR3F	20p11.23	8.13	7.98	0.74	0.61	0.16	0.052	0.423	Altered group
VBP1	Xq28	9.67	9.54	0.61	0.64	0.14	0.0523	0.424	Altered group
KIFBP	10q22.1	9.08	8.96	0.54	0.57	0.12	0.0524	0.424	Altered group
OR4F4	15q26.3	0.04	0.01	0.17	0.06	0.03	0.0524	0.424	Altered group
ZNG1C	9q21.11	7.5	7.27	1.03	1.06	0.23	0.0525	0.424	Altered group
SKA1	18q21.1	7.59	7.37	1.03	0.98	0.22	0.0525	0.424	Altered group
COL5A3	19p13.2	9.69	9.29	1.87	1.67	0.4	0.0525	0.424	Altered group
KLHL11	17q21.2	5.38	5.15	1.01	1.2	0.23	0.0525	0.424	Altered group
NPAP1	15q11.2	0.33	0.14	0.96	0.47	0.19	0.0526	0.424	Altered group
YWHAH	22q12.3	11.57	11.45	0.52	0.56	0.12	0.0526	0.424	Altered group
CMTM2	16q21	1.49	1.25	1.16	0.87	0.24	0.0526	0.425	Altered group
VKORC1	16p11.2	11.37	11.23	0.63	0.61	0.14	0.0527	0.425	Altered group
PRPF38B	1p13.3	9.94	9.79	0.68	0.79	0.16	0.0529	0.425	Altered group
METAP1	4q23	9.76	9.64	0.52	0.54	0.11	0.0529	0.425	Altered group
CORO1C	12q24.11	12.18	12.06	0.54	0.61	0.12	0.0529	0.425	Altered group
SLITRK1	13q31.1	1.53	1.02	2.47	1.81	0.51	0.053	0.425	Altered group
CEBPG	19q13.11	9.36	9.21	0.7	0.63	0.15	0.0531	0.425	Altered group
SUPV3L1	10q22.1	9.02	8.91	0.54	0.49	0.12	0.0531	0.425	Altered group
IL1RAPL2	Xq22.3	1.06	0.67	1.84	1.43	0.39	0.0532	0.425	Altered group
WDR44	Xq24	8.15	7.99	0.75	0.75	0.16	0.0532	0.425	Altered group
SLC9A5	16q22.1	4.98	4.67	1.43	1.38	0.31	0.0532	0.425	Altered group
INTS10	8p21.3	10.08	9.93	0.68	0.73	0.15	0.0534	0.426	Altered group
CCL20	2q36.3	3.87	3.32	2.65	2.07	0.55	0.0534	0.426	Altered group
CHRM3	1q43	3.98	3.42	2.65	2.27	0.56	0.0534	0.426	Altered group
AKAIN1	18p11.31	0.23	0.15	0.41	0.3	0.08	0.0536	0.426	Altered group
WRN	8p12	8.23	8.02	0.97	0.97	0.21	0.0536	0.426	Altered group
AVL9	7p14.3	8.43	8.27	0.76	0.71	0.16	0.0536	0.426	Altered group
RBMXL1	1p22.2	9.33	9.19	0.62	0.62	0.14	0.0536	0.426	Altered group
ZAR1	4p11	0.3	0.17	0.66	0.4	0.13	0.0537	0.426	Altered group
PRPF40A	2q23.3	10.87	10.7	0.73	0.76	0.16	0.054	0.427	Altered group
MNS1	15q21.3	6.5	6.24	1.16	1.26	0.26	0.0541	0.427	Altered group
GRK5	10q26.11	8.42	8.27	0.64	0.84	0.15	0.0541	0.427	Altered group
RSRC2	12q24.31	10.13	10.02	0.5	0.57	0.11	0.0542	0.427	Altered group
SSTR5	16p13.3	0.25	0.1	0.77	0.4	0.15	0.0542	0.427	Altered group
RFX8	2q11.2	2.38	1.93	2.14	1.58	0.44	0.0542	0.427	Altered group
MYH8	17p13.1	0.78	0.51	1.35	0.89	0.28	0.0543	0.427	Altered group
ADAMTS4	1q23.3	9.52	9.16	1.68	1.68	0.37	0.0543	0.427	Altered group
PEF1	1p35.2	10.69	10.58	0.52	0.43	0.11	0.0543	0.427	Altered group
MACO1	1p36.11	9.45	9.36	0.45	0.43	0.1	0.0544	0.427	Altered group
RASGEF1C	5q35.3	3.42	2.86	2.62	2.3	0.56	0.0544	0.427	Altered group
PEDS1-UBE2V1	20q13.13	2.11	1.74	1.71	1.67	0.37	0.0544	0.427	Altered group
CDHR3	7q22.3	4.54	4.21	1.54	1.41	0.33	0.0545	0.427	Altered group
SSB	2q31.1	10.88	10.73	0.69	0.78	0.15	0.0545	0.427	Altered group
ZBTB44	11q24.3	9.39	9.23	0.69	0.81	0.16	0.0545	0.427	Altered group
TMEM81	1q32.1	6.18	6.02	0.75	0.73	0.16	0.0546	0.427	Altered group
GAGE10	Xp11.23	0.48	0.22	1.3	0.76	0.26	0.0546	0.427	Altered group
ERLIN1	10q24.31	9.82	9.7	0.57	0.59	0.12	0.0547	0.427	Altered group
GALNT2	1q42.13	12.01	11.81	0.94	0.86	0.2	0.0547	0.427	Altered group
OTUB2	14q32.12	6.71	6.5	0.94	1.12	0.21	0.0548	0.427	Altered group
CDK6	7q21.2	10.64	10.32	1.47	1.46	0.32	0.055	0.428	Altered group
MOGAT3	7q22.1	0.16	0.07	0.42	0.27	0.09	0.055	0.428	Altered group
DAW1	2q36.3	0.72	0.42	1.5	0.91	0.3	0.0552	0.429	Altered group
UTP14A	Xq26.1	9.51	9.41	0.46	0.56	0.1	0.0553	0.429	Altered group
CAD	2p23.3	11.37	11.22	0.7	0.66	0.15	0.0553	0.429	Altered group
NSUN4	1p33	9.27	9.17	0.47	0.44	0.1	0.0553	0.43	Altered group
SELENON	1p36.11	12.7	12.54	0.75	0.73	0.16	0.0554	0.43	Altered group
NUP58	13q12.13	10.16	10	0.75	0.71	0.16	0.0554	0.43	Altered group
THUMPD3	3p25.3	9.81	9.7	0.48	0.56	0.11	0.0555	0.43	Altered group
PTBP2	1p21.3	7.9	7.67	1.04	1.04	0.23	0.0556	0.43	Altered group
LGALS13	19q13.2	0.03	0	0.13	0.03	0.02	0.0557	0.43	Altered group
MSH6	2p16.3	10.57	10.44	0.58	0.59	0.13	0.056	0.431	Altered group
SPA17	11q24.2	5.67	5.47	0.92	0.94	0.2	0.056	0.431	Altered group
MYH9	22q12.3	14.62	14.46	0.71	0.7	0.15	0.0561	0.431	Altered group
NFE2L3P2	17q21.32	4.83	4.61	1.01	1.1	0.22	0.0561	0.431	Altered group
MFSD10	4p16.3	10.84	10.68	0.72	0.71	0.16	0.0563	0.431	Altered group
KDSR	18q21.33	10.72	10.58	0.65	0.55	0.14	0.0563	0.431	Altered group
MXD1	2p13.3	7.97	7.81	0.71	0.75	0.16	0.0564	0.431	Altered group
DMP1	4q22.1	0.58	0.38	0.96	0.66	0.2	0.0565	0.432	Altered group
DNAH6	2p11.2	3.06	2.6	2.22	1.81	0.46	0.0566	0.432	Altered group
THAP1	8p11.21	7.33	7.19	0.66	0.69	0.14	0.0566	0.432	Altered group
GPATCH2	1q41	7.89	7.74	0.69	0.84	0.16	0.0566	0.432	Altered group
B3GALNT2	1q42.3	9.01	8.85	0.73	0.75	0.16	0.0567	0.432	Altered group
CSNK2A1	20p13	10.56	10.45	0.53	0.52	0.11	0.0567	0.432	Altered group
NOP58	2q33.1	10.37	10.21	0.75	0.81	0.17	0.057	0.433	Altered group
TULP4	6q25.3	10.22	10.05	0.79	0.77	0.17	0.057	0.433	Altered group
PDRG1	20q11.21	9.09	8.98	0.53	0.49	0.11	0.0571	0.433	Altered group
SPATA31D5P	9q21.32	0.25	0.13	0.62	0.3	0.12	0.0571	0.433	Altered group
LRP8	1p32.3	8.65	8.42	1.06	0.97	0.22	0.0571	0.433	Altered group
PLK1	16p12.2	9.68	9.46	1.04	0.96	0.22	0.0572	0.433	Altered group
CENPBD2P	19q13.43	9.28	9.17	0.5	0.5	0.11	0.0572	0.433	Altered group
RFC3	13q13.2	8.91	8.74	0.76	0.87	0.17	0.0572	0.433	Altered group
SDE2	1q42.12	9.52	9.37	0.66	0.71	0.14	0.0572	0.433	Altered group
PROSER3	19q13.12	6.63	6.5	0.56	0.62	0.12	0.0572	0.433	Altered group
ALKBH8	11q22.3	7.42	7.23	0.91	0.89	0.2	0.0573	0.433	Altered group
RNFT2	12q24.22	6.52	6.27	1.14	1.24	0.25	0.0574	0.433	Altered group
BMS1	10q11.21	10.27	10.16	0.51	0.48	0.11	0.0575	0.434	Altered group
TMSB10	2p11.2	14.02	13.85	0.8	0.78	0.17	0.0575	0.434	Altered group
ASPH	8q12.3	11.72	11.49	1.08	0.91	0.22	0.0575	0.434	Altered group
NUP88	17p13.2	9.6	9.47	0.62	0.58	0.13	0.0576	0.434	Altered group
SMIM12	1p34.3	9.63	9.53	0.47	0.46	0.1	0.0577	0.434	Altered group
CALU	7q32.1	13.47	13.29	0.88	0.86	0.19	0.0577	0.434	Altered group
NKX6-2	10q26.3	0.1	0.02	0.46	0.11	0.09	0.0577	0.434	Altered group
RHEBL1	12q13.12	6.19	5.99	0.93	0.91	0.2	0.0578	0.434	Altered group
ALKBH2	12q24.11	8.48	8.35	0.61	0.68	0.14	0.0579	0.434	Altered group
DYRK3	1q32.1	7.57	7.36	0.98	0.93	0.21	0.0579	0.434	Altered group
FXR1	3q26.33	11.44	11.32	0.54	0.62	0.12	0.0579	0.434	Altered group
PTCHD3P1	10p11.23	8.94	8.79	0.68	0.75	0.15	0.0581	0.434	Altered group
TMEM181	6q25.3	10.1	9.92	0.83	0.85	0.18	0.0582	0.434	Altered group
DLAT	11q23.1	9.75	9.61	0.61	0.66	0.13	0.0582	0.434	Altered group
NDC80	18p11.32	8.14	7.93	0.98	1.07	0.22	0.0582	0.434	Altered group
NFRKB	11q24.3	9.34	9.23	0.5	0.51	0.11	0.0583	0.435	Altered group
SEC61A2	10p14	6.96	6.8	0.74	0.73	0.16	0.0583	0.435	Altered group
ZCCHC4	4p15.2	7.42	7.29	0.56	0.67	0.13	0.0584	0.435	Altered group
TTC21B	2q24.3	8.47	8.29	0.8	0.92	0.18	0.0584	0.435	Altered group
PACRG-AS1	6q26	0.62	0.4	1.09	0.62	0.22	0.0585	0.435	Altered group
AK2	1p35.1	11.81	11.68	0.63	0.54	0.13	0.0588	0.436	Altered group
PPP4R1	18p11.22	10.27	10.16	0.51	0.6	0.11	0.0588	0.436	Altered group
AURKAP1	1q41	4.23	4.02	0.98	0.97	0.21	0.059	0.437	Altered group
ZNF805	19q13.43	8.02	7.91	0.47	0.58	0.11	0.059	0.437	Altered group
NLRP11	19q13.43	2.29	1.79	2.35	2.17	0.49	0.0591	0.437	Altered group
C12ORF43	12q24.31	8.18	8.09	0.37	0.4	0.08	0.0591	0.437	Altered group
TMEM132A	11q12.2	9.72	9.42	1.38	1.47	0.3	0.0591	0.437	Altered group
GTF3C4	9q34.13	8.63	8.47	0.76	0.8	0.16	0.0592	0.437	Altered group
STT3B	3p23	10.59	10.43	0.73	0.82	0.16	0.0593	0.438	Altered group
SPANXD	Xq27.2	0.36	0.1	1.35	0.49	0.26	0.0594	0.438	Altered group
AXL	19q13.2	9.47	9.03	2.18	1.51	0.44	0.0594	0.438	Altered group
ZNF674	Xp11.3	5.58	5.38	0.92	0.96	0.2	0.0597	0.439	Altered group
ITGB8	7p21.1	8.7	8.1	2.84	2.63	0.6	0.0597	0.439	Altered group
SLC43A3	11q12.1	11.88	11.69	0.84	1.02	0.19	0.0599	0.44	Altered group
WDR76	15q15.3	8.08	7.92	0.72	0.84	0.16	0.0599	0.44	Altered group
SPRTN	1q42.2	7.93	7.8	0.59	0.6	0.13	0.0599	0.44	Altered group
TAS2R1	5p15.31	0.18	0.1	0.39	0.43	0.09	0.06	0.44	Altered group
MMADHC	2q23.2	10.6	10.5	0.43	0.5	0.09	0.0602	0.441	Altered group
MIR4435-2HG	2q13	8.28	8.07	0.92	1.1	0.21	0.0603	0.441	Altered group
SAP130	2q14.3	9.87	9.78	0.44	0.42	0.09	0.0604	0.441	Altered group
ZNF326	1p22.2	8.87	8.73	0.62	0.63	0.13	0.0604	0.441	Altered group
PARP2	14q11.2	8.59	8.48	0.53	0.56	0.11	0.0604	0.441	Altered group
CDH2	18q12.1	7.99	7.36	2.95	2.89	0.63	0.0605	0.441	Altered group
WDR74	11q12.3	9.71	9.59	0.59	0.61	0.13	0.0606	0.441	Altered group
CDC42EP3	2p22.2	10.22	10	1.08	0.95	0.22	0.0607	0.441	Altered group
CCDC59	12q21.31	8.4	8.25	0.72	0.77	0.16	0.0607	0.441	Altered group
ZMPSTE24	1p34.2	10.44	10.32	0.57	0.56	0.12	0.0608	0.441	Altered group
TMEM87B	2q13	9.48	9.28	0.91	0.97	0.2	0.0608	0.441	Altered group
NUS1	6q22.1	9.99	9.83	0.77	0.8	0.17	0.0608	0.441	Altered group
CXCL8	4q13.3	7.32	6.85	2.23	2.17	0.47	0.0608	0.441	Altered group
AMMECR1	Xq23	8.42	8.25	0.83	0.83	0.18	0.0609	0.441	Altered group
FUT11	10q22.2	7.66	7.52	0.63	0.73	0.14	0.061	0.442	Altered group
TBC1D23	3q12.1-q12.2	9.44	9.26	0.84	0.85	0.18	0.061	0.442	Altered group
CELSR3	3p21.31	7.09	6.74	1.68	1.5	0.35	0.061	0.442	Altered group
CAMSAP2	1q32.1	10.47	10.29	0.86	0.87	0.18	0.061	0.442	Altered group
WWTR1	3q25.1	9.74	9.48	1.13	1.39	0.25	0.061	0.442	Altered group
DNAJC9	10q22.2	9.36	9.23	0.62	0.58	0.13	0.0611	0.442	Altered group
DAGLB	7p22.1	9.09	8.98	0.49	0.55	0.11	0.0612	0.442	Altered group
ARG2	14q24.1	7.98	7.79	0.85	0.85	0.18	0.0614	0.442	Altered group
AQP7P1	9q13	2.48	1.96	2.54	2.06	0.52	0.0615	0.442	Altered group
DUSP7	3p21.2	9.82	9.68	0.69	0.64	0.14	0.0616	0.442	Altered group
ORM1	9q32	0.88	0.51	1.89	1.28	0.37	0.0617	0.442	Altered group
IFNW1	9p21.3	0.18	0.11	0.31	0.24	0.06	0.0617	0.442	Altered group
SNRNP200	2q11.2	13.05	12.94	0.53	0.47	0.11	0.0618	0.442	Altered group
MYOD1	11p15.1	1.02	0.7	1.64	1.05	0.32	0.0619	0.442	Altered group
HELB	12q14.3	5.12	4.89	1.06	1.13	0.23	0.0619	0.442	Altered group
TRIM53AP	11q14.3	0.35	0.16	0.99	0.46	0.19	0.0619	0.443	Altered group
FADS1	11q12.2	10.46	10.28	0.82	0.99	0.18	0.062	0.443	Altered group
FTSJ1	Xp11.23	9.69	9.6	0.47	0.4	0.1	0.062	0.443	Altered group
ZNF570	19q13.12	5.58	5.39	0.84	1.06	0.19	0.0622	0.443	Altered group
ZBTB38	3q23	10.7	10.47	1.12	1.01	0.23	0.0624	0.444	Altered group
HINFP	11q23.3	8.08	7.97	0.53	0.5	0.11	0.0624	0.444	Altered group
HAO1	20p12.3	0.42	0.2	1.09	0.71	0.21	0.0624	0.444	Altered group
ATP11B	3q26.33	10.12	9.94	0.86	0.89	0.18	0.0626	0.444	Altered group
RNASE11	14q11.2	0.04	0.02	0.13	0.1	0.03	0.0627	0.444	Altered group
RAP2C	Xq26.2	9.06	8.88	0.84	0.87	0.18	0.0627	0.444	Altered group
NAA25	12q24.13	9.15	9.02	0.59	0.67	0.13	0.0627	0.444	Altered group
SRSF4	1p35.3	11.08	10.99	0.45	0.38	0.09	0.0627	0.444	Altered group
L2HGDH	14q21.3	7.49	7.31	0.86	0.81	0.18	0.0627	0.444	Altered group
DSCR10	21q22.13	0.42	0.26	0.82	0.53	0.16	0.0628	0.444	Altered group
LECT2	5q31.1	0.35	0.17	0.93	0.63	0.18	0.0628	0.444	Altered group
EREG	4q13.3	2.31	1.77	2.68	2.22	0.54	0.0629	0.444	Altered group
CDC23	5q31.2	9.58	9.47	0.52	0.48	0.11	0.063	0.444	Altered group
PPP2R2D	10q26.3	8.71	8.6	0.53	0.48	0.11	0.0631	0.444	Altered group
EXOSC3	9p13.2	8.17	8.04	0.64	0.59	0.13	0.0631	0.444	Altered group
PBRM1	3p21.1	10.61	10.44	0.81	0.81	0.17	0.0631	0.444	Altered group
INTS7	1q32.3	9.37	9.23	0.62	0.69	0.13	0.0631	0.444	Altered group
PRKACG	9q21.11	0.18	0.1	0.35	0.29	0.07	0.0632	0.444	Altered group
AUNIP	1p36.11	6.28	6.07	1.04	0.95	0.22	0.0632	0.444	Altered group
INPP5A	10q26.3	8.83	8.72	0.54	0.55	0.11	0.0632	0.444	Altered group
MSANTD4	11q22.3	8.66	8.46	0.89	1.1	0.2	0.0635	0.445	Altered group
PHF10	6q27	9.77	9.6	0.84	0.82	0.18	0.0635	0.446	Altered group
DSN1	20q11.23	8.9	8.76	0.63	0.6	0.13	0.0637	0.446	Altered group
CYB5D1	17p13.1	8.49	8.36	0.63	0.6	0.13	0.0637	0.446	Altered group
ZNF143	11p15.4	8.08	7.97	0.54	0.56	0.12	0.0637	0.446	Altered group
RPL23AP53	8p23.3	7.59	7.41	0.91	0.84	0.19	0.0639	0.446	Altered group
GIGYF2	2q37.1	10.91	10.82	0.42	0.49	0.09	0.064	0.447	Altered group
SLC38A2	12q13.11	11.92	11.71	1.05	0.92	0.22	0.064	0.447	Altered group
CEACAM16	19q13.31-q13.32	0.13	0.05	0.4	0.21	0.08	0.064	0.447	Altered group
STK17A	7p13	9.47	9.23	1.14	1.04	0.23	0.0641	0.447	Altered group
PRNP	20p13	12.06	11.82	1.17	1.09	0.24	0.0642	0.447	Altered group
RBBP8	18q11.2	8.99	8.79	0.95	1	0.2	0.0644	0.448	Altered group
SMYD2	1q32.3	9.54	9.4	0.67	0.65	0.14	0.0644	0.448	Altered group
RBM15	1p13.3	7.72	7.6	0.61	0.55	0.13	0.0644	0.448	Altered group
MNAT1	14q23.1	7.47	7.32	0.7	0.68	0.15	0.0645	0.448	Altered group
NEFL	8p21.2	3.5	2.82	3.32	3.01	0.68	0.0646	0.448	Altered group
NUP107	12q15	9.78	9.64	0.67	0.71	0.14	0.0646	0.448	Altered group
BNIP3	10q26.3	9.37	9.16	1.05	0.85	0.21	0.0647	0.449	Altered group
MAPK8IP1	11p11.2	8.03	7.72	1.52	1.36	0.31	0.0648	0.449	Altered group
CYB561D1	1p13.3	8.41	8.27	0.7	0.73	0.15	0.0648	0.449	Altered group
MAIP1	2q33.1	8.1	8.01	0.45	0.43	0.09	0.0648	0.449	Altered group
CCNA1	13q13.3	3.3	2.78	2.59	2.04	0.52	0.065	0.449	Altered group
KLF7	2q33.3	6.23	5.99	1.16	1.15	0.24	0.0651	0.45	Altered group
DUSP5	10q25.2	9.38	9.06	1.53	1.47	0.32	0.0651	0.45	Altered group
NOC3L	10q23.33	8.77	8.57	0.95	0.93	0.2	0.0653	0.451	Altered group
TMEM185A	Xq28	9.41	9.3	0.52	0.55	0.11	0.0654	0.451	Altered group
PDP1	8q22.1	10.05	9.83	1.09	1.05	0.23	0.0654	0.451	Altered group
SNORA29	6q25.3	0.04	0.01	0.15	0.08	0.03	0.0654	0.451	Altered group
PSMD2	3q27.1	12.46	12.34	0.54	0.55	0.11	0.0657	0.451	Altered group
ATP6AP1L	5q14.2	4.83	4.61	1.03	1.05	0.22	0.0657	0.451	Altered group
MGAT4B	5q35.3	11.69	11.56	0.63	0.59	0.13	0.0658	0.451	Altered group
MED6	14q24.2	8.46	8.37	0.43	0.47	0.09	0.0658	0.451	Altered group
R3HDM1	2q21.3	9.41	9.3	0.54	0.53	0.11	0.0658	0.451	Altered group
IL17RD	3p14.3	8.02	7.64	1.82	1.79	0.38	0.0659	0.451	Altered group
XIRP2	2q24.3	1.56	1.13	2.22	1.44	0.43	0.0663	0.453	Altered group
REPS1	6q24.1	9.15	9.03	0.61	0.6	0.13	0.0665	0.453	Altered group
PSG1	19q13.2	0.49	0.27	1.14	0.83	0.22	0.0666	0.454	Altered group
QSER1	11p13	9.99	9.82	0.85	0.86	0.18	0.0667	0.454	Altered group
METAP1D	2q31.1	6.33	6.17	0.76	0.87	0.16	0.0667	0.454	Altered group
C2ORF74	2p15	7.55	7.37	0.83	0.97	0.18	0.0669	0.454	Altered group
DDX3Y	Yq11.221	6.73	5.85	4.13	4.63	0.88	0.0669	0.454	Altered group
DDX43	6q13	3.06	2.46	2.96	2.71	0.6	0.067	0.454	Altered group
NGFR	17q21.33	9.47	8.91	2.81	2.4	0.56	0.0672	0.455	Altered group
VKORC1L1	7q11.21	10.03	9.89	0.66	0.62	0.14	0.0673	0.455	Altered group
MCL1	1q21.2	12.73	12.59	0.7	0.68	0.14	0.0674	0.455	Altered group
CEBPZ	2p22.2	10.22	10.03	0.88	0.89	0.18	0.0674	0.455	Altered group
WNT7B	22q13.31	2.69	2.14	2.77	2.34	0.55	0.0676	0.456	Altered group
YBX1	1p34.2	13.54	13.43	0.56	0.51	0.11	0.0676	0.456	Altered group
TMED7-TICAM2	5q22.3	6.5	6.13	1.76	1.83	0.37	0.0676	0.456	Altered group
SLC20A2	8p11.21	9.58	9.42	0.81	0.78	0.17	0.0676	0.456	Altered group
SEMA3C	7q21.11	10.26	9.91	1.64	1.78	0.35	0.0677	0.456	Altered group
SLC25A43	Xq24	9.06	8.92	0.7	0.68	0.14	0.0677	0.456	Altered group
PCYOX1	2p13.3	10.74	10.61	0.64	0.61	0.13	0.0677	0.456	Altered group
MEX3C	18q21.2	10.22	10.05	0.79	0.76	0.16	0.0677	0.456	Altered group
UCHL5	1q31.2	9.11	8.93	0.81	0.9	0.17	0.0678	0.456	Altered group
CARS1	11p15.4	10.18	10.06	0.64	0.51	0.13	0.068	0.457	Altered group
NMBR	6q24.1	0.3	0.21	0.43	0.39	0.09	0.068	0.457	Altered group
GGCX	2p11.2	9.93	9.81	0.58	0.55	0.12	0.0682	0.458	Altered group
TEAD1	11p15.3	11.31	11.14	0.81	0.86	0.17	0.0683	0.458	Altered group
BMI1	10p12.2	10.13	9.91	1.1	1.05	0.22	0.0683	0.458	Altered group
PYCR1	17q25.3	10.84	10.65	0.93	0.9	0.19	0.0683	0.458	Altered group
TTBK2	15q15.2	6.81	6.59	0.99	1.22	0.22	0.0684	0.458	Altered group
STXBP3	1p13.3	9.46	9.3	0.74	0.82	0.16	0.0684	0.458	Altered group
SERINC3	20q13.12	11.16	11.02	0.66	0.66	0.14	0.0684	0.458	Altered group
IPMK	10q21.1	4.99	4.74	1.21	1.3	0.25	0.0684	0.458	Altered group
NEK1	4q33	8.53	8.34	0.91	0.92	0.19	0.0685	0.458	Altered group
OXTR	3p25.3	4.51	4.2	1.5	1.48	0.31	0.0687	0.458	Altered group
HMBOX1	8p21.1-p12	6.83	6.65	0.87	0.97	0.19	0.0687	0.458	Altered group
LIN52	14q24.3	7.14	6.98	0.76	0.71	0.16	0.0687	0.458	Altered group
DYNC1H1	14q32.31	13.64	13.53	0.54	0.55	0.11	0.0688	0.458	Altered group
ACVR1	2q24.1	9.86	9.72	0.7	0.68	0.14	0.0688	0.458	Altered group
TUBA3C	13q12.11	1.83	1.2	3.22	2.34	0.63	0.0689	0.458	Altered group
NUP155	5p13.2	9.49	9.31	0.86	0.83	0.18	0.0689	0.458	Altered group
DNMT1	19p13.2	11.4	11.29	0.57	0.55	0.12	0.0691	0.458	Altered group
RAB11FIP2	10q26.11	8.59	8.39	0.92	1.04	0.2	0.0691	0.458	Altered group
RBBP5	1q32.1	9.33	9.18	0.72	0.67	0.15	0.0692	0.459	Altered group
SEC14L1P1	11p11.2	4.61	4.44	0.79	0.84	0.16	0.0695	0.459	Altered group
LINC01205	3q13.13	0.16	0.06	0.52	0.28	0.1	0.0696	0.459	Altered group
HTR2C	Xq23	1.91	1.37	2.69	2.27	0.53	0.0696	0.459	Altered group
SEH1L	18p11.21	9.86	9.73	0.63	0.62	0.13	0.0696	0.459	Altered group
PRMT5	14q11.2	10.67	10.56	0.5	0.61	0.11	0.0696	0.459	Altered group
HBE1	11p15.4	1.4	0.99	2.07	1.68	0.41	0.0697	0.459	Altered group
KTN1	14q22.1	11.42	11.21	1.05	1.02	0.21	0.0697	0.459	Altered group
ALS2	2q33.1	9.53	9.43	0.48	0.63	0.11	0.0698	0.459	Altered group
DDI2	1p36.21	6.44	6.22	1.04	1.2	0.22	0.0699	0.46	Altered group
MFN1	3q26.33	9.44	9.25	0.93	0.8	0.19	0.07	0.46	Altered group
DARS1	2q21.3	10.82	10.7	0.57	0.63	0.12	0.0701	0.46	Altered group
OR51B4	11p15.4	0.62	0.37	1.29	0.89	0.25	0.0701	0.46	Altered group
SAE1	19q13.32	11.45	11.34	0.55	0.5	0.11	0.0703	0.461	Altered group
GDI1	Xq28	12.12	12	0.56	0.53	0.11	0.0705	0.461	Altered group
USP6NL	10p14	9.59	9.45	0.66	0.8	0.14	0.0706	0.461	Altered group
SAE1P1	11q24.1	4.43	4.3	0.65	0.65	0.13	0.0706	0.461	Altered group
SMIM13	6p24.2	9.33	9.17	0.78	0.77	0.16	0.0707	0.462	Altered group
SENP2	3q27.2	9.52	9.4	0.56	0.57	0.12	0.0707	0.462	Altered group
ASAH2	10q11.23	1.67	1.46	1.07	1.03	0.22	0.0711	0.463	Altered group
ZFYVE9	1p32.3	9.15	9.02	0.61	0.71	0.13	0.0711	0.463	Altered group
DBT	1p21.2	8.88	8.7	0.93	0.85	0.19	0.0712	0.463	Altered group
HJV	1q21.1	0.55	0.37	0.98	0.65	0.19	0.0712	0.463	Altered group
MND1	4q31.3	6.44	6.25	0.91	1.09	0.19	0.0712	0.463	Altered group
RAB33B	4q31.1	7.31	7.09	1.08	1.04	0.22	0.0714	0.463	Altered group
EIF4G1	3q27.1	13.44	13.34	0.49	0.52	0.1	0.0716	0.463	Altered group
C4ORF51	4q31.21	0.25	0.09	0.84	0.47	0.16	0.0716	0.463	Altered group
APCS	1q23.2	0.29	0.1	1.03	0.49	0.19	0.0717	0.463	Altered group
WRAP53	17p13.1	8.35	8.22	0.63	0.62	0.13	0.0718	0.463	Altered group
CTAG1B	Xq28	4.01	3.18	4.1	3.99	0.83	0.0719	0.463	Altered group
TOM1L1	17q22	8.73	8.51	0.96	1.32	0.21	0.072	0.463	Altered group
NBPF1	1p36.13	8.93	8.78	0.69	0.79	0.15	0.072	0.463	Altered group
MFHAS1	8p23.1	8.58	8.4	0.88	0.93	0.18	0.072	0.463	Altered group
EDEM1	3p26.1	10.85	10.69	0.78	0.85	0.16	0.072	0.463	Altered group
TRIM62	1p35.1	8.9	8.69	1.05	0.99	0.21	0.072	0.463	Altered group
MAMLD1	Xq28	9.13	8.9	1.12	1.12	0.23	0.072	0.463	Altered group
IKBIP	12q23.1	9.05	8.86	0.96	0.97	0.2	0.0721	0.463	Altered group
IGFN1	1q32.1	1.98	1.57	2.09	1.69	0.41	0.0724	0.463	Altered group
DPYSL5	2p23.3	2.2	1.7	2.49	2.27	0.5	0.0725	0.464	Altered group
MYRF-AS1	11q12.2	0.05	0.02	0.18	0.1	0.03	0.0726	0.464	Altered group
SHCBP1	16q11.2	8.65	8.46	0.89	0.97	0.19	0.0726	0.464	Altered group
NAA15	4q31.1	10.1	9.93	0.8	0.81	0.16	0.0726	0.464	Altered group
PAK2	3q29	11.32	11.22	0.48	0.46	0.1	0.0728	0.464	Altered group
SUMO1	2q33.1	10.57	10.47	0.44	0.5	0.09	0.0734	0.466	Altered group
DPF1	19q13.2	4.67	4.36	1.53	1.5	0.31	0.0734	0.466	Altered group
WFDC10B	20q13.12	0.39	0.24	0.79	0.47	0.15	0.0734	0.466	Altered group
PITPNB	22q12.1	10.64	10.52	0.57	0.58	0.12	0.0734	0.466	Altered group
VGLL2	6q22.1	0.44	0.19	1.37	0.63	0.25	0.0735	0.466	Altered group
ITGB3BP	1p31.3	7.59	7.39	0.91	1.07	0.19	0.0735	0.466	Altered group
HHIPL2	1q41	1.29	1.06	1.22	0.9	0.23	0.0736	0.466	Altered group
PSME4	2p16.2	10.61	10.49	0.62	0.61	0.13	0.0738	0.467	Altered group
DCPS	11q24.2	9.64	9.52	0.59	0.66	0.12	0.0738	0.467	Altered group
SLC25A51	9p13.2-p13.1	7.52	7.39	0.67	0.61	0.13	0.0739	0.467	Altered group
TMEM212	3q26.31	0.31	0.2	0.6	0.4	0.11	0.0739	0.467	Altered group
GSTCD	4q24	7.37	7.2	0.83	0.88	0.17	0.0739	0.467	Altered group
ZMYM1	1p34.3	7.76	7.57	0.95	0.87	0.19	0.074	0.467	Altered group
EFCAB8	20q11.21	0.95	0.74	1.11	0.8	0.21	0.0741	0.467	Altered group
HACD2	3q21.1	6.97	6.74	1.12	1.31	0.24	0.0742	0.467	Altered group
SULT2A1	19q13.33	0.4	0.16	1.34	0.56	0.24	0.0744	0.468	Altered group
CPA4	7q32.2	3.97	3.47	2.47	2.42	0.5	0.0746	0.468	Altered group
HPCAL1	2p25.1	10.85	10.66	0.97	0.92	0.19	0.0746	0.468	Altered group
EIF1AY	Yq11.223	5.43	4.67	3.72	4.02	0.77	0.0746	0.468	Altered group
LRRC59	17q21.33	12.15	12.03	0.63	0.57	0.12	0.0748	0.469	Altered group
EIF4A1	17p13.1	13.9	13.8	0.48	0.53	0.1	0.0748	0.469	Altered group
POPDC3	6q21	6.98	6.5	2.36	2.39	0.48	0.075	0.469	Altered group
NUP85	17q25.1	9.7	9.61	0.44	0.43	0.09	0.075	0.469	Altered group
NCOA6	20q11.22	10.73	10.64	0.46	0.45	0.09	0.075	0.469	Altered group
NANP	20p11.21	7.92	7.78	0.67	0.73	0.14	0.0751	0.469	Altered group
RAB22A	20q13.32	10.29	10.17	0.56	0.64	0.12	0.0751	0.469	Altered group
LMAN1	18q21.32	11.55	11.39	0.8	0.75	0.16	0.0752	0.469	Altered group
RPSAP52	12q14.3	2.78	2.41	1.9	1.74	0.38	0.0753	0.469	Altered group
SAGE1	Xq26.3	1.16	0.69	2.4	1.92	0.46	0.0754	0.469	Altered group
OR4K15	14q11.2	0.02	0	0.11	0.03	0.02	0.0757	0.47	Altered group
PMEPA1	20q13.31	9.4	8.98	2.19	1.66	0.42	0.0757	0.47	Altered group
KIF20B	10q23.31	7.87	7.6	1.37	1.33	0.27	0.0757	0.47	Altered group
GPR3	1p36.11	6.71	6.46	1.27	1.08	0.25	0.0758	0.47	Altered group
PPP2R1B	11q23.1	8.88	8.75	0.64	0.7	0.13	0.0758	0.47	Altered group
SMARCA5	4q31.21	10.86	10.7	0.77	0.9	0.16	0.0758	0.47	Altered group
RIF1	2q23.3	9.38	9.14	1.17	1.23	0.24	0.076	0.471	Altered group
ELAVL3	19p13.2	1.53	1.19	1.8	1.39	0.34	0.076	0.471	Altered group
DNAL1	14q24.3	7.89	7.75	0.67	0.74	0.14	0.076	0.471	Altered group
ARID3B	15q24.1	7.05	6.84	1.03	0.97	0.2	0.0761	0.471	Altered group
RACGAP1P1	12q12	1.74	1.59	0.75	0.77	0.15	0.0761	0.471	Altered group
NSD3	8p11.23	9.9	9.79	0.53	0.61	0.11	0.0762	0.471	Altered group
RARS1	5q34	10.49	10.38	0.54	0.5	0.11	0.0764	0.472	Altered group
XPO6	16p12.1	11.44	11.36	0.4	0.4	0.08	0.0766	0.472	Altered group
MDN1	6q15	10.06	9.91	0.73	0.79	0.15	0.0767	0.472	Altered group
FGFR4	5q35.2	6.36	5.96	2.04	1.82	0.4	0.0767	0.472	Altered group
CCNB3	Xp11.22	4.02	3.79	1.15	1.31	0.24	0.0767	0.472	Altered group
TREH	11q23.3	0.4	0.29	0.58	0.48	0.11	0.0769	0.473	Altered group
ZFP64	20q13.2	8.98	8.89	0.44	0.51	0.09	0.0769	0.473	Altered group
PORCN	Xp11.23	7.86	7.7	0.8	0.73	0.16	0.0769	0.473	Altered group
ZBTB33	Xq24	9.78	9.64	0.65	0.69	0.13	0.0769	0.473	Altered group
CAPZA1	1p13.2	11.59	11.47	0.57	0.68	0.12	0.0771	0.474	Altered group
CA3	8q21.2	1.89	1.55	1.84	1.32	0.35	0.0772	0.474	Altered group
SLC22A6	11q12.3	0.19	0.07	0.68	0.42	0.13	0.0772	0.474	Altered group
ZNF157	Xp11.3	1.7	1.46	1.2	1.18	0.24	0.0774	0.474	Altered group
FBXO45	3q29	8.86	8.73	0.67	0.69	0.14	0.0774	0.474	Altered group
RBM7	11q23.1-q23.2	8.04	7.85	0.96	0.92	0.19	0.0774	0.474	Altered group
HDAC9	7p21.1	6.69	6.27	2.13	1.88	0.42	0.0774	0.474	Altered group
ZC3H8	2q14.1	6.99	6.82	0.83	0.79	0.16	0.0774	0.474	Altered group
MARK3	14q32.32-q32.33	10.28	10.17	0.53	0.52	0.11	0.0775	0.474	Altered group
NUP160	11p11.2	10.36	10.21	0.75	0.74	0.15	0.0776	0.474	Altered group
CCDC177	14q24.1	1.02	0.76	1.39	1.06	0.26	0.0776	0.474	Altered group
TOP2A	17q21.2	11.04	10.83	1.04	1.11	0.21	0.0776	0.474	Altered group
CTPS1	1p34.2	10.05	9.91	0.75	0.64	0.14	0.0777	0.474	Altered group
NCBP2	3q29	10.96	10.86	0.49	0.51	0.1	0.0778	0.474	Altered group
SOHLH1	9q34.3	1.05	0.69	1.95	1.26	0.36	0.0778	0.474	Altered group
IFRD2	3p21.31	10.3	10.18	0.57	0.6	0.11	0.0779	0.475	Altered group
WLS	1p31.3	10.75	10.46	1.47	1.39	0.29	0.0779	0.475	Altered group
BACH1	21q21.3	10.02	9.8	1.13	1.12	0.23	0.078	0.475	Altered group
DST	6p12.1	11.92	11.71	1.02	1.13	0.21	0.0782	0.475	Altered group
PANX1	11q21	9.07	8.92	0.75	0.75	0.15	0.0782	0.475	Altered group
MOGS	2p13.1	10.9	10.8	0.46	0.55	0.1	0.0782	0.475	Altered group
GOLGA2P10	15q25.2	8.33	8.12	1.09	1.02	0.21	0.0782	0.475	Altered group
GSPT1	16p13.13	11.51	11.44	0.36	0.42	0.08	0.0782	0.475	Altered group
SYAP1	Xp22.2	10.12	10.02	0.48	0.55	0.1	0.0784	0.476	Altered group
TEX10	9q31.1	9.35	9.21	0.75	0.66	0.14	0.0785	0.476	Altered group
CDKL5	Xp22.13	4.36	4.06	1.46	1.61	0.3	0.0785	0.476	Altered group
POLR1B	2q14.1	10.13	9.98	0.72	0.8	0.15	0.0788	0.476	Altered group
PXYLP1	3q23	7.98	7.77	1.12	0.95	0.21	0.079	0.477	Altered group
OTUD4	4q31.21	9.97	9.83	0.68	0.75	0.14	0.0791	0.477	Altered group
ABCB9	12q24.31	8.05	7.85	1	0.97	0.2	0.0791	0.477	Altered group
MYMK	9q34.2	0.06	0	0.34	0.03	0.06	0.0792	0.477	Altered group
YY1	14q32.2	9.88	9.77	0.54	0.55	0.11	0.0792	0.477	Altered group
FAM168A	11q13.4	7.95	7.77	0.84	0.99	0.17	0.0794	0.477	Altered group
DMRTA1	9p21.3	4.03	3.54	2.48	2.51	0.49	0.0794	0.477	Altered group
SLC45A1	1p36.23	4.01	3.64	1.89	1.64	0.37	0.0796	0.477	Altered group
ZP1	11q12.2	2.07	1.63	2.3	1.87	0.44	0.0796	0.477	Altered group
GLYATL3	6p12.3	0.06	0.01	0.25	0.08	0.04	0.0797	0.477	Altered group
MACROD2	20p12.1	6.14	5.8	1.66	1.88	0.34	0.0797	0.477	Altered group
CUL4A	13q34	10.9	10.77	0.67	0.59	0.13	0.0797	0.477	Altered group
CAV3	3p25.3	0.31	0.1	1.18	0.32	0.21	0.0799	0.477	Altered group
FRA10AC1	10q23.33	7.66	7.52	0.71	0.79	0.14	0.0799	0.477	Altered group
ASCC1	10q22.1	8.68	8.59	0.47	0.47	0.09	0.0799	0.477	Altered group
POLQ	3q13.33	7.09	6.87	1.07	1.22	0.22	0.0799	0.477	Altered group
EXO1	1q43	8.35	8.15	0.94	1.1	0.19	0.0799	0.477	Altered group
ANKRD30BP2	21q11.2	0.44	0.28	0.87	0.72	0.17	0.0799	0.477	Altered group
RP1	8q11.23-q12.1	1.18	0.81	1.98	1.31	0.37	0.08	0.477	Altered group
ZNF395	8p21.1	10.3	10.15	0.74	0.73	0.15	0.08	0.477	Altered group
UBXN8	8p12	8.26	8.13	0.63	0.73	0.13	0.0801	0.477	Altered group
NKAPD1	11q23.1	9.3	9.17	0.68	0.73	0.14	0.0801	0.477	Altered group
PPP1R14B	11q13.1	10.53	10.36	0.84	0.84	0.17	0.0802	0.477	Altered group
CENPQ	6p12.3	7.05	6.84	1.1	1.05	0.22	0.0802	0.477	Altered group
USP34	2p15	11.14	11.02	0.63	0.67	0.13	0.0802	0.477	Altered group
B3GALT5	21q22.2	0.82	0.62	0.96	1.06	0.2	0.0803	0.477	Altered group
FGB	4q31.3	0.65	0.33	1.71	1.23	0.32	0.0803	0.477	Altered group
PLEKHA1	10q26.13	8.72	8.56	0.77	0.87	0.16	0.0803	0.477	Altered group
NGEF	2q37.1	3.53	2.92	3.22	2.51	0.61	0.0803	0.477	Altered group
RAB23	6p12.1-p11.2	8.42	8.24	0.88	0.96	0.18	0.0804	0.477	Altered group
LBX2	2p13.1	5.25	4.99	1.28	1.44	0.26	0.0804	0.477	Altered group
ATP8A2	13q12.13	5.36	4.91	2.25	2.41	0.45	0.0805	0.477	Altered group
ADAM21	14q24.2	2.39	2.07	1.68	1.41	0.32	0.0805	0.477	Altered group
PARD6B	20q13.13	5.73	5.53	1.03	1	0.2	0.0805	0.477	Altered group
GNG4	1q42.3	7.42	7	2.13	2.05	0.42	0.0805	0.477	Altered group
MTAP	9p21.3	9.3	8.94	1.81	1.76	0.36	0.0805	0.477	Altered group
RPS4Y1	Yp11.2	8.19	7.24	4.67	5.31	0.96	0.0806	0.477	Altered group
SPATA45	1q32.3	0.56	0.45	0.53	0.5	0.1	0.0807	0.477	Altered group
DIRAS3	1p31.3	3.55	3.23	1.68	1.38	0.32	0.0807	0.477	Altered group
KDM1B	6p22.3	9.51	9.34	0.89	0.86	0.17	0.0808	0.477	Altered group
DYNC1LI1	3p22.3	9.63	9.54	0.48	0.46	0.09	0.0809	0.477	Altered group
SSTR5-AS1	16p13.3	0.3	0.12	1.03	0.31	0.18	0.0809	0.477	Altered group
ZMYM4	1p34.3	10.47	10.33	0.7	0.71	0.14	0.0809	0.477	Altered group
PTP4A2	1p35.2	11.08	10.98	0.52	0.57	0.1	0.0809	0.477	Altered group
AKR1E2	10p15.1	4.78	4.42	1.82	1.8	0.36	0.081	0.477	Altered group
TRNAU1AP	1p35.3	8.45	8.35	0.52	0.48	0.1	0.0812	0.478	Altered group
BRME1	19p13.12	7.04	6.78	1.38	1.16	0.26	0.0813	0.478	Altered group
VCL	10q22.2	11.1	10.96	0.67	0.71	0.13	0.0814	0.479	Altered group
C1ORF146	1p22.1	0.04	0.01	0.14	0.08	0.03	0.0815	0.479	Altered group
MB21D2	3q29	6.2	5.94	1.36	1.07	0.26	0.0815	0.479	Altered group
KPNA4	3q25.33	10.64	10.5	0.68	0.63	0.13	0.0815	0.479	Altered group
FAM161B	14q24.3	5.82	5.65	0.83	0.94	0.17	0.0816	0.479	Altered group
STRAP	12p12.3	11.31	11.2	0.54	0.53	0.11	0.0816	0.479	Altered group
DHX35	20q11.23-q12	8.42	8.32	0.51	0.49	0.1	0.0816	0.479	Altered group
PCM1	8p22	11.22	11.06	0.83	0.88	0.17	0.0817	0.479	Altered group
PICALM	11q14.2	11.83	11.71	0.57	0.67	0.12	0.0817	0.479	Altered group
SFT2D1	6q27	8.58	8.47	0.55	0.62	0.11	0.0818	0.479	Altered group
TUBGCP2	10q26.3	10.46	10.35	0.56	0.52	0.11	0.0818	0.479	Altered group
TUBA1A	12q13.12	12.5	12.31	0.94	0.9	0.18	0.0819	0.479	Altered group
MYSM1	1p32.1	6.67	6.42	1.24	1.41	0.25	0.0819	0.479	Altered group
C9	5p13.1	0.51	0.37	0.76	0.66	0.15	0.0819	0.479	Altered group
CHN1	2q31.1	8.09	7.79	1.55	1.55	0.31	0.0824	0.481	Altered group
ACTR2	2p14	12.5	12.39	0.53	0.59	0.11	0.0827	0.482	Altered group
SNX14	6q14.3	9.68	9.52	0.78	0.83	0.16	0.083	0.482	Altered group
NEK11	3q22.1	6.11	5.9	1.07	1.1	0.21	0.083	0.482	Altered group
CACNA2D1	7q21.11	4.69	4.19	2.63	2.37	0.5	0.083	0.482	Altered group
SLC22A4	5q31.1	4.88	4.52	1.87	1.47	0.35	0.0831	0.482	Altered group
HIVEP3	1p34.2	8.82	8.6	1.17	1.06	0.23	0.0831	0.482	Altered group
NDUFS1	2q33.3	10.67	10.55	0.59	0.61	0.12	0.0832	0.482	Altered group
PARG	10q11.23	8.52	8.39	0.63	0.65	0.13	0.0833	0.482	Altered group
SOX2-OT	3q26.33	2.44	2.01	2.24	2.03	0.43	0.0833	0.482	Altered group
ARHGAP35	19q13.32	11.18	11.08	0.46	0.57	0.1	0.0834	0.482	Altered group
PCDHGA7	5q31	4.98	4.6	1.91	1.97	0.38	0.0835	0.482	Altered group
CRISP1	6p12.3	0.03	0.01	0.11	0.06	0.02	0.0835	0.482	Altered group
TUBB3	16q24.3	11.3	11.04	1.29	1.49	0.26	0.0835	0.482	Altered group
CLOCK	4q12	7.95	7.75	1.03	1.13	0.21	0.0835	0.482	Altered group
CCDC184	12q13.11	4.38	4.01	1.9	1.78	0.37	0.0835	0.482	Altered group
CASP9	1p36.21	8.51	8.38	0.67	0.62	0.13	0.0835	0.482	Altered group
UPF2	10p14	9.55	9.41	0.66	0.74	0.13	0.0835	0.482	Altered group
KCTD16	5q31.3	1.65	1.45	1.05	0.96	0.2	0.0835	0.482	Altered group
SMC4	3q25.33	10.42	10.22	1.04	1.11	0.21	0.0836	0.482	Altered group
SBNO1	12q24.31	8.86	8.66	0.95	1.15	0.2	0.0837	0.482	Altered group
SERPINC1	1q25.1	1.22	0.96	1.39	1.07	0.26	0.0837	0.482	Altered group
SMG9	19q13.31	9.9	9.79	0.59	0.52	0.11	0.0838	0.482	Altered group
MRPS15	1p34.3	10.17	10.06	0.52	0.54	0.1	0.0838	0.482	Altered group
APOA5	11q23.3	0.32	0.2	0.61	0.52	0.12	0.0839	0.482	Altered group
CDKL3	5q31.1	4.52	4.32	1.02	1.01	0.2	0.0839	0.482	Altered group
RP2	Xp11.3	8.5	8.34	0.85	0.85	0.17	0.0839	0.482	Altered group
GJD4	10p11.21	0.34	0.24	0.57	0.39	0.1	0.084	0.482	Altered group
KIF23	15q23	9.4	9.23	0.8	0.97	0.16	0.084	0.482	Altered group
GPN3	12q24.11	8.64	8.53	0.59	0.63	0.12	0.0841	0.482	Altered group
UBALD2	17q25.1	10.5	10.35	0.8	0.73	0.15	0.0842	0.482	Altered group
RPP30	10q23.31	8.6	8.5	0.52	0.47	0.1	0.0843	0.482	Altered group
FNBP1L	1p22.1	9.56	9.35	1.05	1.08	0.21	0.0844	0.482	Altered group
TRMT13	1p21.2	7.5	7.28	1.1	1.14	0.22	0.0844	0.482	Altered group
TRIM42	3q23	0.07	0.03	0.22	0.12	0.04	0.0845	0.482	Altered group
RPN2	20q11.23	13.5	13.37	0.67	0.55	0.13	0.0846	0.482	Altered group
RTKN2	10q21.2	6.61	6.37	1.19	1.26	0.24	0.0847	0.482	Altered group
GPN2	1p36.11	8.51	8.41	0.52	0.53	0.1	0.0847	0.482	Altered group
TRIM46	1q22	5.84	5.57	1.39	1.4	0.27	0.0847	0.482	Altered group
NOS1AP	1q23.3	3.7	3.35	1.81	1.79	0.35	0.0847	0.482	Altered group
ARHGEF10	8p23.3	9.58	9.4	0.98	0.83	0.18	0.0848	0.482	Altered group
OR6K6	1q23.1	0.08	0.04	0.24	0.17	0.04	0.0848	0.482	Altered group
DSCC1	8q24.12	7.43	7.24	1.01	1.03	0.2	0.0849	0.482	Altered group
DHODH	16q22.2	7.9	7.78	0.65	0.56	0.12	0.0851	0.482	Altered group
ACSM4	12p13.31	0.06	0.02	0.18	0.13	0.03	0.0851	0.482	Altered group
RNF2	1q25.3	9.35	9.21	0.68	0.68	0.13	0.0851	0.482	Altered group
OR2G3	1q44	0.03	0.01	0.13	0.06	0.02	0.0852	0.482	Altered group
MAPK1	22q11.22	11.86	11.75	0.51	0.56	0.1	0.0852	0.482	Altered group
KRT79	12q13.13	2.05	1.57	2.57	2.15	0.48	0.0852	0.482	Altered group
SLC10A3	Xq28	9.17	9.03	0.72	0.65	0.14	0.0853	0.482	Altered group
MBOAT2	2p25.1	8.48	8.33	0.74	0.83	0.15	0.0853	0.482	Altered group
RASA2	3q23	6.83	6.58	1.23	1.45	0.25	0.0853	0.482	Altered group
WDR27	6q27	6.34	6.14	1.01	1.06	0.2	0.0855	0.482	Altered group
ONECUT1	15q21.3	2.76	2.33	2.3	1.94	0.43	0.0856	0.483	Altered group
DARS2	1q25.1	9.83	9.68	0.77	0.8	0.15	0.0858	0.484	Altered group
GAN	16q23.2	5.45	5.28	0.88	0.97	0.17	0.0859	0.484	Altered group
RBM34	1q42.3	9.5	9.41	0.47	0.58	0.1	0.086	0.484	Altered group
GPBP1L1	1p34.1	10.7	10.6	0.53	0.54	0.1	0.0861	0.484	Altered group
GNE	9p13.3	9.66	9.52	0.69	0.81	0.14	0.0862	0.485	Altered group
PRL	6p22.3	1.06	0.74	1.68	1.4	0.31	0.0862	0.485	Altered group
LINC00200	10p15.3	0.7	0.36	1.85	1.2	0.34	0.0863	0.485	Altered group
LINC01881	2q37.3	4.3	4.09	1.11	1.12	0.22	0.0864	0.485	Altered group
CRK	17p13.3	9.68	9.57	0.57	0.63	0.11	0.0864	0.485	Altered group
SLC25A40	7q21.12	7.6	7.42	0.86	1.05	0.18	0.0864	0.485	Altered group
S100A2	1q21.3	6.03	5.54	2.49	2.64	0.49	0.0865	0.485	Altered group
CAMSAP1	9q34.3	9.84	9.73	0.55	0.57	0.11	0.0865	0.485	Altered group
CCDC186	10q25.3	7.19	6.94	1.22	1.31	0.24	0.0866	0.485	Altered group
SLC39A1	1q21.3	11.99	11.89	0.51	0.51	0.1	0.0867	0.486	Altered group
GABRA3	Xq28	4.81	4.19	3.13	3.21	0.61	0.0867	0.486	Altered group
LINC00051	8q24.3	0.04	0.02	0.14	0.09	0.03	0.0868	0.486	Altered group
TPM4	19p13.12-p13.11	13.01	12.88	0.7	0.68	0.14	0.0869	0.486	Altered group
RTBDN	19p13.13	2.15	1.77	2.02	1.8	0.38	0.087	0.486	Altered group
GC	4q13.3	0.48	0.22	1.46	0.96	0.26	0.087	0.486	Altered group
PLEKHB2	2q21.1	11.87	11.76	0.54	0.63	0.11	0.087	0.486	Altered group
PRSS38	1q42.13	0.35	0.19	0.91	0.6	0.16	0.0871	0.487	Altered group
BMP2	20p12.3	5	4.56	2.37	1.91	0.44	0.0872	0.487	Altered group
LVRN	5q23.1	2.11	1.8	1.66	1.24	0.31	0.0872	0.487	Altered group
TRAM2	6p12.2	10.9	10.74	0.79	0.78	0.15	0.0872	0.487	Altered group
CCNI	4q21.1	11.99	11.88	0.55	0.66	0.11	0.0873	0.487	Altered group
PPTC7	12q24.11	8.7	8.53	0.82	1.08	0.17	0.0873	0.487	Altered group
DPY19L1	7p14.2	10.09	9.91	0.92	0.97	0.18	0.0873	0.487	Altered group
TMEM41A	3q27.2	9.04	8.95	0.49	0.41	0.09	0.0873	0.487	Altered group
TRMT11	6q22.32	7.19	7	1	0.93	0.19	0.0874	0.487	Altered group
DKK1	10q21.1	5.29	4.69	3.19	2.73	0.6	0.0875	0.487	Altered group
AP4B1	1p13.2	8.51	8.4	0.55	0.56	0.11	0.0875	0.487	Altered group
POLR1F	7p21.1	9.34	9.19	0.8	0.77	0.15	0.0875	0.487	Altered group
SNAPC3	9p22.3	8.62	8.49	0.7	0.66	0.13	0.0878	0.487	Altered group
DENR	12q24.31	10.36	10.25	0.55	0.58	0.11	0.0878	0.487	Altered group
HIRA	22q11.21	10.16	10.07	0.47	0.54	0.09	0.088	0.488	Altered group
POLR3C	1q21.1	9.59	9.5	0.45	0.51	0.09	0.0881	0.488	Altered group
ATF6	1q23.3	10.52	10.41	0.62	0.61	0.12	0.0882	0.488	Altered group
RNF11	1p32.3	10.63	10.5	0.71	0.73	0.14	0.0882	0.488	Altered group
SGMS2	4q25	6.95	6.71	1.25	1.26	0.24	0.0882	0.488	Altered group
NMNAT2	1q25.3	3.98	3.62	1.94	1.68	0.36	0.0882	0.488	Altered group
MCM3AP-AS1	21q22.3	4.48	4.29	0.96	0.98	0.19	0.0884	0.489	Altered group
LZTFL1	3p21.31	8.51	8.35	0.83	0.82	0.16	0.0885	0.489	Altered group
POMGNT2	3p22.1	9.3	9.17	0.66	0.7	0.13	0.0886	0.489	Altered group
LARP6	15q23	7.57	7.26	1.61	1.56	0.31	0.0886	0.489	Altered group
BABAM2	2p23.2	9.36	9.25	0.56	0.55	0.11	0.0887	0.489	Altered group
LSMEM2	3p21.31	1.67	1.45	1.19	0.99	0.22	0.089	0.489	Altered group
FASTKD2	2q33.3	9.83	9.72	0.56	0.54	0.11	0.089	0.489	Altered group
CUL2	10p11.21	9.25	9.08	0.88	0.91	0.17	0.089	0.489	Altered group
PRKAA2	1p32.2	3.25	2.74	2.7	2.47	0.51	0.0891	0.489	Altered group
PPP2R3A	3q22.2-q22.3	8.61	8.43	0.9	0.94	0.18	0.0891	0.489	Altered group
CDK5R2	2q35	3.02	2.62	2.06	1.91	0.39	0.0892	0.489	Altered group
SENP5	3q29	9.75	9.65	0.55	0.54	0.1	0.0892	0.489	Altered group
PROKR2	20p12.3	0.71	0.5	1.11	0.89	0.2	0.0892	0.489	Altered group
CALM2	2p21	12.91	12.79	0.6	0.58	0.11	0.0893	0.489	Altered group
KHDRBS3	8q24.23	9.19	8.92	1.36	1.44	0.26	0.0894	0.489	Altered group
MIPOL1	14q13.3-q21.1	5.47	5.14	1.7	1.68	0.33	0.0895	0.489	Altered group
HBG2	11p15.4	0.65	0.43	1.22	0.88	0.22	0.0895	0.489	Altered group
EFCAB7	1p31.3	6.86	6.66	1.01	1.11	0.2	0.0896	0.489	Altered group
MAGOH	1p32.3	8.94	8.84	0.55	0.51	0.1	0.0897	0.49	Altered group
CCDC198	14q22.3	0.15	0.07	0.42	0.3	0.08	0.0897	0.49	Altered group
MINPP1	10q23.2	8.65	8.47	0.93	0.93	0.18	0.0897	0.49	Altered group
LMOD2	7q31.32	0.51	0.34	0.96	0.56	0.17	0.0898	0.49	Altered group
KRAS	12p12.1	9.42	9.26	0.86	0.77	0.16	0.0901	0.491	Altered group
SMCO2	12p11.23	0.67	0.5	0.9	0.81	0.17	0.0901	0.491	Altered group
MTIF2	2p16.1	9.64	9.53	0.57	0.62	0.11	0.0902	0.491	Altered group
SYT9	11p15.4	0.76	0.52	1.32	0.97	0.24	0.0902	0.491	Altered group
RGPD3	2q12.2	7.42	7.26	0.83	0.91	0.16	0.0903	0.491	Altered group
ASXL2	2p23.3	9.27	9.08	0.95	1.07	0.19	0.0903	0.491	Altered group
COL7A1	3p21.31	6.96	6.44	2.8	2.47	0.52	0.0905	0.492	Altered group
SLC45A3	1q32.1	6.91	6.67	1.27	1.19	0.24	0.0905	0.492	Altered group
RBKS	2p23.2	5.28	5.07	1.13	1.01	0.21	0.0907	0.492	Altered group
GTF2B	1p22.2	9.19	9.08	0.54	0.52	0.1	0.0907	0.492	Altered group
AREG	4q13.3	3.11	2.62	2.65	2.2	0.49	0.0907	0.492	Altered group
FIG4	6q21	8.78	8.64	0.71	0.73	0.14	0.0908	0.492	Altered group
NLN	5q12.3	8.64	8.47	0.91	0.92	0.17	0.0908	0.492	Altered group
ZNF584	19q13.43	7.92	7.83	0.46	0.5	0.09	0.0908	0.492	Altered group
CACNB1	17q12	6.83	6.68	0.72	0.83	0.14	0.0908	0.492	Altered group
DNA2	10q21.3	6.35	6.14	1.09	1.14	0.21	0.0909	0.492	Altered group
RANBP9	6p23	10.27	10.15	0.63	0.57	0.12	0.0909	0.492	Altered group
RNF149	2q11.2	9.41	9.29	0.63	0.55	0.12	0.0912	0.492	Altered group
BRIX1	5p13.2	9.51	9.37	0.74	0.72	0.14	0.0913	0.492	Altered group
PREPL	2p21	10.47	10.33	0.76	0.76	0.15	0.0914	0.493	Altered group
BRPF1	3p25.3	9.57	9.48	0.47	0.45	0.09	0.0917	0.493	Altered group
ZFAT	8q24.22	8.56	8.46	0.57	0.52	0.11	0.0918	0.493	Altered group
ODAD4	17q21.2	4.48	4.28	0.98	1.12	0.19	0.0919	0.493	Altered group
PKM	15q23	15.37	15.23	0.77	0.71	0.14	0.0919	0.493	Altered group
FAM24B	10q26.13	3.88	3.59	1.56	1.46	0.29	0.0921	0.493	Altered group
PLRG1	4q31.3	9.83	9.73	0.51	0.41	0.09	0.0921	0.493	Altered group
POLE3	9q32	10.46	10.36	0.51	0.48	0.1	0.0921	0.493	Altered group
ATF4	22q13.1	12.63	12.5	0.65	0.62	0.12	0.0921	0.493	Altered group
CWC27	5q12.3	8.44	8.3	0.73	0.75	0.14	0.0922	0.493	Altered group
MRPL49	11q13.1	10.17	10.08	0.49	0.49	0.09	0.0924	0.494	Altered group
CTBP2	10q26.13	10.46	10.34	0.59	0.68	0.12	0.0925	0.494	Altered group
MYORG	9p13.3	7.18	6.92	1.35	1.34	0.26	0.0925	0.494	Altered group
GOLGA7	8p11.21	10.46	10.35	0.58	0.63	0.11	0.0925	0.494	Altered group
ZNF367	9q22.32	7.81	7.63	0.91	0.93	0.17	0.0926	0.494	Altered group
SOCS2	12q	7.85	7.62	1.23	1.19	0.23	0.0926	0.494	Altered group
SERPINB8	18q22.1	8.32	8.1	1.18	1.13	0.22	0.093	0.495	Altered group
RGPD4	2q12.3	6.7	6.55	0.72	0.8	0.14	0.0931	0.495	Altered group
TTI2	8p12	8.33	8.24	0.45	0.51	0.09	0.0932	0.495	Altered group
VIM	10p13	16.59	16.45	0.71	0.77	0.14	0.0932	0.495	Altered group
PBOV1	6q23.3	0.05	0.02	0.2	0.1	0.03	0.0933	0.495	Altered group
SERTAD2	2p14	10.46	10.33	0.7	0.68	0.13	0.0934	0.495	Altered group
SINHCAF	12p11.21	9.75	9.55	1.03	1.01	0.19	0.0934	0.495	Altered group
UGGT1	2q14.3	11.24	11.12	0.61	0.58	0.12	0.0934	0.495	Altered group
ARMC2	6q21	4.82	4.67	0.73	0.81	0.14	0.0934	0.495	Altered group
ARPC2	2q35	12.37	12.29	0.39	0.46	0.08	0.0934	0.495	Altered group
OR56A3	11p15.4	0.27	0.16	0.61	0.46	0.11	0.0935	0.495	Altered group
GTF2H1	11p15.1	10	9.87	0.69	0.7	0.13	0.0935	0.495	Altered group
CRP	1q23.2	0.51	0.29	1.27	0.63	0.22	0.0936	0.495	Altered group
NUSAP1	15q14	9.85	9.7	0.78	0.88	0.15	0.0936	0.495	Altered group
IFT122	3q21.3-q22.1	9.17	9.06	0.56	0.58	0.11	0.0936	0.495	Altered group
MIR31HG	9p21.3	1.85	1.49	1.97	1.72	0.36	0.0937	0.495	Altered group
AFM	4q13.3	0.14	0.05	0.5	0.27	0.09	0.0937	0.495	Altered group
ZNF283	19q13.31	5.96	5.82	0.7	0.86	0.14	0.0938	0.495	Altered group
PRSS22	16p13.3	1.91	1.54	1.92	2.06	0.37	0.0939	0.495	Altered group
ACSL3	2q36.1	12.12	11.94	1	0.94	0.19	0.094	0.496	Altered group
USP12	13q12.13	8.05	7.85	1.05	1.06	0.2	0.0941	0.496	Altered group
WBP11	12p12.3	11.52	11.43	0.51	0.54	0.1	0.0942	0.496	Altered group
BLZF1	1q24.2	9.05	8.9	0.75	0.81	0.15	0.0942	0.496	Altered group
SLC35G5	8p23.1	1.04	0.9	0.72	0.71	0.14	0.0942	0.496	Altered group
MTFR1L	1p36.11	10.43	10.35	0.45	0.44	0.08	0.0943	0.496	Altered group
HAPSTR1	16p13.2	9.84	9.75	0.5	0.48	0.09	0.0945	0.496	Altered group
BRWD3	Xq21.1	7.57	7.38	0.96	1.07	0.19	0.0945	0.496	Altered group
RALGAPB	20q11.23	10.86	10.75	0.55	0.53	0.1	0.0946	0.497	Altered group
CEP97	3q12.3	7.41	7.21	1.02	1.09	0.2	0.0947	0.497	Altered group
TRABD2A	2p11.2	5.23	4.78	2.46	2.05	0.45	0.0948	0.497	Altered group
ITCH	20q11.22	10.21	10.08	0.68	0.7	0.13	0.0948	0.497	Altered group
GLUD1	10q23.2	11.01	10.89	0.58	0.59	0.11	0.0949	0.497	Altered group
CCDC112	5q22.3	7.32	7.1	1.18	1.21	0.22	0.095	0.497	Altered group
PSMB2	1p34.3	11.32	11.23	0.53	0.45	0.1	0.0951	0.497	Altered group
MLX	17q21.2	10.43	10.36	0.38	0.39	0.07	0.0953	0.498	Altered group
RNF17	13q12.12	0.79	0.42	2.11	1.32	0.37	0.0955	0.498	Altered group
IKZF5	10q26.13	8.16	8.02	0.78	0.81	0.15	0.0955	0.498	Altered group
TBX19	1q24.2	6.12	5.95	0.9	0.91	0.17	0.0957	0.499	Altered group
MCU	10q22.1	8.01	7.9	0.6	0.57	0.11	0.0957	0.499	Altered group
KDM5D	Yq11.223	6.33	5.55	4.04	4.44	0.78	0.0958	0.499	Altered group
HACE1	6q16.3	7.61	7.43	0.94	0.92	0.18	0.0958	0.499	Altered group
SH3GL2	9p22.2	3.78	3.24	2.93	2.61	0.54	0.0959	0.499	Altered group
MRGPRX4	11p15.1	2.72	2.26	2.55	1.93	0.46	0.0959	0.499	Altered group
SSX2	Xp11.22	2.49	1.87	3.38	3.07	0.62	0.0959	0.499	Altered group
LLCFC1	7q34	0.5	0.37	0.77	0.63	0.14	0.096	0.499	Altered group
ARTN	1p34.1	2.26	1.97	1.56	1.31	0.28	0.0961	0.499	Altered group
PARP4	13q12.12	10.97	10.82	0.73	0.84	0.14	0.0961	0.499	Altered group
G3BP1	5q33.1	11.19	11.08	0.61	0.56	0.11	0.0962	0.499	Altered group
DRGX	10q11.23	0.09	0.02	0.38	0.16	0.06	0.0963	0.499	Altered group
MYL1	2q34	0.35	0.12	1.39	0.6	0.24	0.0964	0.499	Altered group
AP2A2	11p15.5	10.78	10.7	0.44	0.51	0.09	0.0965	0.5	Altered group
ZBTB37	1q25.1	5.18	5.02	0.84	0.89	0.16	0.0967	0.5	Altered group
KLHL23	2q31.1	4.94	4.63	1.68	1.67	0.32	0.0969	0.5	Altered group
S100A16	1q21.3	10.93	10.57	1.94	1.74	0.36	0.0969	0.5	Altered group
SHPRH	6q24.3	7.57	7.32	1.29	1.42	0.25	0.0971	0.5	Altered group
USP46	4q12	8.85	8.72	0.69	0.71	0.13	0.0972	0.5	Altered group
TSSK3	1p35.1	4.61	4.37	1.3	1.24	0.24	0.0972	0.5	Altered group
PAFAH2	1p36.11	8.72	8.62	0.52	0.58	0.1	0.0972	0.5	Altered group
GNL3L	Xp11.22	9.94	9.85	0.48	0.49	0.09	0.0973	0.5	Altered group
BBOF1	14q24.3	5.93	5.77	0.84	0.85	0.16	0.0973	0.5	Altered group
C6ORF118	6q27	0.49	0.33	0.9	0.69	0.16	0.0974	0.5	Altered group
KLF12	13q22.1	8.67	8.45	1.11	1.29	0.22	0.0974	0.5	Altered group
LETM2	8p11.23	5.19	5.01	1.01	0.89	0.18	0.0976	0.501	Altered group
MLLT10	10p12.31	9.07	8.94	0.73	0.73	0.14	0.0976	0.501	Altered group
PFAS	17p13.1	10.26	10.14	0.63	0.63	0.12	0.0978	0.501	Altered group
OLAH	10p13	0.93	0.67	1.46	1.2	0.26	0.0978	0.501	Altered group
DDX46	5q31.1	10.19	10.08	0.58	0.61	0.11	0.0978	0.501	Altered group
GNG5	1p22.3	11.05	10.95	0.55	0.62	0.11	0.0979	0.501	Altered group
SFPQ	1p34.3	12.27	12.2	0.4	0.4	0.07	0.0981	0.501	Altered group
RBM19	12q24.13-q24.21	10.02	9.93	0.49	0.42	0.09	0.0984	0.502	Altered group
RAD51AP1	12p13.32	7.3	7.11	0.96	1.11	0.19	0.0985	0.502	Altered group
DAZ2	Yq11.223	0.98	0.66	1.8	1.44	0.32	0.0985	0.502	Altered group
TLX2	2p13.1	1.77	1.41	1.93	1.77	0.36	0.0985	0.502	Altered group
CRH	8q13.1	0.16	0.06	0.6	0.27	0.1	0.0985	0.502	Altered group
TSPAN19	12q21.31	0.98	0.77	1.14	1.04	0.21	0.0985	0.502	Altered group
SUPT7L	2p23.3	10.02	9.96	0.32	0.38	0.06	0.0985	0.502	Altered group
USP33	1p31.1	10.14	10	0.75	0.77	0.14	0.0986	0.502	Altered group
ZNF699	19p13.2	4.25	4.03	1.19	1.23	0.22	0.0987	0.502	Altered group
ARHGEF9	Xq11.1	8.7	8.56	0.72	0.81	0.14	0.0988	0.502	Altered group
MBOAT7	19q13.42	10.56	10.42	0.76	0.65	0.14	0.0989	0.502	Altered group
ZFR	5p13.3	10.97	10.83	0.77	0.75	0.14	0.0989	0.502	Altered group
DENND10P1	Xq26.1	7.36	7.23	0.68	0.79	0.13	0.0989	0.502	Altered group
SEC23B	20p11.23	10.61	10.5	0.61	0.6	0.11	0.099	0.503	Altered group
SERTM1	13q13.3	0.72	0.4	1.87	1.11	0.32	0.0991	0.503	Altered group
TMEM209	7q32.2	9.56	9.42	0.79	0.76	0.15	0.0991	0.503	Altered group
VSTM1	19q13.42	0.58	0.42	0.9	0.7	0.16	0.0991	0.503	Altered group
EAF1	3p25.1	9.62	9.51	0.56	0.6	0.11	0.0991	0.503	Altered group
CEP250	20q11.22	10.15	10.04	0.59	0.59	0.11	0.0993	0.503	Altered group
VWA5B2	3q27.1	1.78	1.5	1.56	1.14	0.28	0.0993	0.503	Altered group
ANKRD26P1	16q11.2	0.9	0.58	1.76	1.31	0.31	0.0994	0.503	Altered group
LIMA1	12q13.12	11.11	10.96	0.8	0.9	0.15	0.0997	0.504	Altered group
STMN4	8p21.2	0.58	0.36	1.27	0.61	0.22	0.0997	0.504	Altered group
AURKB	17p13.1	8.69	8.5	1.05	1.14	0.2	0.0997	0.504	Altered group
PPP1CB	2p23.2	11.85	11.72	0.73	0.72	0.14	0.0999	0.504	Altered group
WDR62	19q13.12	8.47	8.28	1.02	0.92	0.19	0.1	0.504	Altered group
SPANXA2	Xq27.2	0.3	0.07	1.4	0.4	0.23	0.1	0.505	Altered group
TUT4	1p32.3	9.29	9.12	0.89	0.89	0.17	0.1	0.505	Altered group
CNTROB	17p13.1	9.87	9.77	0.54	0.53	0.1	0.101	0.505	Altered group
PPRC1	10q24.32	10.41	10.32	0.49	0.55	0.09	0.101	0.505	Altered group
CTNNA1	5q31.2	12.96	12.86	0.54	0.56	0.1	0.101	0.505	Altered group
ZNF573	19q13.12	3.62	3.38	1.26	1.35	0.24	0.101	0.506	Altered group
MARCHF8	10q11.21-q11.22	7.37	7.22	0.74	0.97	0.15	0.101	0.506	Altered group
TRIM44	11p13	10.28	10.13	0.76	0.84	0.14	0.101	0.506	Altered group
HIF1A	14q23.2	11.24	11.08	0.88	0.85	0.16	0.101	0.506	Altered group
HYLS1	11q24.2	7.2	7.06	0.73	0.76	0.14	0.101	0.506	Altered group
CLEC3A	16q23.1	0.18	0.07	0.67	0.39	0.11	0.101	0.507	Altered group
STK4	20q13.12	10.45	10.35	0.57	0.6	0.11	0.101	0.507	Altered group
LINC00652	20p11.23	1.57	1.29	1.51	1.5	0.28	0.101	0.507	Altered group
EDIL3	5q14.3	5.05	4.58	2.56	2.46	0.47	0.101	0.507	Altered group
NCKAP1	2q32.1	11.69	11.57	0.63	0.72	0.12	0.102	0.508	Altered group
GEMIN2	14q21.1	6.91	6.78	0.68	0.65	0.12	0.102	0.508	Altered group
NUP35	2q32.1	7.99	7.89	0.56	0.6	0.11	0.102	0.508	Altered group
MAPT-IT1	17q21.31	0.21	0.14	0.4	0.3	0.07	0.102	0.508	Altered group
MYO9A	15q23	8.36	8.17	0.99	1.14	0.19	0.102	0.509	Altered group
DCP1A	3p21.1	9.42	9.31	0.56	0.69	0.11	0.102	0.509	Altered group
PHF13	1p36.31	9.54	9.44	0.55	0.48	0.1	0.102	0.51	Altered group
SMG1P5	16p11.2	6.52	6.35	0.89	1.01	0.17	0.103	0.51	Altered group
C4ORF46	4q32.1	7.94	7.81	0.72	0.72	0.13	0.103	0.51	Altered group
MICAL2	11p15.3	9.3	9.01	1.59	1.41	0.29	0.103	0.51	Altered group
SMC2	9q31.1	9.3	9.12	0.98	0.99	0.18	0.103	0.51	Altered group
GJC1	17q21.31	9.45	9.28	0.88	1.05	0.17	0.103	0.511	Altered group
LYPD1	2q21.2	8.47	8.04	2.38	2.2	0.43	0.103	0.511	Altered group
SOCS5	2p21	8.9	8.75	0.8	0.82	0.15	0.103	0.512	Altered group
TXNDC9	2q11.2	8.73	8.6	0.7	0.75	0.13	0.104	0.512	Altered group
EPC2	2q23.1	9	8.85	0.77	0.82	0.14	0.104	0.512	Altered group
FUT10	8p12	7.32	7.19	0.71	0.77	0.13	0.104	0.512	Altered group
RAD51	15q15.1	7.71	7.56	0.77	0.83	0.15	0.104	0.512	Altered group
CDC14A	1p21.2	6.73	6.55	0.95	1.05	0.18	0.104	0.513	Altered group
NBPF10	1q21.1	8.73	8.55	0.95	1	0.18	0.104	0.513	Altered group
ATXN2	12q24.12	9.72	9.64	0.46	0.44	0.08	0.104	0.513	Altered group
SAP30BP	17q25.1	10.39	10.29	0.52	0.48	0.09	0.104	0.513	Altered group
NEK10	3p24.1	2.19	1.96	1.27	1.27	0.23	0.104	0.513	Altered group
ISY1	3q21.3	9.37	9.3	0.38	0.41	0.07	0.104	0.513	Altered group
C10ORF71	10q11.23	0.16	0.07	0.54	0.27	0.09	0.105	0.514	Altered group
IQCG	3q29	7.17	6.97	1.16	0.97	0.21	0.105	0.514	Altered group
SNORD115-7	15q11.2	0.02	0	0.1	0.03	0.02	0.105	0.514	Altered group
SLAIN2	4p11	9.97	9.87	0.54	0.55	0.1	0.105	0.515	Altered group
GAGE1	Xp11.23	2.18	1.54	3.64	2.96	0.64	0.105	0.515	Altered group
BRCA2	13q13.1	7.09	6.85	1.23	1.49	0.24	0.105	0.516	Altered group
TASP1	20p12.1	7.51	7.37	0.72	0.71	0.13	0.105	0.516	Altered group
DIXDC1	11q23.1	8.25	8.03	1.17	1.27	0.22	0.105	0.516	Altered group
ACADM	1p31.1	9.75	9.6	0.8	0.83	0.15	0.105	0.516	Altered group
ZRANB3	2q21.3	5.86	5.65	1.16	1.15	0.21	0.105	0.517	Altered group
FBH1	10p15.1	10.59	10.5	0.49	0.48	0.09	0.106	0.517	Altered group
PTPDC1	9q22.32	7.63	7.49	0.75	0.76	0.14	0.106	0.517	Altered group
TMEM233	12q24.23	2.3	2.01	1.62	1.52	0.29	0.106	0.517	Altered group
ITGB1	10p11.22	13.03	12.86	0.94	0.88	0.17	0.106	0.517	Altered group
ERGIC2	12p11.22	9.27	9.13	0.76	0.81	0.14	0.106	0.517	Altered group
H1-0	22q13.1	12.09	11.88	1.12	1.05	0.2	0.106	0.517	Altered group
SEPTIN12	16p13.3	0.11	0.06	0.27	0.19	0.05	0.106	0.517	Altered group
SEC14L2	22q12.2	8.14	7.88	1.45	1.24	0.26	0.106	0.517	Altered group
ZNF613	19q13.41	6.16	6.02	0.71	0.95	0.14	0.106	0.517	Altered group
CEACAM8	19q13.2	0.24	0.17	0.38	0.37	0.07	0.106	0.517	Altered group
PMAIP1	18q21.32	7.57	7.29	1.57	1.43	0.28	0.106	0.517	Altered group
C1ORF74	1q32.2	6.8	6.67	0.72	0.64	0.13	0.106	0.517	Altered group
STK32C	10q26.3	7.75	7.54	1.2	1.11	0.22	0.106	0.517	Altered group
CCDC103	17q21.31	6.11	5.93	0.96	1.03	0.18	0.106	0.517	Altered group
NXPE3	3q12.3	8.8	8.6	1.03	1.12	0.19	0.106	0.517	Altered group
DGUOK	2p13.1	10.09	9.99	0.56	0.53	0.1	0.106	0.517	Altered group
PVR	19q13.31	10.05	9.88	0.96	0.8	0.17	0.106	0.517	Altered group
RNF41	12q13.3	9.69	9.62	0.39	0.41	0.07	0.106	0.517	Altered group
CCDC91	12p11.22	8.34	8.18	0.92	0.94	0.17	0.106	0.517	Altered group
CITED2	6q24.1	9.26	9.08	1.04	0.88	0.18	0.106	0.517	Altered group
TDRKH	1q21.3	8	7.83	0.92	1.06	0.17	0.106	0.517	Altered group
PGRMC1	Xq24	10.8	10.65	0.81	0.82	0.15	0.107	0.517	Altered group
LEFTY1	1q42.12	2.23	2.03	1.1	1.09	0.2	0.107	0.517	Altered group
NAA50	3q13.31	11.07	10.96	0.62	0.59	0.11	0.107	0.517	Altered group
RUVBL1	3q21.3	10.42	10.32	0.58	0.56	0.11	0.107	0.518	Altered group
NPHS2	1q25.2	0.07	0.04	0.2	0.16	0.03	0.107	0.518	Altered group
TOX3	16q12.1	2.15	1.72	2.44	2.07	0.43	0.107	0.518	Altered group
MAPK6	15q21.2	9.84	9.69	0.84	0.94	0.16	0.107	0.518	Altered group
TACC1	8p11.22	11.2	11.05	0.84	0.82	0.15	0.107	0.518	Altered group
PSMD12	17q24.2	9.76	9.66	0.57	0.53	0.1	0.107	0.518	Altered group
OR2D3	11p15.4	0.04	0.01	0.14	0.08	0.02	0.107	0.518	Altered group
SLC24A2	9p22.1	0.88	0.66	1.28	1.08	0.23	0.107	0.518	Altered group
EXOSC8	13q13.3	8.24	8.11	0.69	0.75	0.13	0.107	0.518	Altered group
TMX1	14q22.1	10.07	9.93	0.76	0.76	0.14	0.107	0.518	Altered group
SERPINA6	14q32.13	0.49	0.33	0.89	0.77	0.16	0.107	0.518	Altered group
CYLC1	Xq21.1	0.02	0	0.11	0.02	0.02	0.107	0.518	Altered group
CDC6	17q21.2	9.21	9.05	0.85	0.95	0.16	0.107	0.518	Altered group
MSMO1	4q32.3	9.37	9.18	1.06	0.95	0.19	0.107	0.518	Altered group
PEG10	7q21.3	11.1	10.73	2.01	2.11	0.37	0.107	0.518	Altered group
PGK1	Xq21.1	13.66	13.54	0.64	0.6	0.11	0.107	0.518	Altered group
ISG20L2	1q23.1	9.72	9.62	0.52	0.62	0.1	0.107	0.518	Altered group
EXOSC2	9q34.12	8.97	8.87	0.57	0.52	0.1	0.107	0.518	Altered group
GRPEL2	5q32	8.34	8.2	0.8	0.78	0.14	0.107	0.518	Altered group
MTX3	5q14.1	8.79	8.6	1	1.03	0.18	0.108	0.518	Altered group
DLEU2	13q14.2	5.84	5.66	0.93	1.05	0.17	0.108	0.518	Altered group
ANO3	11p14.2	3.12	2.61	2.84	2.57	0.51	0.108	0.518	Altered group
LRIF1	1p13.3	9.02	8.89	0.71	0.69	0.13	0.108	0.518	Altered group
MKRN2	3p25.2	9.78	9.7	0.4	0.46	0.08	0.108	0.518	Altered group
TMEM217	6p21.2	4.19	4.01	0.98	0.9	0.18	0.108	0.518	Altered group
TXNRD1	12q23.3	11.18	11.05	0.73	0.67	0.13	0.108	0.518	Altered group
ZNF684	1p34.2	5.72	5.58	0.71	0.88	0.14	0.108	0.518	Altered group
MCM6	2q21.3	10.48	10.36	0.67	0.63	0.12	0.108	0.518	Altered group
MRPL1	4q21.1	8.01	7.87	0.74	0.82	0.14	0.108	0.518	Altered group
LINC02209	8p12	0.12	0.06	0.31	0.24	0.05	0.108	0.518	Altered group
RC3H2	9q33.2	8.5	8.36	0.74	0.87	0.14	0.108	0.518	Altered group
OR14J1	6p22.1	0.03	0	0.17	0.05	0.03	0.109	0.518	Altered group
ANKRD36BP1	1q24.2	6.84	6.63	1.15	1.28	0.21	0.109	0.518	Altered group
PPT1	1p34.2	12.22	12.12	0.6	0.55	0.11	0.109	0.518	Altered group
OR6C70	12q13.2	0.27	0.14	0.76	0.67	0.13	0.109	0.518	Altered group
LRRC46	17q21.32	4.53	4.32	1.14	1.18	0.21	0.109	0.518	Altered group
ETF1	5q31.2	11.6	11.49	0.66	0.59	0.12	0.109	0.518	Altered group
MAD2L1	4q27	8.6	8.41	1.08	0.99	0.19	0.109	0.518	Altered group
ZNF487	10q11.21	3.79	3.64	0.8	0.97	0.15	0.109	0.518	Altered group
FREM2	13q13.3	6.88	6.28	3.31	3.22	0.6	0.109	0.518	Altered group
KLF13	15q13.3	10.9	10.76	0.72	0.87	0.14	0.109	0.518	Altered group
CRY1	12q23.3	8.38	8.24	0.77	0.81	0.14	0.109	0.518	Altered group
GAGE4	Xp11.4-p11.2	3.13	2.41	4.12	3.36	0.72	0.109	0.518	Altered group
GLIS3-AS1	9p24.2	0.33	0.18	0.96	0.34	0.16	0.109	0.518	Altered group
GLS	2q32.2	11.05	10.89	0.92	0.91	0.17	0.109	0.518	Altered group
SEC23IP	10q26.11-q26.12	9.74	9.62	0.66	0.65	0.12	0.109	0.518	Altered group
OPALIN	10q24.1	0.08	0.04	0.24	0.16	0.04	0.109	0.518	Altered group
METTL2B	7q32.1	8.53	8.4	0.7	0.63	0.12	0.109	0.518	Altered group
RGPD5	2q13	5.02	4.73	1.54	1.7	0.29	0.109	0.518	Altered group
DCTPP1	16p11.2	9.76	9.66	0.52	0.5	0.09	0.109	0.518	Altered group
PPA1	10q22.1	10.59	10.46	0.71	0.71	0.13	0.109	0.519	Altered group
PRKY	Yp11.2	5	4.46	2.96	3.17	0.54	0.11	0.519	Altered group
PSIP1	9p22.3	10.06	9.89	0.87	0.99	0.16	0.11	0.519	Altered group
AFP	4q13.3	0.38	0.17	1.27	0.88	0.22	0.11	0.519	Altered group
PLG	6q26	0.34	0.17	0.97	0.77	0.17	0.11	0.519	Altered group
ZNF823	19p13.2	6.11	5.95	0.85	0.98	0.16	0.11	0.519	Altered group
NMD3	3q26.1	9.69	9.52	0.93	0.88	0.17	0.11	0.519	Altered group
KCNJ14	19q13.33	5.22	5.05	0.95	0.92	0.17	0.11	0.521	Altered group
HRG	3q27.3	0.43	0.22	1.2	0.8	0.2	0.111	0.521	Altered group
ITGA3	17q21.33	12.33	12	1.82	1.82	0.33	0.111	0.521	Altered group
ZNF2	2q11.1	7.27	7.2	0.43	0.42	0.08	0.111	0.521	Altered group
CDKN3	14q22.2	7.69	7.53	0.91	0.89	0.16	0.111	0.522	Altered group
SF3B2	11q13.1	12.6	12.52	0.42	0.46	0.08	0.111	0.522	Altered group
GAGE12J	Xp11.23	2.09	1.54	3.15	2.75	0.55	0.111	0.522	Altered group
FAM74A1	9p12	0.11	0.06	0.33	0.21	0.06	0.111	0.522	Altered group
PRKAB2	1q21.1	9.27	9.1	0.97	0.94	0.17	0.111	0.522	Altered group
C8A	1p32.2	0.16	0.08	0.42	0.37	0.07	0.111	0.522	Altered group
RLIG1	12q21.32	8.03	7.88	0.87	0.87	0.16	0.111	0.522	Altered group
TMTC3	12q21.32	8.52	8.34	0.96	0.99	0.17	0.111	0.522	Altered group
ETV3	1q23.1	8.09	7.9	1.02	1.14	0.19	0.111	0.522	Altered group
XYLB	3p22.2	8.22	8.04	1	1.06	0.18	0.111	0.522	Altered group
APOOL	Xq21.1	7.07	6.91	0.9	0.92	0.16	0.111	0.522	Altered group
ITGA7	12q13.2	10.12	9.72	2.32	2.03	0.41	0.111	0.522	Altered group
MECR	1p35.3	9	8.9	0.57	0.58	0.1	0.112	0.523	Altered group
CALR3	19p13.11	0.6	0.5	0.53	0.62	0.1	0.112	0.523	Altered group
GTF3C2	2p23.3	10.73	10.65	0.46	0.42	0.08	0.112	0.523	Altered group
S100PBP	1p35.1	8.9	8.8	0.49	0.57	0.09	0.112	0.524	Altered group
TLK2	17q23.2	9.22	9.13	0.5	0.55	0.09	0.112	0.524	Altered group
KCNG1	20q13.13	5.14	4.67	2.72	2.34	0.47	0.112	0.524	Altered group
VPS26A	10q22.1	10.2	10.08	0.64	0.68	0.12	0.113	0.524	Altered group
SYF2	1p36.11	10.02	9.93	0.46	0.53	0.09	0.113	0.524	Altered group
SYTL5	Xp11.4	4.39	3.78	3.48	3.08	0.61	0.113	0.524	Altered group
RBM44	2q37.3	2.41	2.2	1.2	1.24	0.22	0.113	0.525	Altered group
LRRC74B	22q11.21	0.49	0.35	0.83	0.55	0.14	0.113	0.525	Altered group
GDI2	10p15.1	12.13	12.03	0.52	0.59	0.1	0.113	0.525	Altered group
STAM2	2q23.3	9.13	9	0.73	0.75	0.13	0.113	0.525	Altered group
FLRT3	20p12.1	5.75	5.2	3.18	2.83	0.56	0.113	0.525	Altered group
DHX9	1q25.3	12.26	12.19	0.39	0.43	0.07	0.113	0.525	Altered group
C6ORF120	6q27	9.28	9.14	0.75	0.81	0.14	0.113	0.525	Altered group
SSX8P	Xp11.22	0.5	0.29	1.26	0.83	0.21	0.113	0.525	Altered group
NES	1q23.1	13.25	12.96	1.64	1.61	0.29	0.113	0.526	Altered group
ECI2	6p25.2	9.84	9.71	0.67	0.81	0.13	0.113	0.526	Altered group
TGFB1I1	16p11.2	9.55	9.32	1.27	1.17	0.22	0.113	0.526	Altered group
POLG2	17q23.3	7.02	6.9	0.65	0.7	0.12	0.113	0.526	Altered group
PDZK1	1q21.1	2.91	2.68	1.31	1.17	0.23	0.113	0.526	Altered group
PWAR4	15q11.2	0.12	0.04	0.5	0.2	0.08	0.113	0.526	Altered group
TMEM59L	19p13.11	3.51	3.06	2.55	2.36	0.45	0.113	0.526	Altered group
FANCM	14q21.2	6.83	6.62	1.11	1.19	0.2	0.114	0.526	Altered group
ORC3	6q15	8.75	8.62	0.73	0.73	0.13	0.114	0.527	Altered group
CFAP58	10q25.1	2.11	1.88	1.32	1.11	0.23	0.114	0.527	Altered group
TSPY4	Yp11.2	0.52	0.2	1.99	1.16	0.33	0.114	0.527	Altered group
ZNF569	19q13.12	6.63	6.45	0.94	1.13	0.18	0.114	0.527	Altered group
MFSD9	2q12.1	7.25	7.14	0.63	0.54	0.11	0.114	0.527	Altered group
POMK	8p11.21	5.15	4.93	1.18	1.24	0.21	0.114	0.527	Altered group
JMJD1C	10q21.3	9.59	9.4	1.11	1.11	0.2	0.114	0.527	Altered group
PEDS1	20q13.13	10.6	10.5	0.54	0.55	0.1	0.114	0.527	Altered group
GPR153	1p36.31	10.32	10.11	1.15	1.19	0.21	0.115	0.527	Altered group
ATXN3	14q32.12	8.13	8.01	0.63	0.63	0.11	0.115	0.528	Altered group
ZNF595	4p16.3	8.02	7.76	1.47	1.45	0.26	0.115	0.528	Altered group
BBIP1	10q25.2	7.43	7.29	0.74	0.82	0.14	0.115	0.528	Altered group
SPANXB1	Xq27.1	0.49	0.22	1.68	0.72	0.27	0.115	0.528	Altered group
IBSP	4q22.1	2.1	1.76	1.96	1.79	0.34	0.115	0.528	Altered group
CCDC88A	2p16.1	10.2	10.01	1.09	1.1	0.19	0.115	0.528	Altered group
NOL11	17q24.2	9.97	9.87	0.61	0.62	0.11	0.115	0.528	Altered group
G6PC1	17q21.31	0.39	0.27	0.74	0.64	0.13	0.115	0.528	Altered group
MPHOSPH9	12q24.31	7.82	7.63	1.02	1.19	0.19	0.115	0.528	Altered group
SLC25A51P4	11p15.1	0.22	0.17	0.33	0.3	0.06	0.115	0.528	Altered group
PPP4R2	3p13	8.87	8.7	0.92	1.1	0.17	0.115	0.528	Altered group
RAB29	1q32.1	9.71	9.57	0.82	0.73	0.14	0.115	0.528	Altered group
ESF1	20p12.1	8.93	8.77	0.94	0.96	0.17	0.116	0.529	Altered group
BARHL2	1p22.2	1.32	1.05	1.58	1.29	0.27	0.116	0.529	Altered group
BABAM2-AS1	2p23.2	3.99	3.66	1.86	1.71	0.32	0.116	0.53	Altered group
CDK12	17q12	10.47	10.38	0.54	0.53	0.1	0.116	0.53	Altered group
RSRC1	3q25.32	7.48	7.33	0.8	0.98	0.15	0.116	0.53	Altered group
RRP9	3p21.2	9.57	9.46	0.62	0.65	0.11	0.116	0.53	Altered group
AMER3	2q21.1	0.13	0.07	0.34	0.3	0.06	0.116	0.53	Altered group
CREM	10p11.21	8.7	8.54	0.94	0.91	0.17	0.117	0.53	Altered group
ATP11C	Xq27.1	8.61	8.43	1.03	1.11	0.19	0.117	0.53	Altered group
GAGE2D	Xp11.23	3.02	2.3	4.24	3.55	0.73	0.117	0.53	Altered group
ALB	4q13.3	1.35	0.92	2.53	2.05	0.43	0.117	0.53	Altered group
PELO	5q11.2	9.15	9.06	0.5	0.57	0.09	0.117	0.53	Altered group
CEP78	9q21.2	7.97	7.83	0.8	0.77	0.14	0.117	0.53	Altered group
UFM1	13q13.3	10.46	10.32	0.79	0.81	0.14	0.117	0.53	Altered group
UGGT2	13q32.1	8.91	8.73	1	0.95	0.18	0.117	0.531	Altered group
MATCAP2	7p14.2	6.65	6.44	1.1	1.36	0.21	0.117	0.531	Altered group
TASOR	3p14.3	10.42	10.28	0.82	0.87	0.15	0.117	0.531	Altered group
TRPS1	8q23.3	7.89	7.62	1.5	1.59	0.27	0.117	0.531	Altered group
STK11IP	2q35	9.34	9.24	0.57	0.6	0.1	0.117	0.531	Altered group
DPH3P1	20q13.33	5.05	4.89	0.88	0.92	0.16	0.117	0.531	Altered group
COLGALT1	19p13.11	12.03	11.93	0.54	0.58	0.1	0.117	0.531	Altered group
RNF24	20p13	8.86	8.73	0.77	0.75	0.14	0.117	0.531	Altered group
KBTBD13	15q22.31	0.08	0.04	0.23	0.14	0.04	0.118	0.531	Altered group
NOLC1	10q24.32	11.33	11.22	0.58	0.59	0.1	0.118	0.531	Altered group
PABPC4	1p34.3	12.33	12.23	0.56	0.63	0.1	0.118	0.531	Altered group
KHDRBS1	1p35.2	11.72	11.65	0.39	0.42	0.07	0.118	0.531	Altered group
MRGBP	20q13.33	9.09	8.99	0.63	0.57	0.11	0.118	0.532	Altered group
ZC3H15	2q32.1	10.27	10.15	0.67	0.68	0.12	0.118	0.532	Altered group
GLRX2	1q31.2	7.66	7.54	0.68	0.74	0.12	0.118	0.532	Altered group
KLHL32	6q16.1	3.12	2.87	1.45	1.47	0.26	0.118	0.532	Altered group
ACTR8	3p21.1	9.2	9.13	0.36	0.46	0.07	0.118	0.532	Altered group
RMND5A	2p11.2	10.46	10.35	0.61	0.63	0.11	0.118	0.533	Altered group
MYO19	17q12	9.57	9.47	0.57	0.64	0.1	0.119	0.533	Altered group
SLC4A5	2p13.1	7.09	6.94	0.86	0.79	0.15	0.119	0.533	Altered group
BATF3	1q32.3	5.3	5.06	1.36	1.25	0.24	0.119	0.533	Altered group
ELOVL4	6q14.1	5.23	4.86	2.08	2.05	0.37	0.119	0.533	Altered group
MAPKAPK5	12q24.12-q24.13	8.89	8.81	0.42	0.47	0.08	0.119	0.533	Altered group
STIP1	11q13.1	12.3	12.2	0.6	0.56	0.1	0.12	0.534	Altered group
RND3	2q23.3	9.75	9.49	1.48	1.47	0.26	0.12	0.534	Altered group
OR2AG2	11p15.4	0.51	0.39	0.69	0.63	0.12	0.12	0.534	Altered group
ZBTB18	1q44	8.34	8.16	1.02	1.06	0.18	0.12	0.534	Altered group
PCGF6	10q24.33	7.07	6.92	0.83	0.83	0.15	0.12	0.534	Altered group
PPP1R18	6p21.33	11.77	11.63	0.8	0.79	0.14	0.12	0.535	Altered group
TMEM167B	1p13.3	9.94	9.84	0.58	0.59	0.1	0.12	0.535	Altered group
R3HCC1	8p21.3	9.48	9.37	0.68	0.63	0.12	0.12	0.535	Altered group
RBSN	3p25.1	9.55	9.46	0.51	0.55	0.09	0.12	0.535	Altered group
CLCC1	1p13.3	9.61	9.51	0.58	0.65	0.11	0.12	0.535	Altered group
PASD1	Xq28	1.45	0.97	2.88	2.38	0.49	0.12	0.535	Altered group
CNOT10	3p22.3	9.19	9.11	0.44	0.52	0.08	0.12	0.535	Altered group
RB1	13q14.2	10.27	10.1	0.95	1.06	0.17	0.12	0.535	Altered group
[truncated: 17,872 more rows]

## Sheet: UCEC
Gene	Cytoband	Altered group	Unaltered group	Altered group	Unaltered group	Log2 Ratio	p-Value	q-Value	Higher expression in
CXCL9	4q21.1	9.25	7.25	2.42	2.46	2	9.5e-12	9.47e-08	Altered group
BRI3BP	12q24.31	7.76	7.27	0.61	0.77	0.48	1.84e-10	1.222e-06	Altered group
CXCR6	3p21.31	6.56	5.42	1.52	1.57	1.14	4.06e-10	1.256e-06	Altered group
WHAMM	15q25.2	8.52	8.12	0.55	0.45	0.4	4.41e-10	1.256e-06	Altered group
IFNG	12q15	3.21	1.73	2.09	1.65	1.48	9.09e-10	1.695e-06	Altered group
CXCL13	4q21.1	7.5	5.53	2.71	2.71	1.97	9.18e-10	1.695e-06	Altered group
LMF2	22q13.33	11.22	10.84	0.48	0.68	0.38	9.34e-10	1.695e-06	Altered group
GLE1	9q34.11	9.99	9.7	0.4	0.46	0.29	2.25e-09	2.883e-06	Altered group
LAG3	12p13.31	7.81	6.57	1.79	1.5	1.24	2.71e-09	3.182e-06	Altered group
TNFSF9	19p13.3	5.82	4.57	1.79	1.73	1.25	3.12e-09	3.327e-06	Altered group
SESN2	1p35.3	9.45	8.95	0.71	0.68	0.5	3.33e-09	3.327e-06	Altered group
SIRPG	20p13	5.33	4.02	1.9	1.79	1.3	5.16e-09	4.479e-06	Altered group
DDB2	11p11.2	9.01	8.51	0.71	0.73	0.49	6.02e-09	5.002e-06	Altered group
AEN	15q26.1	9.67	9.26	0.57	0.69	0.4	6.57e-09	5.044e-06	Altered group
AKIP1	11p15.4	8.4	8.08	0.47	0.52	0.32	7.25e-09	5.356e-06	Altered group
CCL5	17q12	9.97	8.84	1.71	1.57	1.13	1.45e-08	8.742e-06	Altered group
CTLA4	2q33.2	5.17	4.06	1.63	1.86	1.1	2.01e-08	1.115e-05	Altered group
CD2	1p13.1	8.04	6.99	1.6	1.66	1.06	2.3e-08	1.24e-05	Altered group
C19ORF25	19p13.3	9.62	9.17	0.69	0.66	0.45	2.45e-08	1.287e-05	Altered group
OAZ1	19p13.3	13.64	13.32	0.48	0.47	0.32	2.6e-08	1.329e-05	Altered group
ACD	16q22.1	9.05	8.68	0.57	0.52	0.37	2.7e-08	1.346e-05	Altered group
CRTAM	11q24.1	4.04	3.06	1.51	1.47	0.98	3.06e-08	1.454e-05	Altered group
GZMH	14q12	5.5	4.21	2.03	1.72	1.29	3.13e-08	1.454e-05	Altered group
MAPK11	22q13.33	7.84	7.11	1.13	1.07	0.73	3.52e-08	1.506e-05	Altered group
TIGIT	3q13.31	5.83	4.66	1.81	1.77	1.17	3.55e-08	1.506e-05	Altered group
AP3D1	19p13.3	12.03	11.75	0.43	0.47	0.28	3.73e-08	1.517e-05	Altered group
CD3D	11q23.3	6.61	5.46	1.81	1.73	1.16	3.81e-08	1.519e-05	Altered group
CD101	1p13.1	6.2	5.63	0.9	0.8	0.57	4.05e-08	1.536e-05	Altered group
CD8A	2p11.2	7.71	6.6	1.72	1.67	1.11	4.11e-08	1.536e-05	Altered group
ITGAE	17p13.2	8.5	8.06	0.7	0.58	0.44	4.47e-08	1.563e-05	Altered group
CDT1	16q24.3	9.65	9.08	0.9	0.87	0.57	4.62e-08	1.589e-05	Altered group
JMJD6	17q25.1	9.17	8.8	0.59	0.5	0.37	4.83e-08	1.633e-05	Altered group
CD3E	11q23.3	7.98	6.94	1.63	1.68	1.05	5.37e-08	1.756e-05	Altered group
CD3G	11q23.3	4.17	3.21	1.5	1.55	0.96	5.93e-08	1.879e-05	Altered group
OSGIN1	16q23.3	7.78	6.9	1.39	1.32	0.88	6.23e-08	1.912e-05	Altered group
PARD6A	16q22.1	7.39	6.81	0.92	0.94	0.58	7.64e-08	2.14e-05	Altered group
KLRD1	12p13.2	4.8	3.68	1.83	1.53	1.12	8.73e-08	2.36e-05	Altered group
NKG7	19q13.41	7.8	6.68	1.81	1.65	1.12	8.93e-08	2.377e-05	Altered group
SLAMF6	1q23.2-q23.3	6.15	5.11	1.67	1.62	1.04	9.11e-08	2.39e-05	Altered group
PRF1	10q22.1	7.66	6.63	1.68	1.49	1.03	1.01e-07	2.572e-05	Altered group
DOLPP1	9q34.11	9.23	8.92	0.5	0.52	0.31	1.01e-07	2.572e-05	Altered group
DPP9	19p13.3	10.56	10.28	0.44	0.47	0.28	1.09e-07	2.72e-05	Altered group
GZMB	14q12	7.24	5.93	2.17	1.88	1.31	1.3e-07	3.143e-05	Altered group
SLAMF7	1q23.3	7.59	6.43	1.88	1.8	1.15	1.31e-07	3.143e-05	Altered group
TOP3A	17p11.2	9.12	8.83	0.46	0.54	0.29	1.32e-07	3.143e-05	Altered group
IL12RB1	19p13.11	5.27	4.33	1.53	1.48	0.94	1.46e-07	3.396e-05	Altered group
SH2D1A	Xq25	5.25	4.24	1.65	1.67	1.01	1.53e-07	3.457e-05	Altered group
CXCR3	Xq13.1	6.57	5.51	1.75	1.71	1.06	1.81e-07	3.959e-05	Altered group
ARHGAP45	19p13.3	9.69	9.12	0.95	0.93	0.57	1.93e-07	4.11e-05	Altered group
CBARP	19p13.3	5.33	4.46	1.42	1.46	0.87	1.94e-07	4.11e-05	Altered group
PDCD1	2q37.3	6.24	5.07	1.95	1.84	1.17	2.11e-07	4.208e-05	Altered group
PYHIN1	1q23.1	4.19	3.2	1.65	1.61	0.99	2.2e-07	4.258e-05	Altered group
CHAF1A	19p13.3	9.59	9.17	0.69	0.65	0.42	2.31e-07	4.398e-05	Altered group
TMEM150B	19q13.42	3.52	2.59	1.57	1.43	0.94	2.37e-07	4.455e-05	Altered group
ICOS	2q33.2	4.54	3.62	1.53	1.59	0.92	2.59e-07	4.791e-05	Altered group
GFI1	1p22.1	5.15	4.34	1.35	1.26	0.8	2.76e-07	5.029e-05	Altered group
MAPK12	22q13.33	8.06	7.23	1.41	1.32	0.84	2.77e-07	5.029e-05	Altered group
SLA2	20q11.23	5.84	4.97	1.47	1.41	0.88	2.84e-07	5.068e-05	Altered group
POLR2E	19p13.3	11.89	11.59	0.5	0.49	0.3	3.12e-07	5.336e-05	Altered group
GINS2	16q24.1	8.73	8.11	1.05	0.95	0.62	3.25e-07	5.496e-05	Altered group
DOK2	8p21.3	6.96	6.15	1.39	1.28	0.82	3.47e-07	5.728e-05	Altered group
CIRBP-AS1	19p13.3	5.15	4.62	0.89	0.84	0.52	3.66e-07	5.893e-05	Altered group
MNX1	7q36.3	6.47	5.44	1.53	2.51	1.03	3.71e-07	5.923e-05	Altered group
MZB1	5q31.2	7.03	5.59	2.43	2.43	1.44	3.79e-07	5.969e-05	Altered group
ZNF831	20q13.32	4.02	3.1	1.54	1.62	0.92	3.8e-07	5.969e-05	Altered group
XIRP1	3p22.2	3.24	2.43	1.35	1.42	0.8	3.84e-07	5.976e-05	Altered group
MRC1	10p12.33	5.9	5.05	1.44	1.41	0.85	4.29e-07	6.241e-05	Altered group
FANCA	16q24.3	9.23	8.73	0.86	0.84	0.5	4.34e-07	6.265e-05	Altered group
SIT1	9p13.3	5.41	4.41	1.71	1.6	0.99	4.63e-07	6.595e-05	Altered group
CENPN	16q23.2	9.1	8.69	0.7	0.67	0.41	5.07e-07	7.031e-05	Altered group
FCRL3	1q23.1	3.4	2.43	1.65	1.64	0.96	5.14e-07	7.042e-05	Altered group
SGTA	19p13.3	11.6	11.32	0.48	0.47	0.28	5.15e-07	7.042e-05	Altered group
GBP5	1p22.2	8.48	7.38	1.91	1.8	1.1	5.27e-07	7.152e-05	Altered group
IRF4	6p25.3	5.66	4.59	1.83	1.83	1.07	5.33e-07	7.184e-05	Altered group
CACTIN	19p13.3	9.36	9.12	0.41	0.47	0.24	5.43e-07	7.215e-05	Altered group
BMS1P20	22q11.22	12.86	11.46	2.44	2.29	1.4	6.01e-07	7.833e-05	Altered group
CCDC116	22q11.21	2.86	2.21	1.12	1.12	0.65	6.69e-07	8.612e-05	Altered group
TIRAP	11q24.2	7.05	6.69	0.6	0.79	0.36	7.68e-07	9.522e-05	Altered group
NCLN	19p13.3	11.61	11.24	0.67	0.59	0.38	7.82e-07	9.634e-05	Altered group
GZMA	5q11.2	7.22	6.21	1.76	1.68	1	8.25e-07	0.0001004	Altered group
NCAPH2	22q13.33	10.26	9.9	0.63	0.62	0.36	8.67e-07	0.0001036	Altered group
PPP3CC	8p21.3	7.96	7.54	0.7	0.92	0.42	8.72e-07	0.0001036	Altered group
CCR5	3p21.31	6.94	6.15	1.38	1.4	0.79	9.51e-07	0.0001089	Altered group
NIPA1	15q11.2	8.69	8.03	1.12	1.35	0.66	9.55e-07	0.0001089	Altered group
WDR76	15q15.3	7.77	7.21	1	0.9	0.56	9.56e-07	0.0001089	Altered group
CD27	12p13.31	6.99	6.02	1.73	1.63	0.97	1.001e-06	0.0001122	Altered group
TBX21	17q21.32	4.23	3.29	1.7	1.41	0.94	1.017e-06	0.0001134	Altered group
MVD	16q24.2	10.12	9.64	0.85	0.75	0.48	1.042e-06	0.0001156	Altered group
CCL4	17q12	6.74	5.85	1.6	1.4	0.89	1.123e-06	0.0001216	Altered group
ZNF683	1p36.11	5.76	4.7	1.89	1.82	1.06	1.127e-06	0.0001216	Altered group
SIGLEC16	19q13.33	3.42	2.67	1.34	1.25	0.75	1.149e-06	0.0001232	Altered group
HAVCR2	5q33.3	7.57	6.88	1.22	1.22	0.69	1.193e-06	0.0001266	Altered group
TCF19	6p21.33	9.22	8.72	0.88	0.94	0.5	1.273e-06	0.0001316	Altered group
PTPN7	1q32.1	7.47	6.63	1.51	1.4	0.84	1.282e-06	0.0001319	Altered group
CENPM	22q13.2	8.97	8.52	0.77	0.93	0.45	1.363e-06	0.0001367	Altered group
CMC2	16q23.2	8.99	8.7	0.54	0.5	0.3	1.397e-06	0.0001387	Altered group
CFD	19p13.3	6.78	5.88	1.61	1.56	0.89	1.478e-06	0.0001446	Altered group
SLX4	16p13.3	8.54	8.24	0.51	0.63	0.3	1.509e-06	0.0001462	Altered group
CTU2	16q24.3	8.99	8.65	0.61	0.54	0.34	1.594e-06	0.0001521	Altered group
GZMK	5q11.2	6.25	5.23	1.82	1.95	1.02	1.631e-06	0.000155	Altered group
MYEOV	11q13.3	6.5	5.17	2.41	2.28	1.32	1.704e-06	0.0001603	Altered group
HASPIN	17p13.2	6.62	6.03	1.04	1.12	0.59	1.741e-06	0.0001631	Altered group
TUBG1	17q21.31	10.63	10.29	0.59	0.62	0.33	1.76e-06	0.0001641	Altered group
CD7	17q25.3	7.82	6.87	1.77	1.56	0.95	2.015e-06	0.0001838	Altered group
CD96	3q13.13-q13.2	6.68	5.93	1.35	1.51	0.75	2.472e-06	0.0002144	Altered group
EDEM1	3p26.1	9.85	9.53	0.57	0.66	0.32	2.635e-06	0.000225	Altered group
CD6	11q12.2	7.3	6.46	1.56	1.44	0.84	2.666e-06	0.0002263	Altered group
IL21R	16p12.1	5.9	5.01	1.65	1.64	0.89	2.941e-06	0.0002455	Altered group
ADAM6	14q32.33	13.77	12.31	2.67	2.84	1.46	2.965e-06	0.0002465	Altered group
SRR	17p13.3	7.8	7.38	0.76	0.85	0.42	3.031e-06	0.0002509	Altered group
FCGR3A	1q23.3	9.33	8.55	1.46	1.32	0.77	3.287e-06	0.0002688	Altered group
EOMES	3p24.1	3.89	3.02	1.65	1.49	0.87	3.53e-06	0.000284	Altered group
IL2RG	Xq13.1	9.05	8.23	1.55	1.47	0.82	3.693e-06	0.0002903	Altered group
SMYD4	17p13.3	8.13	7.86	0.5	0.5	0.27	3.921e-06	0.0003025	Altered group
CD247	1q24.2	6.3	5.5	1.52	1.37	0.8	3.966e-06	0.0003044	Altered group
SLAMF1	1q23.3	4.42	3.58	1.6	1.57	0.85	4.412e-06	0.0003252	Altered group
JAKMIP1	4p16.1	4.37	3.46	1.73	1.68	0.91	4.935e-06	0.0003561	Altered group
SCML4	6q21	4.07	3.23	1.61	1.51	0.84	4.989e-06	0.0003561	Altered group
THOP1	19p13.3	10.42	10.08	0.65	0.65	0.34	5.11e-06	0.0003615	Altered group
MLX	17q21.2	10.11	9.91	0.35	0.44	0.19	5.305e-06	0.0003701	Altered group
RHOH	4p14	5.86	5.14	1.36	1.43	0.72	5.493e-06	0.0003805	Altered group
LTA	6p21.33	3.75	3.02	1.39	1.4	0.73	5.711e-06	0.0003916	Altered group
SLA	8q24.22	7.65	7.02	1.21	1.19	0.63	5.788e-06	0.0003941	Altered group
DOT1L	19p13.3	10.15	9.85	0.56	0.59	0.3	6.075e-06	0.0004081	Altered group
TTC24	1q22	1.67	0.95	1.43	1.08	0.72	6.451e-06	0.0004291	Altered group
KLHL18	3p21.31	8.95	8.74	0.4	0.37	0.21	6.646e-06	0.0004391	Altered group
UCK1	9q34.13	9.92	9.64	0.53	0.56	0.28	6.682e-06	0.00044	Altered group
ITGAL	16p11.2	8.43	7.67	1.44	1.49	0.75	6.748e-06	0.0004429	Altered group
MOB3A	19p13.3	10.4	10.14	0.48	0.53	0.25	7.086e-06	0.000462	Altered group
PLEKHM1	17q21.31	9.6	9.34	0.49	0.57	0.26	7.11e-06	0.0004621	Altered group
SLAMF8	1q23.2	8.12	7.41	1.39	1.31	0.71	7.249e-06	0.0004662	Altered group
RAB27A	15q21.3	8.26	7.85	0.81	0.73	0.41	7.284e-06	0.0004662	Altered group
SEPTIN1	16p11.2	7.26	6.58	1.34	1.12	0.68	7.349e-06	0.0004684	Altered group
RNF166	16q24.2-q24.3	8.42	8.08	0.68	0.54	0.34	7.502e-06	0.0004767	Altered group
CLPP	19p13.3	10.22	9.9	0.64	0.57	0.33	7.584e-06	0.0004774	Altered group
PWWP3A	19p13.3	9.68	9.36	0.57	0.84	0.32	7.796e-06	0.0004876	Altered group
ETFA	15q24.2-q24.3	10.18	9.88	0.57	0.58	0.3	7.911e-06	0.0004917	Altered group
LYZ	12q15	10.43	9.52	1.76	1.8	0.91	8.031e-06	0.000495	Altered group
GOLGA3	12q24.33	10.97	10.76	0.42	0.39	0.21	8.04e-06	0.000495	Altered group
C1QB	1p36.12	10.9	10.08	1.62	1.46	0.82	8.063e-06	0.000495	Altered group
PLEKHJ1	19p13.3	10.69	10.31	0.75	0.64	0.38	8.227e-06	0.0005004	Altered group
LAX1	1q32.1	4.37	3.54	1.64	1.55	0.83	8.587e-06	0.000513	Altered group
TRAF3IP3	1q32.2	6.16	5.49	1.33	1.18	0.67	9.139e-06	0.0005356	Altered group
KLRK1	12p13.2	5.53	4.61	1.85	1.63	0.93	9.18e-06	0.0005356	Altered group
IRF8	16q24.1	7.37	6.67	1.35	1.42	0.7	9.208e-06	0.0005356	Altered group
MED22	9q34.2	9.71	9.43	0.56	0.49	0.28	9.387e-06	0.000544	Altered group
RANBP3	19p13.3	10.69	10.52	0.32	0.4	0.17	9.582e-06	0.0005509	Altered group
CDC6	17q21.2	9.4	8.95	0.87	0.87	0.45	9.842e-06	0.0005595	Altered group
CD209	19p13.2	5.37	4.64	1.46	1.26	0.73	9.876e-06	0.0005598	Altered group
SPOUT1	9q34.11	9.56	9.31	0.49	0.46	0.25	1.045e-05	0.0005842	Altered group
CD79A	19q13.2	6.54	5.37	2.33	2.19	1.17	1.055e-05	0.0005864	Altered group
SLC2A8	9q33.3	9.3	8.97	0.66	0.58	0.33	1.12e-05	0.0006139	Altered group
SH3GL1	19p13.3	11.65	11.41	0.48	0.51	0.25	1.134e-05	0.0006197	Altered group
HCST	19q13.12	7.36	6.62	1.5	1.28	0.74	1.171e-05	0.000633	Altered group
CORO1A	16p11.2	9.96	9.32	1.31	1.18	0.65	1.263e-05	0.0006721	Altered group
ZBTB32	19q13.12	3.26	2.53	1.48	1.31	0.73	1.267e-05	0.0006722	Altered group
TANGO6	16q22.1	7.59	7.25	0.67	0.75	0.34	1.336e-05	0.0006958	Altered group
METTL16	17p13.3	9.78	9.48	0.62	0.51	0.3	1.421e-05	0.0007329	Altered group
COASY	17q21.2	11.07	10.84	0.45	0.51	0.23	1.445e-05	0.0007433	Altered group
P2RY8	Xp22.33 and Yp11.3	5.69	4.97	1.45	1.4	0.72	1.456e-05	0.000747	Altered group
ARHGAP9	12q13.3	7.12	6.43	1.4	1.29	0.69	1.482e-05	0.0007548	Altered group
SASH3	Xq26.1	7.91	7.26	1.3	1.3	0.65	1.498e-05	0.0007567	Altered group
ATPAF2	17p11.2	8.78	8.55	0.43	0.58	0.23	1.54e-05	0.0007682	Altered group
WDR62	19q13.12	8.58	8.12	0.9	0.94	0.45	1.583e-05	0.0007826	Altered group
CLEC12A	12p13.31	3.07	2.23	1.73	1.49	0.84	1.615e-05	0.0007955	Altered group
ZDHHC7	16q24.1	10.36	10.13	0.46	0.45	0.23	1.67e-05	0.0008137	Altered group
FASLG	1q24.3	4.22	3.39	1.68	1.62	0.83	1.672e-05	0.0008137	Altered group
MFSD14CP	9q22.33	4.3	3.9	0.83	0.77	0.41	1.681e-05	0.0008162	Altered group
S1PR4	19p13.3	5.86	5.13	1.52	1.29	0.73	1.753e-05	0.0008426	Altered group
NUP188	9q34.11	10.97	10.69	0.57	0.5	0.27	1.782e-05	0.000852	Altered group
MAP3K9	14q24.2	6.84	6.38	0.94	0.86	0.46	1.79e-05	0.000852	Altered group
MEI1	22q13.2	5.26	4.47	1.63	1.43	0.79	1.852e-05	0.0008706	Altered group
BRCA1	17q21.31	8.71	8.27	0.89	0.84	0.43	1.926e-05	0.0008935	Altered group
PSMC3IP	17q21.2	7.4	6.97	0.88	0.85	0.43	1.962e-05	0.0009083	Altered group
EMC8	16q24.1	9.32	9.09	0.47	0.43	0.23	2.026e-05	0.0009336	Altered group
RASAL3	19p13.12	7.26	6.6	1.38	1.27	0.67	2.054e-05	0.0009402	Altered group
IL10RA	11q23.3	8.1	7.54	1.13	1.23	0.56	2.067e-05	0.0009414	Altered group
CALHM6	6q22.1	6.51	5.73	1.61	1.51	0.78	2.082e-05	0.000944	Altered group
LILRB5	19q13.4	4.65	3.89	1.6	1.34	0.76	2.103e-05	0.0009485	Altered group
CD244	1q23.3	4.2	3.43	1.63	1.3	0.77	2.106e-05	0.0009485	Altered group
GVINP1	11p15.4	5.52	4.81	1.48	1.42	0.72	2.111e-05	0.0009488	Altered group
TARP	7p14.1	3.09	2.33	1.57	1.49	0.76	2.12e-05	0.0009505	Altered group
TMEM236	10p12.33	2.35	1.66	1.42	1.29	0.68	2.149e-05	0.0009616	Altered group
PDXP	22q13.1	8.88	8.56	0.66	0.63	0.32	2.219e-05	0.0009856	Altered group
CCL11	17q12	3.22	2.32	1.87	1.83	0.91	2.246e-05	0.0009864	Altered group
PRKCB	16p12.2-p12.1	6.06	5.29	1.59	1.51	0.77	2.247e-05	0.0009864	Altered group
L3MBTL2	22q13.2	10.14	9.96	0.35	0.4	0.17	2.249e-05	0.0009864	Altered group
HMX2	10q26.13	2.5	1.45	2.21	1.86	1.05	2.295e-05	0.0009971	Altered group
MKNK2	19p13.3	12.46	12.15	0.63	0.68	0.31	2.299e-05	0.0009971	Altered group
LONP1	19p13.2	11.57	11.25	0.67	0.65	0.32	2.326e-05	0.001	Altered group
MED18	1p35.3	8.91	8.65	0.53	0.5	0.25	2.4e-05	0.001023	Altered group
PTPRCAP	11q13.2	8.07	7.28	1.67	1.39	0.79	2.407e-05	0.001024	Altered group
SPN	16p11.2	7.01	6.31	1.44	1.43	0.7	2.413e-05	0.001025	Altered group
GPR171	3q25.1	4.82	4	1.71	1.59	0.82	2.524e-05	0.001068	Altered group
MAP2K3	17p11.2	10.89	10.64	0.51	0.58	0.25	2.535e-05	0.001068	Altered group
P2RY10	Xq21.1	3.85	3.1	1.55	1.58	0.75	2.56e-05	0.001071	Altered group
ACAP1	17p13.1	7.25	6.52	1.54	1.33	0.73	2.567e-05	0.001071	Altered group
SFXN1	5q35.2	9.73	9.47	0.55	0.51	0.26	2.599e-05	0.001079	Altered group
TRAT1	3q13.13	3.28	2.5	1.63	1.63	0.79	2.659e-05	0.001096	Altered group
THEMIS	6q22.33	3.81	3.03	1.59	1.71	0.78	2.7e-05	0.001108	Altered group
TNFRSF17	16p13.13	3.13	2.09	2.19	1.9	1.03	2.792e-05	0.001134	Altered group
SLC35A4	5q31.3	11.35	11.19	0.32	0.37	0.16	2.825e-05	0.001137	Altered group
CCR2	3p21.31	5.01	4.18	1.74	1.7	0.83	2.825e-05	0.001137	Altered group
SQOR	15q21.1	9.8	9.33	0.96	1.09	0.47	2.829e-05	0.001137	Altered group
GPR174	Xq21.1	2.5	1.76	1.56	1.39	0.74	2.831e-05	0.001137	Altered group
UBASH3A	21q22.3	4.45	3.67	1.64	1.52	0.78	2.893e-05	0.001152	Altered group
LMNB2	19p13.3	11.46	11.12	0.72	0.65	0.34	2.913e-05	0.001156	Altered group
LCK	1p35.2	7.34	6.67	1.38	1.37	0.66	2.925e-05	0.001158	Altered group
AKAP5	14q23.3	6.42	5.85	1.22	1.06	0.57	2.987e-05	0.001173	Altered group
PVR	19q13.31	10.35	10.04	0.66	0.6	0.31	2.987e-05	0.001173	Altered group
ATP6V0D1	16q22.1	11.08	10.74	0.7	0.72	0.34	3.003e-05	0.001175	Altered group
SHCBP1	16q11.2	8.05	7.66	0.77	0.9	0.38	3.147e-05	0.001218	Altered group
PKN3	9q34.11	8.99	8.59	0.84	0.8	0.4	3.188e-05	0.001227	Altered group
PDCD1LG2	9p24.1	4.76	4.11	1.38	1.34	0.65	3.241e-05	0.001241	Altered group
PTPRJ	11p11.2	9.75	9.31	0.92	0.85	0.43	3.311e-05	0.001256	Altered group
RAD51	15q15.1	7.94	7.48	0.98	0.93	0.46	3.326e-05	0.001259	Altered group
ACADS	12q24.31	9.34	8.95	0.8	0.83	0.38	3.338e-05	0.001261	Altered group
ZNF79	9q33.3	6.64	6.43	0.43	0.52	0.21	3.344e-05	0.001261	Altered group
CNN2	19p13.3	12.37	11.95	0.84	1.04	0.42	3.449e-05	0.001286	Altered group
AAGAB	15q23	10.23	10.03	0.4	0.42	0.19	3.469e-05	0.001291	Altered group
RPS27L	15q22.2	10.32	9.96	0.73	0.87	0.36	3.477e-05	0.001292	Altered group
INPP5K	17p13.3	9.73	9.48	0.5	0.57	0.25	3.51e-05	0.001299	Altered group
GRAP2	22q13.1	4.33	3.63	1.48	1.41	0.7	3.55e-05	0.001309	Altered group
ANXA1	9q21.13	12.53	11.86	1.41	1.52	0.68	3.653e-05	0.00134	Altered group
TMEM62	15q15.2	9.62	9.25	0.79	0.84	0.38	3.852e-05	0.001399	Altered group
SIRT6	19p13.3	9.45	9.18	0.57	0.6	0.27	3.864e-05	0.001399	Altered group
BCL11B	14q32.2	5.66	4.99	1.37	1.67	0.67	3.936e-05	0.00142	Altered group
COPS3	17p11.2	10.19	9.96	0.48	0.47	0.22	3.972e-05	0.001431	Altered group
XRCC6	22q13.2	12.82	12.59	0.5	0.41	0.23	4.001e-05	0.001438	Altered group
MADD	11p11.2	10.08	9.87	0.43	0.49	0.21	4.113e-05	0.00146	Altered group
TRABD	22q13.33	10.58	10.31	0.55	0.67	0.27	4.168e-05	0.001472	Altered group
PSTPIP1	15q24.3	6.3	5.56	1.6	1.46	0.74	4.193e-05	0.001472	Altered group
TNFSF13B	13q33.3	4.87	4.22	1.41	1.28	0.65	4.201e-05	0.001472	Altered group
LAIR2	19q13.42	2.12	1.46	1.44	1.24	0.66	4.359e-05	0.001497	Altered group
CD80	3q13.33	3.6	3.01	1.28	1.26	0.6	4.409e-05	0.001504	Altered group
NCKAP1L	12q13.13-q13.2	7.7	7.1	1.27	1.37	0.6	4.42e-05	0.001504	Altered group
ARHGAP15	2q22.2-q22.3	5.2	4.59	1.29	1.34	0.61	4.421e-05	0.001504	Altered group
PKMYT1	16p13.3	9.4	8.97	0.88	1.02	0.43	4.62e-05	0.00156	Altered group
DHDDS	1p36.11	9.49	9.31	0.4	0.37	0.18	4.645e-05	0.001563	Altered group
TRMU	22q13.31	8.99	8.66	0.69	0.7	0.32	4.663e-05	0.001565	Altered group
FCRL5	1q23.1	4.27	3.16	2.41	2.2	1.11	4.666e-05	0.001565	Altered group
PGP	16p13.3	9.46	9.1	0.8	0.71	0.37	4.683e-05	0.001568	Altered group
CHMP7	8p21.3	10.16	9.94	0.45	0.52	0.22	4.71e-05	0.001571	Altered group
EARS2	16p12.2	9.47	9.27	0.43	0.46	0.2	4.823e-05	0.001598	Altered group
IL27	16p12.1-p11.2	1.97	1.42	1.21	1.04	0.55	4.893e-05	0.001619	Altered group
URM1	9q34.11	10.61	10.39	0.47	0.5	0.22	4.954e-05	0.001628	Altered group
NUP50	22q13.31	10.4	10.17	0.5	0.5	0.23	4.984e-05	0.001633	Altered group
VPS4A	16q23.1	10.89	10.65	0.53	0.47	0.24	5.021e-05	0.001634	Altered group
MON1B	16q23.1	9.56	9.31	0.51	0.57	0.24	5.26e-05	0.001685	Altered group
TRPM2	21q22.3	9.4	8.93	1.01	1.08	0.47	5.276e-05	0.001687	Altered group
CORO7	16p13.3	9.76	9.51	0.52	0.59	0.25	5.41e-05	0.001719	Altered group
AGAP2	12q14.1	6.31	5.74	1.22	1.15	0.56	5.426e-05	0.001719	Altered group
FEM1A	19p13.3	9.89	9.7	0.4	0.42	0.19	5.429e-05	0.001719	Altered group
RPL23AP82	22q13.33	6.87	6.63	0.51	0.48	0.23	5.517e-05	0.001739	Altered group
SURF4	9q34.2	12.46	12.24	0.47	0.45	0.21	5.582e-05	0.001747	Altered group
IL9R	Xq28 and Yq12	3.03	2.43	1.29	1.3	0.6	5.583e-05	0.001747	Altered group
SP140	2q37.1	5.51	4.81	1.54	1.36	0.7	5.588e-05	0.001747	Altered group
SLC27A4	9q34.11	10.24	9.97	0.6	0.52	0.27	5.666e-05	0.001764	Altered group
NTAN1	16p13.11	8.53	8.28	0.55	0.53	0.25	5.693e-05	0.001769	Altered group
KIR3DL2	19q13.42	1.59	0.94	1.45	1.12	0.65	5.712e-05	0.00177	Altered group
HLA-DQA1	6p21.32	9.73	8.93	1.72	1.74	0.8	5.909e-05	0.001822	Altered group
PLA2G2D	1p36.12	5.55	4.34	2.67	2.45	1.21	5.933e-05	0.001826	Altered group
GOT2	16q21	11.4	11.19	0.46	0.51	0.22	5.984e-05	0.001833	Altered group
GLOD4	17p13.3	10.36	10.16	0.42	0.47	0.2	5.989e-05	0.001833	Altered group
CCL3	17q12	6.87	6.17	1.57	1.3	0.7	6.16e-05	0.001869	Altered group
DOCK2	5q35.1	6.92	6.3	1.32	1.44	0.62	6.164e-05	0.001869	Altered group
VAC14	16q22.1-q22.2	10.5	10.3	0.44	0.47	0.2	6.172e-05	0.001869	Altered group
ATP6V0A1	17q21.2	10.38	10.13	0.53	0.54	0.24	6.273e-05	0.001888	Altered group
VPS26C	21q22.13	9.31	9.1	0.47	0.45	0.21	6.347e-05	0.001902	Altered group
KLRC3	12p13.2	1.82	1.16	1.5	1.15	0.66	6.432e-05	0.001924	Altered group
E2F2	1p36.12	8.04	7.6	0.95	1.01	0.44	6.577e-05	0.001955	Altered group
NTMT1	9q34.11	9.23	8.85	0.87	0.7	0.38	6.584e-05	0.001955	Altered group
ZNF367	9q22.32	7.53	7.02	1.11	1.12	0.51	6.598e-05	0.001956	Altered group
TIMM22	17p13	9.23	9.03	0.45	0.44	0.2	6.625e-05	0.001961	Altered group
SNAI3-AS1	16q24.2	5.56	5.17	0.86	0.84	0.39	6.656e-05	0.001967	Altered group
VPS53	17p13.3	10.11	9.93	0.38	0.49	0.18	6.727e-05	0.00198	Altered group
CTSW	11q13.1	6.4	5.58	1.81	1.69	0.82	6.78e-05	0.001989	Altered group
AOAH	7p14.2	5.93	5.21	1.57	1.59	0.72	6.874e-05	0.002011	Altered group
HK3	5q35.2	6.17	5.48	1.54	1.37	0.69	7.017e-05	0.002041	Altered group
MAP1LC3B	16q24.2	10.71	10.49	0.45	0.58	0.22	7.027e-05	0.002041	Altered group
DOK3	5q35.3	7.66	7.24	0.92	0.9	0.42	7.059e-05	0.002047	Altered group
LILRA6	19q13.42	5.01	4.35	1.44	1.47	0.66	7.394e-05	0.002129	Altered group
DHRS2	14q11.2	4.44	3.13	2.98	2.41	1.31	7.497e-05	0.002146	Altered group
OTULIN	5p15.2	8.8	8.61	0.43	0.44	0.2	7.607e-05	0.002165	Altered group
XRCC3	14q32.33	9.05	8.75	0.65	0.71	0.3	7.846e-05	0.002218	Altered group
FCGR1A	1q21.2	6.29	5.63	1.48	1.33	0.66	8.001e-05	0.002245	Altered group
RRP8	11p15.4	8.67	8.45	0.5	0.46	0.22	8.109e-05	0.002264	Altered group
CKLF	16q21	8.48	8.19	0.63	0.61	0.28	8.484e-05	0.002354	Altered group
TIPIN	15q22.31	6.95	6.64	0.68	0.66	0.3	8.525e-05	0.002362	Altered group
PARP16	15q22.31	8.04	7.81	0.52	0.5	0.23	8.573e-05	0.002372	Altered group
LY9	1q23.3	4.71	3.97	1.65	1.59	0.74	8.614e-05	0.00238	Altered group
CCRL2	3p21.31	5.33	4.83	1.12	1.09	0.5	8.754e-05	0.002412	Altered group
LRR1	14q21.3	7.95	7.64	0.71	0.65	0.31	8.886e-05	0.002439	Altered group
ITK	5q33.3	5.7	4.96	1.67	1.56	0.74	8.93e-05	0.002448	Altered group
DDIT4	10q22.1	12.11	11.57	1.18	1.31	0.54	9.101e-05	0.002477	Altered group
DPM2	9q34.11	10.46	10.2	0.6	0.55	0.27	9.141e-05	0.002485	Altered group
HDAC10	22q13.33	9.36	9.05	0.65	0.79	0.3	9.236e-05	0.002498	Altered group
DUS2	16q22.1	8.11	7.87	0.54	0.57	0.24	9.267e-05	0.002502	Altered group
CD28	2q33.2	4.86	4.32	1.16	1.32	0.53	9.326e-05	0.002515	Altered group
AMBP	9q32	5.04	3.77	2.9	2.61	1.27	9.644e-05	0.002576	Altered group
TESPA1	12q13.2	4.07	3.43	1.43	1.41	0.64	9.689e-05	0.002584	Altered group
CCL13	17q12	3.03	2.19	1.91	1.73	0.84	9.714e-05	0.002588	Altered group
CDPF1	22q13.31	8.04	7.78	0.56	0.65	0.26	9.732e-05	0.002589	Altered group
ATP8B3	19p13.3	5.39	4.67	1.62	1.61	0.72	0.0001008	0.00267	Altered group
SLCO4A1	20q13.33	7.45	6.47	2.25	1.83	0.97	0.0001009	0.00267	Altered group
CXCR5	11q23.3	4.08	3.3	1.79	1.57	0.78	0.0001018	0.002686	Altered group
IFI30	19p13.11	12.15	11.63	1.17	1.16	0.52	0.0001024	0.002698	Altered group
LETM1	4p16.3	10.46	10.25	0.46	0.52	0.21	0.0001041	0.002733	Altered group
GHRLOS	3p25.3	4.61	4.16	1.01	0.98	0.45	0.0001043	0.002734	Altered group
C1QA	1p36.12	10.76	10.04	1.67	1.39	0.72	0.0001077	0.002792	Altered group
C16ORF54	16p11.2	5.29	4.63	1.48	1.5	0.66	0.0001087	0.00281	Altered group
GCHFR	15q15.1	9.14	8.66	1.08	1.12	0.48	0.0001123	0.002869	Altered group
SAMSN1	21q11.2	6.48	5.91	1.27	1.43	0.57	0.0001136	0.002882	Altered group
ALG9	11q23.1	9.13	8.96	0.37	0.44	0.17	0.0001137	0.002882	Altered group
YARS1	1p35.1	11.2	10.98	0.51	0.51	0.23	0.0001151	0.002896	Altered group
FCGR1BP	1p11.2	6.28	5.65	1.46	1.28	0.63	0.0001167	0.002922	Altered group
LILRB3	19q13.42	5.81	5.22	1.37	1.22	0.59	0.0001186	0.00296	Altered group
AP1B1	22q12.2	11.8	11.6	0.44	0.52	0.2	0.0001198	0.002984	Altered group
ADORA2A	22q11.23	6.75	6.31	1.03	0.96	0.45	0.000121	0.003009	Altered group
MST1R	3p21.31	8.66	8.01	1.46	1.51	0.65	0.0001212	0.00301	Altered group
SHPK	17p13.2	8.5	8.22	0.64	0.61	0.28	0.0001219	0.00302	Altered group
PDE12	3p14.3	9.08	8.82	0.59	0.56	0.26	0.0001221	0.003021	Altered group
OSTF1	9q21.13	9.58	9.32	0.56	0.67	0.26	0.0001248	0.003074	Altered group
FERMT3	11q13.1	8.54	8.05	1.13	1.08	0.49	0.0001251	0.003074	Altered group
RMDN3	15q15.1	9.88	9.7	0.41	0.43	0.18	0.0001253	0.003075	Altered group
HSD11B1	1q32.2	4.14	3.36	1.84	1.6	0.79	0.0001287	0.003123	Altered group
GBP4	1p22.2	9.56	8.97	1.35	1.37	0.59	0.0001288	0.003123	Altered group
FCRLA	1q23.3	2.93	2.08	2	1.68	0.85	0.0001299	0.003146	Altered group
GDF15	19p13.11	10.8	10.1	1.59	1.62	0.7	0.0001327	0.003187	Altered group
REEP4	8p21.3	9.89	9.64	0.56	0.65	0.25	0.0001327	0.003187	Altered group
POLDIP3	22q13.2	11.02	10.84	0.42	0.45	0.19	0.0001331	0.003192	Altered group
UBR7	14q32.12	9.88	9.65	0.52	0.49	0.22	0.0001373	0.003277	Altered group
CD300LF	17q25.1	5.02	4.38	1.49	1.37	0.64	0.000142	0.003364	Altered group
NCAPG	4p15.31	9.38	8.99	0.88	0.97	0.39	0.0001422	0.003364	Altered group
ARHGAP30	1q23.3	8.13	7.66	1.1	0.98	0.47	0.0001427	0.003364	Altered group
ANKRD24	19p13.3	4.43	3.82	1.41	1.3	0.61	0.0001429	0.003364	Altered group
FANCI	15q26.1	10.13	9.84	0.67	0.66	0.29	0.000143	0.003364	Altered group
OGFOD1	16q13	9.97	9.79	0.38	0.49	0.18	0.0001445	0.003395	Altered group
NCR3	6p21.33	3.11	2.48	1.47	1.42	0.63	0.0001476	0.003443	Altered group
GUCD1	22q11.23	10.81	10.65	0.35	0.41	0.15	0.0001508	0.003502	Altered group
LAIR1	19q13.42	7.97	7.43	1.25	1.21	0.54	0.0001511	0.003503	Altered group
RELL2	5q31.3	5.4	4.89	1.19	1.16	0.51	0.0001527	0.003524	Altered group
GP1BA	17p13.2	3.18	2.55	1.48	1.33	0.63	0.0001538	0.003538	Altered group
CD52	1p36.11	7.93	7.25	1.59	1.44	0.68	0.0001539	0.003538	Altered group
NOCT	4q31.1	6.77	6.4	0.86	0.76	0.36	0.0001591	0.003631	Altered group
LILRB2	19q13.4	6.76	6.14	1.45	1.4	0.62	0.0001646	0.003721	Altered group
CES2	16q22.1	10.12	9.92	0.45	0.61	0.21	0.0001647	0.003721	Altered group
KIAA0930	22q13.31	10.79	10.51	0.64	0.66	0.28	0.0001666	0.003752	Altered group
RHOA	3p21.31	13.28	13.14	0.33	0.4	0.15	0.0001666	0.003752	Altered group
COMMD9	11p13	9.97	9.78	0.44	0.49	0.19	0.0001671	0.003755	Altered group
SKA1	18q21.1	8.09	7.72	0.84	0.92	0.37	0.0001734	0.003868	Altered group
CDCA2	8p21.2	8.21	7.75	1.08	1.04	0.46	0.0001738	0.003868	Altered group
EXOSC8	13q13.3	8.99	8.73	0.61	0.61	0.26	0.0001741	0.003868	Altered group
WAS	Xp11.23	7.67	7.16	1.2	1.11	0.51	0.0001741	0.003868	Altered group
NOP10	15q14	10.62	10.35	0.63	0.58	0.27	0.0001743	0.003868	Altered group
SELPLG	12q24.11	8.4	7.88	1.24	1.13	0.52	0.0001755	0.003882	Altered group
DUSP3	17q21.31	10.23	9.99	0.56	0.52	0.24	0.0001795	0.003962	Altered group
MYO1A	12q13.3	2.28	1.58	1.63	1.57	0.69	0.0001801	0.003963	Altered group
TLR8	Xp22.2	4.53	3.83	1.64	1.61	0.7	0.0001801	0.003963	Altered group
LDLR	19p13.2	10.15	9.74	0.95	1.08	0.42	0.0001819	0.003984	Altered group
HEXIM2	17q21.31	8.05	7.69	0.86	0.74	0.36	0.0001832	0.004004	Altered group
ZMYND19	9q34.3	9.23	8.98	0.58	0.58	0.25	0.0001868	0.004042	Altered group
VPS18	15q15.1	10.06	9.78	0.69	0.6	0.29	0.0001941	0.004154	Altered group
LILRB4	19q13.42	7.55	6.87	1.62	1.52	0.68	0.0001954	0.004173	Altered group
TRAPPC2L	16q24.3	9.67	9.34	0.78	0.72	0.33	0.0001971	0.004206	Altered group
CD84	1q23.3	4.89	4.29	1.39	1.46	0.6	0.0001974	0.004207	Altered group
MAP3K14	17q21.31	8.59	8.28	0.73	0.67	0.3	0.0001979	0.004211	Altered group
CYP27B1	12q14.1	5.4	4.96	1.03	1.06	0.44	0.000198	0.004211	Altered group
SNAI3	16q24.2	4.74	4.26	1.14	1.04	0.48	0.0001984	0.004215	Altered group
LMNTD2	11p15.5	6.14	5.74	0.93	0.95	0.4	0.0002034	0.004296	Altered group
IL18BP	11q13.4	8.74	8.32	1	0.85	0.41	0.0002035	0.004296	Altered group
CXCR2P1	2q35	3.83	2.92	2.16	2.07	0.91	0.0002058	0.004332	Altered group
PDSS2	6q21	8.9	8.65	0.6	0.55	0.25	0.0002065	0.004333	Altered group
GFER	16p13.3	9.35	9.1	0.6	0.56	0.25	0.0002078	0.004355	Altered group
SAT2	17p13.1	10.04	9.74	0.69	0.76	0.3	0.0002106	0.004401	Altered group
CCL4L1	17q12 alternate reference locus	5.92	5.17	1.83	1.49	0.75	0.0002107	0.004401	Altered group
FANCG	9p13.3	9.23	8.96	0.63	0.59	0.26	0.0002114	0.004403	Altered group
APOL3	22q12.3	8.13	7.53	1.43	1.27	0.59	0.0002138	0.004439	Altered group
CORO1C	12q24.11	10.91	10.64	0.64	0.58	0.27	0.0002146	0.00445	Altered group
MYO19	17q12	9.78	9.53	0.57	0.68	0.25	0.0002199	0.004546	Altered group
KHSRP	19p13.3	11.49	11.3	0.46	0.41	0.19	0.0002212	0.004559	Altered group
VPS26B	11q25	10.4	10.24	0.36	0.45	0.16	0.0002219	0.00457	Altered group
GPT2	16q11.2	11.17	10.84	0.81	0.71	0.33	0.0002222	0.004571	Altered group
CHAF1B	21q22.12-q22.13	8.4	8.07	0.8	0.79	0.34	0.0002234	0.004582	Altered group
PRKCA	17q24.2	8.82	8.35	1.06	1.3	0.47	0.0002293	0.004648	Altered group
PI4K2A	10q24.2	9.9	9.74	0.38	0.46	0.16	0.0002295	0.004648	Altered group
USB1	16q21	10.52	10.31	0.48	0.54	0.21	0.0002375	0.004771	Altered group
TOR1A	9q34.11	9.73	9.58	0.33	0.4	0.15	0.0002379	0.004771	Altered group
NUGGC	8p21.1	3.1	2.38	1.77	1.43	0.72	0.000238	0.004771	Altered group
KLRC2	12p13.2	2.74	2	1.83	1.47	0.74	0.0002392	0.004788	Altered group
NR1H3	11p11.2	8.87	8.51	0.89	0.78	0.36	0.000241	0.00481	Altered group
TMEM38B	9q31.2	6.5	5.95	1.29	1.35	0.54	0.000242	0.004815	Altered group
RRM1	11p15.4	10.49	10.14	0.85	0.76	0.35	0.0002487	0.004908	Altered group
GPR65	14q31.3	5.3	4.8	1.16	1.26	0.49	0.0002487	0.004908	Altered group
POU2AF1	11q23.1	5.92	5.02	2.18	2	0.9	0.0002501	0.004931	Altered group
HAUS2	15q15.2	8.9	8.68	0.54	0.46	0.22	0.0002507	0.004934	Altered group
LCP2	5q35.1	7.85	7.34	1.23	1.21	0.51	0.0002518	0.004942	Altered group
NSF	17q21.31	10.01	9.77	0.58	0.57	0.24	0.0002523	0.004945	Altered group
CXCL10	4q21.1	8.44	7.71	1.68	2.03	0.73	0.0002547	0.004969	Altered group
MYO1G	7p13	6.97	6.43	1.3	1.22	0.54	0.000255	0.004969	Altered group
MYO1C	17p13.3	12.27	12	0.62	0.7	0.26	0.0002562	0.004987	Altered group
SCO1	17p13.1	9.01	8.76	0.61	0.55	0.25	0.0002612	0.005055	Altered group
TANGO2	22q11.21	8.73	8.48	0.59	0.61	0.25	0.0002619	0.005058	Altered group
TYMS	18p11.32	9.93	9.49	1.06	1.02	0.44	0.0002626	0.005068	Altered group
FCGR1CP	1q21.1	4.85	4.26	1.44	1.27	0.59	0.0002637	0.005079	Altered group
SKAP2	7p15.2	8.82	8.24	1.35	1.61	0.58	0.000264	0.005079	Altered group
IL2RB	22q12.3	8.57	7.91	1.58	1.5	0.65	0.0002647	0.005084	Altered group
PRR34-AS1	22q13.31	6.73	6.2	1.25	1.32	0.53	0.0002668	0.005108	Altered group
WDFY4	10q11.23	6.75	6.22	1.24	1.32	0.52	0.0002674	0.005115	Altered group
POLA2	11q13.1	9.4	9.1	0.72	0.68	0.3	0.0002693	0.005142	Altered group
SNAPC2	19p13.2	9.18	8.95	0.55	0.55	0.23	0.0002709	0.005167	Altered group
CCND1	11q13.3	12.2	11.75	1.04	1.27	0.45	0.0002753	0.005232	Altered group
ENTR1	9q34.3	9.68	9.48	0.47	0.5	0.2	0.0002756	0.005232	Altered group
LILRB1	19q13.42	6.52	5.99	1.26	1.32	0.53	0.0002775	0.005259	Altered group
POLR3H	22q13.2	10.29	10.09	0.47	0.49	0.19	0.0002782	0.005262	Altered group
PTPRC	1q31.3-q32.1	8.42	7.76	1.6	1.6	0.66	0.0002795	0.005275	Altered group
VAMP5	2p11.2	8.19	7.67	1.31	0.97	0.52	0.0002822	0.005321	Altered group
SPRYD7	13q14.2	8.07	7.88	0.45	0.51	0.19	0.0002829	0.005323	Altered group
BORCS6	17p13.1	8.21	7.94	0.66	0.61	0.27	0.0002843	0.005332	Altered group
NDUFA6	22q13.2	10.27	10	0.68	0.6	0.28	0.0002854	0.005346	Altered group
NEK6	9q33.3	10.2	9.91	0.7	0.7	0.29	0.0002878	0.005376	Altered group
CD5	11q12.2	6.49	5.85	1.49	1.75	0.63	0.0002882	0.005378	Altered group
KIR2DL4	19q13.42	2.84	2.09	1.87	1.54	0.75	0.0002908	0.005416	Altered group
PUSL1	1p36.33	8.69	8.38	0.75	0.79	0.31	0.0002914	0.005418	Altered group
TOLLIP	11p15.5	10.35	10.15	0.49	0.48	0.2	0.0002921	0.005427	Altered group
BTLA	3q13.2	3.41	2.79	1.51	1.5	0.62	0.0002928	0.005434	Altered group
IKZF1	7p12.2	7.22	6.67	1.32	1.31	0.55	0.0002935	0.005438	Altered group
BATF2	11q13.1	7.71	7.02	1.7	1.5	0.69	0.0002954	0.005462	Altered group
ELP5	17p13.1	9.62	9.39	0.56	0.52	0.23	0.0002981	0.005488	Altered group
GPHN	14q23.3	8.3	8.06	0.54	0.74	0.24	0.0002982	0.005488	Altered group
NLE1	17q12	8.83	8.59	0.58	0.59	0.24	0.0003006	0.005513	Altered group
GZMM	19p13.3	5.05	4.35	1.73	1.5	0.7	0.0003029	0.005544	Altered group
SEC16A	9q34.3	11.94	11.73	0.51	0.51	0.21	0.0003063	0.005597	Altered group
DNAJC5B	8q13.1	3.31	2.71	1.45	1.52	0.6	0.0003087	0.005623	Altered group
GTSE1	22q13.31	9.03	8.63	0.97	0.97	0.4	0.0003089	0.005623	Altered group
FAM174C	19p13.3	10.27	9.92	0.86	0.75	0.34	0.0003106	0.005645	Altered group
MIER2	19p13.3	9.26	9.05	0.49	0.57	0.21	0.0003107	0.005645	Altered group
RELT	11q13.4	8.17	7.87	0.71	0.75	0.3	0.0003122	0.005662	Altered group
TNFRSF13B	17p11.2	2.07	1.35	1.8	1.47	0.72	0.0003195	0.005774	Altered group
NLRC3	16p13.3	6.7	6.28	1.04	0.94	0.42	0.0003215	0.005783	Altered group
NUDT18	8p21.3	7.97	7.61	0.85	0.93	0.36	0.0003223	0.005783	Altered group
GAMT	19p13.3	7.74	6.94	1.97	1.9	0.8	0.0003249	0.005814	Altered group
PHLPP2	16q22.2	7.41	7.11	0.75	0.65	0.3	0.000328	0.005849	Altered group
GGA2	16p12.2	10.89	10.73	0.38	0.41	0.16	0.0003287	0.005856	Altered group
ILK	11p15.4	11.25	11.06	0.49	0.44	0.2	0.0003363	0.005954	Altered group
MS4A1	11q12.2	3.89	2.92	2.41	2.24	0.97	0.0003377	0.005969	Altered group
CD37	19q13.33	7.88	7.35	1.31	1.27	0.53	0.0003388	0.005983	Altered group
MPHOSPH6	16q23.3	8.38	8.1	0.67	0.71	0.28	0.0003396	0.005989	Altered group
UAP1L1	9q34.3	9.06	8.68	0.93	0.9	0.38	0.0003398	0.005989	Altered group
TBC1D13	9q34.11	9.81	9.62	0.47	0.52	0.19	0.0003443	0.006039	Altered group
DENND1C	19p13.3	8.18	7.84	0.84	0.75	0.34	0.0003469	0.006061	Altered group
POLRMT	19p13.3	10.19	9.95	0.59	0.58	0.24	0.0003474	0.006063	Altered group
SCIMP	17p13.2	3.83	3.3	1.31	1.2	0.53	0.0003497	0.00607	Altered group
CDC45	22q11.21	8.3	7.88	1.04	1.1	0.43	0.0003533	0.006108	Altered group
EDC4	16q22.1	10.89	10.71	0.41	0.49	0.17	0.0003601	0.006196	Altered group
SLC25A45	11q13.1	7.38	6.97	1.03	0.87	0.41	0.0003615	0.006196	Altered group
SLC31A1	9q32	10.36	10.13	0.56	0.61	0.23	0.0003684	0.006283	Altered group
TIFAB	5q31.1	3.21	2.57	1.57	1.55	0.64	0.0003688	0.006284	Altered group
CD38	4p15.32	5.45	4.65	2.02	1.86	0.81	0.0003735	0.00635	Altered group
DAPK3	19p13.3	10.15	9.88	0.66	0.59	0.26	0.0003802	0.006425	Altered group
CD70	19p13.3	3.69	2.98	1.81	1.58	0.72	0.0003809	0.006429	Altered group
CD48	1q23.3	7.15	6.55	1.49	1.43	0.6	0.0003823	0.006431	Altered group
AP2B1	17q12	12.33	12.13	0.48	0.5	0.2	0.0003856	0.006466	Altered group
PPM1M	3p21.2	8.77	8.5	0.64	0.78	0.27	0.0003856	0.006466	Altered group
TYMSOS	18p11.32	5.1	4.66	1.1	1.09	0.44	0.0003895	0.00652	Altered group
UQCR11	19p13.3	10.9	10.61	0.74	0.62	0.29	0.0003909	0.006532	Altered group
ZSWIM7	17p12	8.43	8.16	0.66	0.68	0.27	0.0003918	0.006536	Altered group
RAD51D	17q12	7.37	7.15	0.53	0.59	0.22	0.0003922	0.006537	Altered group
KMT5A	12q24.31	10.03	9.86	0.4	0.43	0.16	0.0003933	0.006541	Altered group
PPP2R5D	6p21.1	10.59	10.42	0.41	0.39	0.16	0.0003938	0.006541	Altered group
UHRF1	19p13.3	9.05	8.65	1	0.97	0.4	0.0003941	0.006542	Altered group
CCL18	17q12	6.56	5.6	2.42	2.24	0.96	0.000398	0.006601	Altered group
PLEK	2p14	7.8	7.27	1.3	1.35	0.53	0.0003984	0.006602	Altered group
MAMDC4	9q34.3	7.34	6.91	1.01	1.2	0.42	0.0003991	0.006608	Altered group
PCED1B	12q13.11	7.85	7.36	1.17	1.38	0.49	0.0003994	0.006608	Altered group
SREBF1	17p11.2	12	11.68	0.8	0.77	0.32	0.0004007	0.006619	Altered group
TMEM41B	11p15.4	10.11	9.9	0.5	0.58	0.21	0.0004024	0.006629	Altered group
GPX4	19p13.3	12.49	12.18	0.78	0.79	0.32	0.000403	0.006635	Altered group
GCH1	14q22.2	8.42	8.04	0.95	0.87	0.38	0.0004073	0.006687	Altered group
CST7	20p11.21	6.87	6.23	1.59	1.62	0.64	0.0004078	0.006687	Altered group
POLH	6p21.1	9.38	9.18	0.5	0.51	0.2	0.0004106	0.006696	Altered group
LILRA3	19q13.4 alternate reference locus	3	2.21	2.03	1.67	0.79	0.0004108	0.006696	Altered group
NDUFS7	19p13.3	10.46	10.15	0.76	0.76	0.31	0.0004182	0.00677	Altered group
VSIG4	Xq12	7.38	6.8	1.46	1.41	0.58	0.0004245	0.006843	Altered group
NUDT2	9p13.3	8.38	8.1	0.69	0.77	0.28	0.000425	0.006843	Altered group
AOC2	17q21.31	5.17	4.57	1.57	1.11	0.6	0.0004272	0.006874	Altered group
ICAM3	19p13.2	8.78	8.44	0.88	0.79	0.35	0.0004327	0.00694	Altered group
SIGLEC10	19q13.41	6.84	6.28	1.38	1.47	0.56	0.0004337	0.006945	Altered group
DNAJC7	17q21.2	11.08	10.89	0.48	0.46	0.19	0.0004341	0.006946	Altered group
RAB37	17q25.1	5.13	4.61	1.29	1.29	0.52	0.0004345	0.006946	Altered group
LAPTM5	1p35.2	11.44	10.96	1.23	1.17	0.49	0.0004413	0.007035	Altered group
FCER1G	1q23.3	8.59	8.09	1.25	1.19	0.49	0.0004458	0.00709	Altered group
BLVRB	19q13.2	9.83	9.44	0.98	0.93	0.39	0.0004466	0.007095	Altered group
TCL1A	14q32.13	2.33	1.59	1.92	1.52	0.74	0.0004583	0.007246	Altered group
PIP5K1C	19p13.3	10.71	10.53	0.44	0.52	0.18	0.0004599	0.007259	Altered group
JCHAIN	4q13.3	9.16	8.08	2.69	2.82	1.08	0.0004738	0.007397	Altered group
FLYWCH1	16p13.3	9.47	9.25	0.53	0.6	0.22	0.0004746	0.007404	Altered group
UBE2L3	22q11.21	11.57	11.41	0.38	0.46	0.16	0.0004788	0.007446	Altered group
PITPNB	22q12.1	10.48	10.35	0.32	0.41	0.13	0.0004852	0.007523	Altered group
DIAPH3	13q21.2	8.09	7.65	1.1	1.12	0.44	0.0004863	0.007534	Altered group
RNF126	19p13.3	9.6	9.37	0.6	0.57	0.24	0.0004888	0.007566	Altered group
NMNAT1	1p36.22	8.16	7.97	0.45	0.6	0.19	0.000491	0.007593	Altered group
NELFB	9q34.3	10.98	10.8	0.46	0.48	0.18	0.0004972	0.007684	Altered group
SCD	10q24.31	12.69	12.26	1.08	1.04	0.42	0.0005045	0.007773	Altered group
PTPN22	1p13.2	5.89	5.29	1.49	1.6	0.6	0.0005045	0.007773	Altered group
STK10	5q35.1	9.02	8.77	0.63	0.66	0.25	0.0005059	0.007776	Altered group
ATL3	11q13.1	8.51	8.26	0.6	0.7	0.25	0.0005067	0.007776	Altered group
KCTD9	8p21.2	8.79	8.44	0.89	0.81	0.35	0.0005072	0.007778	Altered group
ADGRG5	16q21	5.84	5.23	1.51	1.68	0.61	0.000509	0.007801	Altered group
MYOM2	8p23.3	4.66	4.13	1.33	1.43	0.53	0.0005111	0.007822	Altered group
WSB2	12q24.23	10.78	10.6	0.45	0.47	0.18	0.0005112	0.007822	Altered group
CD44	11p13	12.02	11.56	1.14	1.29	0.46	0.0005145	0.007851	Altered group
TXNDC11	16p13.13	10.53	10.36	0.42	0.5	0.17	0.0005152	0.007853	Altered group
ORC1	1p32.3	7.6	7.19	1.02	1.02	0.4	0.0005281	0.007994	Altered group
FZR1	19p13.3	10.51	10.32	0.48	0.51	0.19	0.0005327	0.00804	Altered group
KBTBD8	3p14.1	4.83	4.41	1.07	1.13	0.43	0.000539	0.008098	Altered group
CYBB	Xp21.1-p11.4	8.64	8.11	1.32	1.44	0.53	0.0005418	0.008121	Altered group
PCED1B-AS1	12q13.11	3.45	2.89	1.47	1.3	0.57	0.0005431	0.008136	Altered group
TIGAR	12p13.32	8.55	8.3	0.65	0.64	0.26	0.0005437	0.008138	Altered group
MAPK8IP2	22q13.33	6	5.29	1.82	1.66	0.71	0.0005461	0.008161	Altered group
MON1A	3p21.31	8.24	8.03	0.55	0.49	0.21	0.0005491	0.008194	Altered group
BIN2	12q13.13	6.86	6.33	1.32	1.39	0.53	0.0005554	0.008269	Altered group
TIGD3	11q13.1	4.98	4.53	1.16	1.05	0.45	0.0005569	0.008286	Altered group
UBQLN1	9q21.32	11.22	11.04	0.48	0.45	0.19	0.00056	0.008326	Altered group
FTH1	11q12.3	15.48	15.11	0.95	0.8	0.36	0.0005617	0.008344	Altered group
LINC00426	13q12.3	2.46	1.88	1.51	1.26	0.58	0.0005636	0.008367	Altered group
RBM15	1p13.3	7.69	7.51	0.47	0.46	0.18	0.0005716	0.00846	Altered group
MIAT	22q12.1	6.8	6.2	1.52	1.59	0.6	0.000572	0.00846	Altered group
COMMD4	15q24.2	10.8	10.53	0.72	0.62	0.27	0.000575	0.008492	Altered group
MMP12	11q22.2	7.12	6.25	2.27	2.1	0.88	0.0005846	0.008584	Altered group
ACTB	7p22.1	16.81	16.62	0.48	0.53	0.19	0.0005857	0.008584	Altered group
CCL19	9p13.3	4.94	4	2.44	2.37	0.95	0.0005863	0.008584	Altered group
EMC7	15q14	10.1	9.91	0.49	0.48	0.19	0.0005864	0.008584	Altered group
GNLY	2p11.2	7.16	6.31	2.25	1.92	0.86	0.0005879	0.008594	Altered group
EAF2	3q13.33	6.04	5.68	0.96	0.8	0.37	0.0005909	0.008631	Altered group
BET1L	11p15.5	10.88	10.72	0.38	0.49	0.16	0.0005926	0.00865	Altered group
TXN2	22q12.3	10.91	10.73	0.47	0.44	0.18	0.000595	0.008673	Altered group
ITGB7	12q13.13	8.04	7.61	1.12	1.06	0.43	0.0005951	0.008673	Altered group
CYTIP	2q24.1	6.83	6.3	1.34	1.4	0.53	0.0005984	0.008715	Altered group
GNPDA1	5q31.3	10.4	10.22	0.44	0.44	0.17	0.0006053	0.008803	Altered group
C1QC	1p36.12	10.53	9.96	1.49	1.4	0.57	0.0006069	0.008812	Altered group
ZNF101	19p13.11	6.93	6.71	0.56	0.65	0.23	0.0006085	0.008829	Altered group
NDOR1	9q34.3	10.19	10	0.48	0.56	0.19	0.0006158	0.00891	Altered group
AURKAP1	1q41	3.95	3.61	0.84	1.01	0.34	0.0006216	0.008961	Altered group
ARHGEF18	19p13.2	10.44	10.25	0.49	0.51	0.19	0.0006245	0.008991	Altered group
MSR1	8p22	7.61	7.13	1.24	1.2	0.48	0.0006395	0.009133	Altered group
CD86	3q13.33	6.91	6.43	1.24	1.29	0.48	0.0006462	0.00921	Altered group
SIGLEC11	19q13.33	3.46	2.82	1.68	1.42	0.64	0.0006496	0.00925	Altered group
TATDN2	3p25.3	10.58	10.44	0.35	0.39	0.14	0.0006564	0.009289	Altered group
MAP1LC3B2	12q24.22	7.8	7.61	0.47	0.56	0.19	0.0006565	0.009289	Altered group
FEN1	11q12.2	10.25	9.95	0.79	0.77	0.31	0.0006567	0.009289	Altered group
BNIP1	5q35.1	8.09	7.88	0.54	0.51	0.21	0.0006569	0.009289	Altered group
WDR81	17p13.3	9.57	9.35	0.54	0.64	0.22	0.0006817	0.009545	Altered group
TK1	17q25.3	10.94	10.62	0.8	0.93	0.32	0.0006889	0.009619	Altered group
FAM209B	20q13.31	1.66	1.19	1.24	0.95	0.46	0.0006905	0.009628	Altered group
CYB5B	16q22.1	11.3	11.04	0.69	0.66	0.27	0.0006934	0.009655	Altered group
DNAJC25	9q31.3	8.02	7.81	0.52	0.58	0.21	0.0006981	0.009693	Altered group
CASP5	11q22.3	2.2	1.68	1.38	1.19	0.52	0.0007001	0.009707	Altered group
GMIP	19p13.11	9.43	9.23	0.5	0.55	0.2	0.0007024	0.009732	Altered group
RAC2	22q13.1	9.16	8.64	1.39	1.27	0.53	0.0007089	0.009781	Altered group
CHMP1A	16q24.3	11.57	11.39	0.45	0.49	0.18	0.0007111	0.009805	Altered group
HTRA4	8p11.22	2.73	2.13	1.58	1.4	0.59	0.0007229	0.009927	Altered group
NOM1	7q36.3	8.59	8.41	0.44	0.48	0.17	0.0007257	0.009958	Altered group
ZZEF1	17p13.2	9.94	9.73	0.55	0.55	0.21	0.0007302	0.009986	Altered group
CD53	1p13.3	8.71	8.24	1.23	1.17	0.47	0.0007396	0.0101	Altered group
GOLGA1	9q33.3	8.94	8.76	0.47	0.53	0.18	0.0007409	0.0101	Altered group
PTPMT1	11p11.2	10.13	9.96	0.44	0.48	0.17	0.0007433	0.0101	Altered group
SLC25A25	9q34.11	9.11	8.89	0.57	0.63	0.22	0.0007517	0.0102	Altered group
IL2RA	10p15.1	4.92	4.32	1.62	1.39	0.61	0.0007538	0.0102	Altered group
MRM3	17p13.3	8.81	8.59	0.58	0.55	0.22	0.0007584	0.0103	Altered group
CD180	5q12.3	6.17	5.7	1.21	1.34	0.47	0.0007607	0.0103	Altered group
TLCD3A	17p13.3	9.52	9.23	0.72	0.83	0.28	0.000766	0.0103	Altered group
INSIG1	7q36.3	10.02	9.68	0.88	0.94	0.34	0.0007704	0.0104	Altered group
HACL1	3p25.1	8.25	8.05	0.53	0.6	0.21	0.0007757	0.0104	Altered group
MCUB	4q25	7.71	7.32	1.01	1.07	0.39	0.0007783	0.0104	Altered group
MIRLET7BHG	22q13.31	5.54	5.1	1.11	1.23	0.43	0.0007806	0.0104	Altered group
GATD1	11p15.5	10.69	10.49	0.53	0.55	0.2	0.0007844	0.0105	Altered group
TUBG2	17q21.2	7.85	7.65	0.51	0.63	0.2	0.0007878	0.0105	Altered group
ANKRD44	2q33.1	4.2	3.78	1.09	1.19	0.42	0.0007887	0.0105	Altered group
RPA3	7p21.3	8.55	8.29	0.7	0.65	0.26	0.0007889	0.0105	Altered group
CCNA2	4q27	9.54	9.19	0.9	0.94	0.35	0.0007889	0.0105	Altered group
FYB1	5p13.1	7.75	7.18	1.49	1.58	0.57	0.0007889	0.0105	Altered group
CDKN1A	6p21.2	11.59	11.13	1.14	1.39	0.45	0.0007906	0.0105	Altered group
RASSF1	3p21.31	9.13	8.93	0.51	0.53	0.2	0.0007943	0.0105	Altered group
RHBDD3	22q12.2	10.09	9.86	0.59	0.7	0.23	0.0007961	0.0105	Altered group
MFAP1	15q15.3	9.54	9.35	0.5	0.49	0.19	0.0008072	0.0106	Altered group
GIMAP5	7q36.1	7.69	7.18	1.37	1.16	0.51	0.0008099	0.0107	Altered group
NF2	22q12.2	10.06	9.85	0.56	0.57	0.21	0.0008112	0.0107	Altered group
DIAPH1	5q31.3	11.67	11.48	0.48	0.48	0.18	0.0008219	0.0108	Altered group
CLN6	15q23	10.57	10.34	0.58	0.67	0.23	0.0008247	0.0108	Altered group
CHKB-DT	22q13.33	4.17	3.77	1.05	1.09	0.4	0.0008328	0.0109	Altered group
FCGR2A	1q23.3	8.68	8.28	1.03	1.04	0.39	0.0008342	0.0109	Altered group
FAM78A	9q34.13	7.07	6.67	1.1	0.94	0.41	0.0008482	0.011	Altered group
CLSPN	1p34.3	6.59	6.05	1.43	1.44	0.54	0.0008493	0.011	Altered group
LINC03062	9q22.2	2	1.51	1.32	1.11	0.49	0.0008546	0.011	Altered group
SPG7	16q24.3	10.64	10.47	0.43	0.53	0.17	0.0008615	0.0111	Altered group
UQCC4	16p13.3	8.03	7.8	0.62	0.56	0.23	0.0008649	0.0111	Altered group
NABP2	12q13.3	10.1	9.9	0.55	0.49	0.2	0.0008724	0.0112	Altered group
CDCA5	11q13.1	9.74	9.35	1.04	1.09	0.4	0.0008741	0.0112	Altered group
ARRDC5	19p13.3	2.12	1.65	1.28	1.08	0.47	0.0008793	0.0113	Altered group
SELENOS	15q26.3	10.15	9.96	0.51	0.52	0.19	0.0008817	0.0113	Altered group
FAM30A	14q32.33	3.27	2.43	2.28	1.96	0.84	0.0008977	0.0114	Altered group
LRRC20	10q22.1	8.83	8.5	0.86	0.85	0.32	0.0009029	0.0114	Altered group
CXCL11	4q21.1	6.48	5.72	1.99	2.17	0.76	0.0009048	0.0114	Altered group
MPG	16p13.3	10.5	10.26	0.63	0.62	0.24	0.0009055	0.0114	Altered group
HMG20B	19p13.3	11.36	11.11	0.65	0.69	0.25	0.0009089	0.0115	Altered group
CRELD2	22q13.33	10.4	10.12	0.71	0.81	0.28	0.0009109	0.0115	Altered group
CCDC168	13q33.1	1.7	1.26	1.19	1.01	0.44	0.0009148	0.0115	Altered group
GTF2H1	11p15.1	9.3	9.14	0.43	0.44	0.16	0.0009175	0.0115	Altered group
FOXJ2	12p13.31	8.99	8.75	0.6	0.68	0.23	0.0009224	0.0116	Altered group
APOC1	19q13.32	9.7	9.03	1.8	1.59	0.67	0.0009258	0.0116	Altered group
ZNF263	16p13.3	9.47	9.31	0.42	0.43	0.16	0.000937	0.0117	Altered group
POLE3	9q32	10.8	10.61	0.51	0.52	0.19	0.0009403	0.0117	Altered group
POLE	12q24.33	10.4	10.16	0.64	0.65	0.24	0.0009516	0.0118	Altered group
NCR1	19q13.42	1.21	0.82	1.08	0.93	0.4	0.0009524	0.0118	Altered group
CLN8	8p23.3	8.42	8.19	0.58	0.75	0.23	0.0009615	0.0119	Altered group
BATF	14q24.3	6.54	5.94	1.65	1.45	0.61	0.0009656	0.0119	Altered group
PIDD1	11p15.5	9.34	9.08	0.68	0.76	0.26	0.0009676	0.0119	Altered group
HOXC11	12q13.13	3.35	2.26	2.97	2.53	1.09	0.0009682	0.0119	Altered group
FDXR	17q25.1	9.39	9.04	0.95	0.85	0.35	0.000969	0.0119	Altered group
PER1	17p13.1	9.34	9.04	0.8	0.87	0.3	0.0009764	0.012	Altered group
NAA60	16p13.3	11.08	10.92	0.4	0.61	0.17	0.0009778	0.012	Altered group
GINS3	16q21	8.03	7.77	0.7	0.61	0.26	0.0009858	0.0121	Altered group
SLC9A1	1p36.11	10.65	10.44	0.54	0.62	0.21	0.000993	0.0121	Altered group
EVI2B	17q11.2	7.37	6.81	1.49	1.43	0.55	0.0009954	0.0122	Altered group
LAT2	7q11.23	7.06	6.67	1.05	1	0.39	0.001011	0.0123	Altered group
FBXO48	2p13.3	4.57	4.32	0.67	0.69	0.25	0.001012	0.0123	Altered group
ABHD5	3p21.33	9.43	9.19	0.65	0.66	0.24	0.001013	0.0123	Altered group
SNX10	7p15.2	7.81	7.34	1.26	1.27	0.47	0.001021	0.0124	Altered group
TRIB3	20p13	8.68	8.14	1.45	1.39	0.54	0.00103	0.0124	Altered group
BTK	Xq22.1	5.78	5.29	1.33	1.28	0.49	0.001033	0.0125	Altered group
ITGB2	21q22.3	10.05	9.56	1.31	1.31	0.49	0.001036	0.0125	Altered group
IGFLR1	19q13.12	7.95	7.54	1.12	0.88	0.4	0.001037	0.0125	Altered group
RAPGEF1	9q34.13	10.59	10.39	0.56	0.52	0.21	0.00106	0.0127	Altered group
PMPCA	9q34.3	10.7	10.51	0.51	0.49	0.19	0.001064	0.0127	Altered group
PARVG	22q13.31	9.12	8.62	1.28	1.52	0.49	0.001069	0.0128	Altered group
SKA3	13q12.11	8.5	8.19	0.81	0.88	0.31	0.001071	0.0128	Altered group
ZNF778	16q24.3	6.03	5.78	0.68	0.74	0.26	0.001083	0.0128	Altered group
ALG12	22q13.33	9.7	9.5	0.51	0.67	0.2	0.001083	0.0128	Altered group
KIAA0513	16q24.1	7.83	7.41	1.11	1.09	0.41	0.00109	0.0129	Altered group
GCAT	22q13.1	9.27	8.94	0.89	0.96	0.33	0.001106	0.013	Altered group
MIGA2	9q34.11	9.4	9.21	0.48	0.52	0.18	0.001109	0.013	Altered group
PRIM1	12q13.3	7.09	6.72	1	0.99	0.37	0.001111	0.013	Altered group
AP2A2	11p15.5	11.16	10.96	0.51	0.57	0.19	0.001116	0.0131	Altered group
SLFN12L	17q12	2.5	2.03	1.29	1.17	0.47	0.001116	0.0131	Altered group
FAM98C	19q13.2	8.08	7.84	0.65	0.64	0.24	0.001131	0.0132	Altered group
TTC38	22q13.31	9.79	9.59	0.51	0.71	0.21	0.001141	0.0133	Altered group
SNAP29	22q11.21	9.82	9.7	0.31	0.37	0.12	0.001164	0.0135	Altered group
ARHGAP19	10q24.1	8.27	8	0.74	0.64	0.27	0.001165	0.0135	Altered group
HOXC10	12q13.13	5.28	3.8	4.1	3.46	1.47	0.001169	0.0135	Altered group
SORBS3	8p21.3	10.98	10.63	0.91	1.09	0.35	0.001176	0.0136	Altered group
E2F4	16q22.1	10.42	10.28	0.39	0.41	0.14	0.00118	0.0136	Altered group
ANKRD22	10q23.31	7.7	7.12	1.49	1.85	0.57	0.001192	0.0137	Altered group
SIGLEC8	19q13.33-q13.41	3.26	2.59	1.83	1.69	0.67	0.001202	0.0138	Altered group
SF3A2	19p13.3	11.39	11.18	0.57	0.61	0.21	0.001217	0.0139	Altered group
CTDSPL	3p22.2	9.98	9.74	0.67	0.66	0.25	0.00122	0.0139	Altered group
SETDB2	13q14.2	8.12	7.9	0.6	0.59	0.22	0.001221	0.0139	Altered group
ATF4	22q13.1	12.92	12.73	0.5	0.55	0.19	0.001223	0.0139	Altered group
SHMT1	17p11.2	10.27	10.05	0.55	0.7	0.21	0.001228	0.0139	Altered group
PTPA	9q34.11	12.38	12.21	0.44	0.49	0.17	0.001239	0.014	Altered group
C12ORF43	12q24.31	8.09	7.95	0.38	0.36	0.14	0.00124	0.014	Altered group
CD68	17p13.1	10.49	10.08	1.12	1.11	0.41	0.001244	0.0141	Altered group
TP53I13	17q11.2	9.9	9.65	0.67	0.73	0.25	0.001265	0.0143	Altered group
CSF2RA	Xp22.32 and Yp11.3	5.75	5.28	1.3	1.35	0.48	0.001313	0.0147	Altered group
AMPD1	1p13.2	1.25	0.78	1.34	1.09	0.48	0.001313	0.0147	Altered group
C22ORF39	22q11.21	8.88	8.69	0.53	0.57	0.2	0.001318	0.0147	Altered group
MPND	19p13.3	9.4	9.13	0.74	0.71	0.27	0.001336	0.0149	Altered group
MND1	4q31.3	7.19	6.79	1.08	1.08	0.39	0.001348	0.015	Altered group
ACOT7	1p36.31	9.53	9.16	1.03	0.94	0.37	0.00135	0.015	Altered group
SFMBT1	3p21.1	8.03	7.73	0.8	0.98	0.3	0.001356	0.015	Altered group
SDCBP2	20p13	7.53	6.98	1.54	1.39	0.55	0.001383	0.0152	Altered group
UQCRH	1p33	11.06	10.71	0.8	1.56	0.36	0.00139	0.0152	Altered group
HMOX2	16p13.3	10.29	10.08	0.59	0.55	0.21	0.001397	0.0153	Altered group
CENPU	4q35.1	9.23	8.93	0.83	0.84	0.3	0.00141	0.0154	Altered group
LACTB	15q22.2	7.87	7.64	0.62	0.66	0.23	0.001413	0.0154	Altered group
CISD3	17q12	9.83	9.56	0.75	0.76	0.27	0.001415	0.0154	Altered group
STAG3L4	7q11.21	7.48	7.27	0.56	0.66	0.21	0.001422	0.0154	Altered group
FOXD2-AS1	1p33	5.76	5.31	1.25	1.29	0.45	0.001426	0.0155	Altered group
P2RX1	17p13.2	4.05	3.42	1.78	1.49	0.63	0.001434	0.0155	Altered group
FOXM1	12p13.33	10.54	10.18	0.99	1.04	0.36	0.001437	0.0155	Altered group
MED16	19p13.3	10.8	10.59	0.57	0.59	0.21	0.001443	0.0156	Altered group
MBD3	19p13.3	11.56	11.33	0.65	0.63	0.23	0.001458	0.0157	Altered group
MANEAL	1p34.3	7.53	6.99	1.52	1.34	0.54	0.001459	0.0157	Altered group
SLCO2B1	11q13.4	8.28	7.82	1.28	1.28	0.46	0.001465	0.0157	Altered group
CSK	15q24.1	11.17	10.99	0.48	0.49	0.18	0.001466	0.0157	Altered group
FBXO22-AS1	15q24.2	6.29	6.06	0.63	0.67	0.23	0.001473	0.0158	Altered group
UBXN6	19p13	11.02	10.86	0.45	0.46	0.16	0.001478	0.0158	Altered group
TXLNA	1p35.2	11	10.88	0.31	0.34	0.11	0.001481	0.0158	Altered group
APBB1IP	10p12.1	6.73	6.24	1.33	1.42	0.49	0.001486	0.0159	Altered group
ARMC7	17q25.1	8.97	8.73	0.68	0.62	0.24	0.001489	0.0159	Altered group
FBXW10B	17p12	1.98	1.59	1.1	0.99	0.39	0.001491	0.0159	Altered group
HIRIP3	16p11.2	8.77	8.53	0.64	0.66	0.23	0.001497	0.0159	Altered group
SMCO4	11q21	7.57	7.19	1.06	1.01	0.38	0.001499	0.0159	Altered group
AP1S3	2q36.1	8.54	8.17	1.04	1.03	0.37	0.001507	0.016	Altered group
DCANP1	5q31.1	3.29	2.66	1.75	1.67	0.62	0.001513	0.0161	Altered group
C1ORF162	1p13.2	7.11	6.67	1.23	1.17	0.44	0.001518	0.0161	Altered group
H2AC11	6p22.1	3.7	3.24	1.29	1.29	0.46	0.001518	0.0161	Altered group
SLC26A6	3p21.31	8.97	8.71	0.69	0.88	0.26	0.001527	0.0161	Altered group
PLEKHH3	17q21.2	9.73	9.51	0.59	0.63	0.21	0.001528	0.0161	Altered group
PHF19	9q33.2	8.96	8.67	0.81	0.77	0.29	0.00154	0.0162	Altered group
LSM11	5q33.3	7.64	7.45	0.55	0.55	0.2	0.001548	0.0163	Altered group
TUBGCP5	15q11.2	8.42	8.23	0.53	0.54	0.19	0.00155	0.0163	Altered group
TRIM36	5q22.3	6.82	6.22	1.73	1.55	0.61	0.001582	0.0166	Altered group
NCF2	1q25.3	7.2	6.77	1.18	1.24	0.43	0.001584	0.0166	Altered group
H4C9	6p22.1	1.67	1.31	1.02	0.99	0.36	0.001591	0.0166	Altered group
GRIN3A	9q31.1	3.97	3.61	1	1.1	0.37	0.001593	0.0166	Altered group
IGFL2	19q13.32	1.9	1.38	1.42	1.56	0.52	0.001607	0.0167	Altered group
RWDD1	6q22.1	9.97	9.77	0.56	0.46	0.19	0.001607	0.0167	Altered group
GPR180	13q32.1	8.48	8.23	0.73	0.62	0.25	0.001609	0.0167	Altered group
EBP	Xp11.23	10.4	10.06	0.91	1.08	0.34	0.001615	0.0167	Altered group
LCP1	13q14.13	10.72	10.28	1.19	1.36	0.44	0.001616	0.0167	Altered group
CD274	9p24.1	3.64	3.16	1.36	1.27	0.48	0.00162	0.0168	Altered group
CHEK1	11q24.2	8.37	8.09	0.79	0.74	0.28	0.001623	0.0168	Altered group
H2AZ1	4q23	12.51	12.26	0.69	0.68	0.25	0.001624	0.0168	Altered group
ZNF57	19p13.3	6.89	6.71	0.49	0.5	0.17	0.001646	0.0169	Altered group
COX15	10q24.2	10.14	9.99	0.38	0.45	0.14	0.001648	0.017	Altered group
ACO1	9p21.1	9.7	9.47	0.62	0.62	0.22	0.001667	0.0171	Altered group
ZBP1	20q13.31	5	4.36	1.82	1.73	0.64	0.001688	0.0172	Altered group
SMG6	17p13.3	10.15	10.01	0.38	0.48	0.14	0.001693	0.0173	Altered group
KLRC1	12p13	2.81	2.19	1.78	1.45	0.61	0.001709	0.0174	Altered group
FGD2	6p21.2	6.3	5.87	1.18	1.29	0.43	0.001709	0.0174	Altered group
CLPB	11q13.4	8.51	8.29	0.64	0.64	0.23	0.001724	0.0175	Altered group
MRPL54	19p13.3	9.58	9.26	0.95	0.74	0.33	0.001755	0.0177	Altered group
CCNF	16p13.3	9.09	8.8	0.81	0.91	0.29	0.001766	0.0177	Altered group
SLC22A1	6q25.3	2.77	2.37	1.13	1.03	0.4	0.001769	0.0177	Altered group
CCDC43	17q21.31	9.2	9.01	0.53	0.54	0.19	0.00177	0.0178	Altered group
APOBEC3H	22q13.1	3.71	3.24	1.37	1.22	0.48	0.00178	0.0178	Altered group
RTF1	15q15.1	10.77	10.6	0.49	0.43	0.17	0.001782	0.0178	Altered group
ABCA7	19p13.3	9.16	8.76	1.13	1.21	0.4	0.001799	0.0179	Altered group
H1-4	6p22.2	4.13	3.67	1.28	1.35	0.46	0.001803	0.018	Altered group
JAML	11q23.3	6.55	5.99	1.61	1.47	0.56	0.001809	0.018	Altered group
WARS1	14q32.2	12.08	11.68	1.16	0.9	0.4	0.001825	0.0181	Altered group
UFD1	22q11.21	10.55	10.38	0.49	0.47	0.17	0.001831	0.0182	Altered group
TBC1D22A	22q13.31	8.9	8.72	0.51	0.48	0.18	0.001835	0.0182	Altered group
TTC19	17p12	10.13	9.94	0.52	0.52	0.18	0.001844	0.0182	Altered group
ZC3H12D	6q25.1	2.82	2.42	1.14	1.1	0.4	0.001852	0.0183	Altered group
LINC00852	3p25.3	4.24	3.93	0.91	0.74	0.31	0.001853	0.0183	Altered group
PCNA	20p12.3	11.34	11.08	0.72	0.72	0.25	0.001858	0.0183	Altered group
RAB35	12q24.23	10.03	9.89	0.39	0.4	0.14	0.001858	0.0183	Altered group
CLDND2	19q13.41	2.17	1.77	1.16	1.06	0.4	0.001871	0.0184	Altered group
DRAM1	12q23.2	9.33	9.01	0.92	0.94	0.33	0.001873	0.0184	Altered group
ADM	11p15.4	9.76	9.29	1.32	1.46	0.47	0.001882	0.0185	Altered group
KIF18B	17q21.31	8.78	8.43	0.98	1.03	0.35	0.001887	0.0185	Altered group
PGPEP1	19p13.11	10.1	9.85	0.69	0.7	0.24	0.001896	0.0186	Altered group
E2F1	20q11.22	9.24	8.84	1.11	1.18	0.4	0.0019	0.0186	Altered group
GBP2	1p22.2	10.09	9.65	1.27	1.14	0.44	0.001913	0.0187	Altered group
UPP1	7p12.3	8.67	8.26	1.2	1.02	0.41	0.001923	0.0188	Altered group
SF3B2	11q13.1	12.4	12.27	0.38	0.36	0.13	0.001925	0.0188	Altered group
VPS29	12q24.11	10.16	10	0.46	0.48	0.16	0.001925	0.0188	Altered group
P2RX7	12q24.31	4.08	3.62	1.29	1.38	0.46	0.001928	0.0188	Altered group
C2CD2L	11q23.3	9.14	8.93	0.57	0.61	0.2	0.001929	0.0188	Altered group
DTL	1q32.3	8.93	8.6	0.96	0.88	0.33	0.001939	0.0189	Altered group
RETREG3	17q21.2	10.85	10.69	0.45	0.44	0.16	0.001942	0.0189	Altered group
PIAS4	19p13.3	8.48	8.33	0.41	0.47	0.15	0.001946	0.0189	Altered group
SLC66A2	18q23	10.36	10.17	0.54	0.57	0.19	0.001957	0.019	Altered group
ELAC2	17p12	10.82	10.67	0.4	0.49	0.15	0.001978	0.0191	Altered group
OPA3	19q13.32	9.14	8.96	0.54	0.47	0.19	0.002006	0.0194	Altered group
ODF3L2	19p13.3	2.06	1.57	1.43	1.3	0.49	0.002055	0.0196	Altered group
TFEC	7q31.2	5.7	5.2	1.4	1.52	0.5	0.002058	0.0197	Altered group
MRPL46	15q25.3	8.51	8.33	0.52	0.48	0.18	0.002062	0.0197	Altered group
GREM1	15q13.3	6.49	5.84	1.86	1.86	0.65	0.002068	0.0197	Altered group
LILRP2	19q13.42	1.75	1.28	1.38	1.22	0.47	0.002075	0.0198	Altered group
TLE6	19p13.3	5.98	5.42	1.61	1.6	0.56	0.00208	0.0198	Altered group
FAM120A	9q22.31	12.17	11.97	0.55	0.57	0.19	0.00209	0.0199	Altered group
DHFR	5q14.1	9.06	8.72	1	0.81	0.34	0.002103	0.0199	Altered group
RECQL4	8q24.3	9.86	9.5	1.04	1.03	0.36	0.002113	0.02	Altered group
RGS3	9q32	10.25	10.08	0.48	0.55	0.17	0.002135	0.0201	Altered group
TRMO	9q22.33	7.74	7.59	0.42	0.49	0.15	0.002139	0.0202	Altered group
DDAH1	1p22.3	11.19	10.85	0.95	1.07	0.34	0.002148	0.0203	Altered group
TCF25	16q24.3	11.35	11.17	0.51	0.51	0.18	0.002154	0.0203	Altered group
PSORS1C3	6p21.33	3.52	2.75	2.25	2.04	0.77	0.002168	0.0204	Altered group
FOXP3	Xp11.23	5.74	5.27	1.37	1.3	0.47	0.002172	0.0204	Altered group
EVI2A	17q11.2	6.46	5.98	1.37	1.37	0.48	0.002176	0.0204	Altered group
LSP1	11p15.5	9.47	9.03	1.27	1.21	0.44	0.002179	0.0204	Altered group
NFKBIB	19q13.2	9.4	9.19	0.61	0.58	0.21	0.002191	0.0205	Altered group
RRP7A	22q13.2	10.3	10.01	0.85	0.72	0.29	0.002196	0.0205	Altered group
DTYMK	2q37.3	9.94	9.7	0.73	0.62	0.25	0.002197	0.0205	Altered group
SNRNP25	16p13.3	9.86	9.62	0.69	0.7	0.24	0.002223	0.0207	Altered group
C9ORF40	9q21.13	7.2	6.89	0.92	0.83	0.31	0.002231	0.0207	Altered group
C9ORF78	9q34.11	10.53	10.4	0.37	0.43	0.13	0.002232	0.0207	Altered group
AIM2	1q23.1-q23.2	3.91	3.27	1.87	1.76	0.64	0.002232	0.0207	Altered group
ACTA2	10q23.31	11.65	11.18	1.33	1.47	0.47	0.002246	0.0208	Altered group
C4ORF3	4q26	11.27	11.1	0.5	0.57	0.18	0.002267	0.0209	Altered group
SLC25A1	22q11.21	11.16	10.94	0.64	0.68	0.23	0.002275	0.021	Altered group
TMC8	17q25.3	8	7.59	1.21	1.1	0.41	0.002281	0.021	Altered group
PPCDC	15q24.2	8.21	7.96	0.72	0.65	0.25	0.002293	0.0211	Altered group
EIF2S1	14q23.3	10.46	10.27	0.54	0.51	0.18	0.002294	0.0211	Altered group
SFMBT2	10p14	3.98	3.52	1.32	1.4	0.46	0.002297	0.0211	Altered group
MTCH2	11p11.2	10.88	10.73	0.41	0.45	0.15	0.0023	0.0211	Altered group
EEF2KMT	16p13.3	9.09	8.9	0.57	0.55	0.2	0.002316	0.0212	Altered group
PRDM8	4q21.21	4.18	3.63	1.63	1.34	0.55	0.002316	0.0212	Altered group
KLRB1	12p13.31	5.25	4.67	1.7	1.71	0.59	0.002317	0.0212	Altered group
NCF1	7q11.23	6.21	5.67	1.6	1.56	0.55	0.002317	0.0212	Altered group
ELL2	5q15	8.57	8.18	1.13	1.12	0.39	0.002338	0.0214	Altered group
OVCA2	17p13.3	9.47	9.27	0.57	0.54	0.2	0.002373	0.0217	Altered group
RNF14	5q31.3	9.93	9.77	0.46	0.42	0.16	0.002396	0.0218	Altered group
TONSL	8q24.3	9.53	9.23	0.86	0.91	0.3	0.002406	0.0219	Altered group
MTFP1	22q12.2	9.73	9.46	0.79	0.77	0.27	0.002409	0.0219	Altered group
CYB561D2	3p21.31	9.22	8.99	0.66	0.7	0.23	0.002412	0.0219	Altered group
P2RX5	17p13.2	5.74	5.36	1.11	1.04	0.38	0.002414	0.0219	Altered group
MICALL1	22q13.1	10.01	9.8	0.61	0.63	0.21	0.002465	0.0222	Altered group
SREBF2	22q13.2	11.73	11.51	0.63	0.69	0.22	0.002468	0.0222	Altered group
UQCC5	3p21.1	8.07	7.78	0.85	0.74	0.29	0.002478	0.0223	Altered group
RAD54L	1p34.1	8.45	8.12	0.95	1	0.33	0.002509	0.0225	Altered group
ATAD3A	1p36.33	10.39	10.18	0.62	0.58	0.21	0.002517	0.0225	Altered group
IFRD2	3p21.31	10.43	10.27	0.45	0.55	0.16	0.002534	0.0226	Altered group
PFN1	17p13.2	14.07	13.87	0.58	0.53	0.2	0.002538	0.0226	Altered group
RABL6	9q34.3	11.9	11.73	0.51	0.55	0.18	0.002547	0.0227	Altered group
DENND1A	9q33.3	9.62	9.45	0.49	0.48	0.17	0.002551	0.0227	Altered group
TRAPPC4	11q23.3	9.82	9.64	0.55	0.48	0.18	0.002572	0.0229	Altered group
CDC25A	3p21.31	8.25	7.91	1.01	0.96	0.34	0.002574	0.0229	Altered group
RABGAP1L	1q25.1	7.36	7.13	0.67	0.77	0.24	0.002589	0.023	Altered group
RAB8B	15q22.2	8.28	8	0.83	0.8	0.28	0.002596	0.023	Altered group
MYO1F	19p13.2	8.28	7.88	1.19	1.17	0.4	0.002605	0.0231	Altered group
EVI5L	19p13.2	8.84	8.63	0.62	0.61	0.21	0.002615	0.0231	Altered group
IL16	15q25.1	7.56	7.13	1.3	1.12	0.43	0.002624	0.0232	Altered group
EXOSC2	9q34.12	8.83	8.65	0.54	0.49	0.18	0.002643	0.0233	Altered group
ALG1	16p13.3	9.33	9.17	0.47	0.58	0.17	0.002648	0.0233	Altered group
EME1	17q21.33	7.27	6.99	0.8	0.9	0.28	0.002666	0.0235	Altered group
DNAJC8	1p35.3	11.11	10.98	0.38	0.4	0.13	0.002671	0.0235	Altered group
FXR2	17p13.1	9.89	9.72	0.52	0.48	0.17	0.002677	0.0235	Altered group
GTF2F1	19p13.3	11.27	11.12	0.43	0.47	0.15	0.002679	0.0235	Altered group
SCO2	22q13.33	9.71	9.47	0.72	0.71	0.24	0.002709	0.0237	Altered group
KIR2DL3	19q13.42	1.68	1.19	1.46	1.31	0.49	0.002716	0.0237	Altered group
H2AC14	6p22.1	2.55	2.1	1.34	1.19	0.45	0.002724	0.0238	Altered group
NMT1	17q21.31	11.16	11.03	0.37	0.41	0.13	0.002725	0.0238	Altered group
HAR1A	20q13.33	1.62	1.21	1.23	1.02	0.41	0.00273	0.0238	Altered group
KIR3DL1	19q13.42	1.2	0.78	1.29	1.07	0.43	0.002736	0.0238	Altered group
DPYD	1p21.3	6.66	6.18	1.42	1.43	0.48	0.002743	0.0239	Altered group
CISD2	4q24	9.57	9.42	0.47	0.43	0.16	0.002749	0.0239	Altered group
TM4SF4	3q25.1	2.74	1.88	2.63	2.16	0.87	0.002756	0.0239	Altered group
TICRR	15q26.1	8.14	7.81	0.98	0.96	0.33	0.002759	0.0239	Altered group
CYTH4	22q13.1	7.62	7.18	1.32	1.19	0.44	0.002767	0.024	Altered group
VPS25	17q21.31	10.24	10.1	0.41	0.47	0.14	0.002769	0.024	Altered group
TMIGD2	19p13.3	2.7	2.2	1.52	1.32	0.5	0.002772	0.024	Altered group
DMC1	22q13.1	3.4	2.89	1.5	1.43	0.5	0.002791	0.0241	Altered group
NDUFAF5	20p12.1	7.7	7.52	0.54	0.53	0.18	0.002801	0.0241	Altered group
LRRC59	17q21.33	11.9	11.73	0.51	0.49	0.17	0.002805	0.0241	Altered group
ZBTB8OS	1p35.1	7.98	7.77	0.64	0.57	0.21	0.002805	0.0241	Altered group
CLEC10A	17p13.1	5.19	4.59	1.76	1.92	0.61	0.002812	0.0242	Altered group
SRPRB	3q22.1	10.9	10.72	0.55	0.47	0.18	0.002833	0.0243	Altered group
MS4A7	11q12.2	7.01	6.57	1.3	1.31	0.44	0.002846	0.0244	Altered group
FTL	19q13.33	15.5	15.16	1.04	0.79	0.34	0.002867	0.0246	Altered group
POMT1	9q34.13	9.7	9.52	0.54	0.49	0.18	0.002888	0.0247	Altered group
DGCR11	22q11.21	5.54	5.29	0.73	0.92	0.26	0.002905	0.0248	Altered group
DHX38	16q22.2	10.23	10.08	0.44	0.49	0.15	0.002906	0.0248	Altered group
JOSD1	22q13.1	10.31	10.18	0.4	0.45	0.14	0.002916	0.0248	Altered group
MPDU1	17p13.1	10.79	10.59	0.59	0.57	0.2	0.002925	0.0249	Altered group
SIGLEC7	19q13.41	4.55	4.1	1.36	1.28	0.45	0.002933	0.0249	Altered group
SPPL2A	15q21.2	9.15	8.96	0.54	0.6	0.18	0.002965	0.0251	Altered group
TCP11L1	11p13	6.72	6.52	0.57	0.68	0.2	0.002975	0.0252	Altered group
ASF1B	19p13.12	9.98	9.72	0.76	0.94	0.27	0.002976	0.0252	Altered group
FBXO22	15q24.2	8.82	8.61	0.62	0.5	0.2	0.002996	0.0253	Altered group
TYROBP	19q13.12	9.25	8.78	1.43	1.2	0.47	0.003005	0.0254	Altered group
PAQR4	16p13.3	10.19	9.95	0.68	0.91	0.24	0.003011	0.0254	Altered group
SLC7A11	4q28.3	8.66	8.15	1.55	1.43	0.51	0.003019	0.0255	Altered group
SPAG5	17q11.2	10.08	9.83	0.73	0.87	0.25	0.003028	0.0255	Altered group
TIMM10B	11p15.4	9.57	9.43	0.4	0.42	0.14	0.003031	0.0255	Altered group
BNIP3	10q26.3	10.57	10.22	1.02	1.11	0.35	0.003032	0.0255	Altered group
CCL8	17q12	4.92	4.28	1.91	1.86	0.64	0.003046	0.0256	Altered group
MTMR10	15q13.3	9.39	9.23	0.48	0.56	0.17	0.003048	0.0256	Altered group
SLC39A3	19p13.3	9.29	9.08	0.65	0.61	0.22	0.003079	0.0258	Altered group
MYO7A	11q13.5	7.28	6.88	1.23	1.12	0.4	0.00308	0.0258	Altered group
TRAF2	9q34.3	9.45	9.26	0.54	0.55	0.18	0.003113	0.026	Altered group
KPNB1	17q21.32	12.23	12.05	0.57	0.48	0.19	0.003118	0.026	Altered group
ONECUT2	18q21.31	5.88	5.29	1.76	1.76	0.59	0.003123	0.026	Altered group
EI24	11q24.2	11.66	11.5	0.48	0.49	0.16	0.003136	0.0261	Altered group
TACC3	4p16.3	11.01	10.74	0.78	0.94	0.27	0.003163	0.0263	Altered group
RPS6KA1	1p36.11	10.99	10.8	0.57	0.59	0.19	0.003163	0.0263	Altered group
CHAC1	15q15.1	7.7	7.33	1.12	1.13	0.37	0.003204	0.0265	Altered group
UQCRHL	1p36.21	8.96	8.63	0.8	1.54	0.33	0.003212	0.0266	Altered group
FKBP15	9q32	9.82	9.67	0.45	0.44	0.15	0.003215	0.0266	Altered group
MFSD12	19p13.3	10.9	10.67	0.72	0.69	0.24	0.003221	0.0266	Altered group
VMO1	17p13.2	5.26	4.76	1.49	1.58	0.5	0.003231	0.0266	Altered group
TALDO1	11p15.5	12.44	12.19	0.78	0.69	0.26	0.003292	0.027	Altered group
PPP6R2	22q13.33	10.36	10.22	0.4	0.5	0.14	0.003324	0.0272	Altered group
GPR108	19p13.3	10.26	10.09	0.49	0.53	0.16	0.003333	0.0272	Altered group
CENPP	9q22.31	6.44	6.13	0.94	0.88	0.31	0.003347	0.0273	Altered group
C3AR1	12p13.31	6.94	6.54	1.19	1.25	0.4	0.003391	0.0276	Altered group
PLN	6q22.31	5.1	4.43	1.99	2.17	0.67	0.00341	0.0277	Altered group
ASB16-AS1	17q21.31	8.08	7.87	0.63	0.61	0.21	0.003426	0.0278	Altered group
FTH1P3	2p23.3	9.09	8.81	0.84	0.78	0.27	0.003431	0.0278	Altered group
FBXO7	22q12.3	10.95	10.83	0.35	0.39	0.12	0.003437	0.0279	Altered group
SMAD5-AS1	5q31.1	2.05	1.71	1.06	0.92	0.34	0.003478	0.0281	Altered group
PARP2	14q11.2	8.96	8.8	0.46	0.55	0.16	0.003489	0.0281	Altered group
RPS6KL1	14q24.2	6.7	6.27	1.28	1.39	0.43	0.003495	0.0282	Altered group
GRPEL1	4p16.1	9.52	9.36	0.47	0.5	0.16	0.003533	0.0284	Altered group
APOC1P1	19q13.32	1.3	0.9	1.21	1.07	0.39	0.003535	0.0284	Altered group
AMDHD2	16p13.3	8.17	7.9	0.81	0.78	0.27	0.003536	0.0284	Altered group
LPXN	11q12.1	7.94	7.66	0.86	0.81	0.28	0.003564	0.0286	Altered group
FANCD2	3p25.3	9.08	8.82	0.79	0.79	0.26	0.003572	0.0287	Altered group
IGSF6	16p12.2	5.66	5.19	1.46	1.39	0.48	0.003579	0.0287	Altered group
SOWAHD	Xq24	4.28	3.89	1.19	1.03	0.38	0.003585	0.0287	Altered group
FPR2	19q13.41	2.54	2.08	1.37	1.58	0.47	0.003605	0.0288	Altered group
CDKN3	14q22.2	7.93	7.62	0.92	1.08	0.31	0.003608	0.0289	Altered group
DOHH	19p13.3	8.65	8.43	0.69	0.63	0.22	0.003622	0.0289	Altered group
CSF2	5q31.1	1.03	0.68	1.09	0.9	0.35	0.003626	0.0289	Altered group
UBAP1L	15q22.31	3.74	3.39	1.08	1.03	0.35	0.003648	0.0291	Altered group
RPL26L1-AS1	5q35.1	3.14	2.88	0.74	0.88	0.25	0.003661	0.0291	Altered group
MATK	19p13.3	5.25	4.7	1.7	1.49	0.55	0.003666	0.0291	Altered group
ADAMDEC1	8p21.2	6.09	5.47	1.82	2.09	0.62	0.003668	0.0291	Altered group
PRDM12	9q34.12	1.44	1.09	1.09	0.93	0.35	0.003669	0.0291	Altered group
GSKIP	14q32.2	9.15	8.96	0.56	0.61	0.19	0.003683	0.0292	Altered group
PAX6	11p13	6.68	6.18	1.49	1.6	0.5	0.003699	0.0293	Altered group
CKS2	9q22.2	10.2	9.94	0.79	0.77	0.26	0.003702	0.0293	Altered group
ZWINT	10q21.1	10.16	9.88	0.86	0.85	0.28	0.003705	0.0293	Altered group
PPFIA3	19q13.33	8.57	8.24	1.01	0.95	0.33	0.003723	0.0295	Altered group
API5	11p12	11.18	11.01	0.51	0.55	0.17	0.003727	0.0295	Altered group
TXNDC17	17p13.1	10.23	10.03	0.62	0.59	0.2	0.003739	0.0295	Altered group
DDX19B	16q22.1	9.55	9.42	0.39	0.47	0.13	0.003759	0.0296	Altered group
AP4E1	15q21.2	7.9	7.7	0.61	0.51	0.19	0.003783	0.0298	Altered group
DYNC2I2	9q34.11	11.64	11.39	0.77	0.78	0.25	0.00379	0.0298	Altered group
TAF9	5q13.2	10.43	10.27	0.5	0.48	0.16	0.003793	0.0298	Altered group
FPR3	19q13.41	7.09	6.64	1.37	1.37	0.45	0.003796	0.0298	Altered group
HSP90AA1	14q32.31	14.78	14.57	0.65	0.6	0.21	0.003815	0.0299	Altered group
SUGT1	13q14.3	9.6	9.43	0.52	0.56	0.17	0.003819	0.0299	Altered group
TMEM104	17q25.1	9.28	9.09	0.55	0.59	0.18	0.003824	0.0299	Altered group
RAB14	9q33.2	11.01	10.86	0.46	0.5	0.15	0.003843	0.0301	Altered group
DNAH8	6p21.2	1.58	1.18	1.24	1.12	0.4	0.003852	0.0301	Altered group
KARS1	16q23.1	11.9	11.75	0.44	0.49	0.15	0.003862	0.0302	Altered group
SURF1	9q34.2	9.7	9.5	0.62	0.58	0.2	0.003867	0.0302	Altered group
ZBED2	3q13.13	5.56	4.92	1.96	1.97	0.64	0.003888	0.0303	Altered group
HMBS	11q23.3	9.56	9.36	0.61	0.59	0.2	0.003892	0.0304	Altered group
STK11	19p13.3	10.41	10.25	0.51	0.51	0.17	0.003903	0.0304	Altered group
KIF13B	8p12	10.74	10.4	1.04	1	0.34	0.003917	0.0305	Altered group
ARPC4	3p25.3	12.21	12.06	0.49	0.39	0.15	0.003926	0.0305	Altered group
CLEC7A	12p13.2	6.12	5.72	1.2	1.33	0.4	0.003927	0.0305	Altered group
PCLAF	15q22.31	9.55	9.22	1.01	1.03	0.33	0.003939	0.0306	Altered group
HTT	4p16.3	10.89	10.73	0.49	0.5	0.16	0.003964	0.0307	Altered group
ICMT	1p36.31	11.36	11.23	0.39	0.4	0.13	0.003994	0.0309	Altered group
COPS4	4q21.22	9.28	9.11	0.54	0.54	0.18	0.003998	0.0309	Altered group
MDC1	6p21.33	10.02	9.8	0.67	0.57	0.21	0.004029	0.031	Altered group
SRMS	20q13.33	3.3	2.63	2.12	1.81	0.67	0.004052	0.0312	Altered group
CD163	12p13.31	8	7.5	1.57	1.48	0.5	0.004058	0.0312	Altered group
ASNS	7q21.3	9.86	9.59	0.84	0.84	0.27	0.004059	0.0312	Altered group
HSPA4	5q31.1	11.63	11.48	0.5	0.44	0.16	0.004085	0.0314	Altered group
RIMKLA	1p34.2	7.18	6.66	1.56	1.68	0.51	0.004093	0.0314	Altered group
ABI3	17q21.32	7.65	7.29	1.14	1.01	0.36	0.004111	0.0315	Altered group
TEX29	13q34	1.6	1.22	1.19	1.06	0.38	0.00418	0.0318	Altered group
CDR2	16p12.2	8.85	8.67	0.55	0.59	0.18	0.004196	0.0319	Altered group
PVRIG	7q22.1	6.36	6.05	0.95	0.94	0.31	0.004229	0.0321	Altered group
PGAM1	10q24.1	12.12	11.91	0.67	0.67	0.22	0.004257	0.0322	Altered group
C22ORF46P	22q13.2	8.6	8.42	0.57	0.63	0.19	0.004272	0.0323	Altered group
SAPCD2	9q34.3	10.37	10.07	0.95	0.9	0.3	0.00428	0.0323	Altered group
CEP78	9q21.2	8.49	8.26	0.73	0.69	0.23	0.004281	0.0323	Altered group
GJD3	17q21.2	6.28	5.81	1.49	1.33	0.47	0.004288	0.0324	Altered group
IPO11	5q12.1	8.84	8.65	0.58	0.57	0.19	0.00429	0.0324	Altered group
NUSAP1	15q14	10.24	9.94	0.94	0.92	0.3	0.004323	0.0326	Altered group
FMO1	1q24.3	3.48	2.92	1.74	1.7	0.56	0.004323	0.0326	Altered group
STX11	6q24.2	5.67	5.29	1.18	1.17	0.38	0.004329	0.0326	Altered group
HINT1	5q23.3	11.92	11.75	0.54	0.55	0.18	0.004336	0.0326	Altered group
BUD13	11q23.3	8.92	8.77	0.49	0.44	0.15	0.004346	0.0327	Altered group
CTDNEP1	17p13.1	11.34	11.21	0.4	0.4	0.13	0.004357	0.0327	Altered group
GMNN	6p22.3	8.68	8.43	0.77	0.81	0.25	0.004369	0.0328	Altered group
MKI67	10q26.2	11.45	11.15	0.92	0.96	0.3	0.004375	0.0328	Altered group
ZNHIT3	17q12	9.38	9.25	0.37	0.48	0.13	0.004376	0.0328	Altered group
ATP2A3	17p13.2	9.55	9.06	1.53	1.51	0.49	0.004378	0.0328	Altered group
APBA3	19p13.3	8.45	8.28	0.55	0.57	0.18	0.004388	0.0328	Altered group
RGL4	22q11.23	3.55	3.14	1.3	1.09	0.41	0.004395	0.0328	Altered group
NCF1B	7q11.23	4.25	3.75	1.57	1.41	0.5	0.004426	0.0329	Altered group
OIP5	15q15.1	7.13	6.8	1.02	1.07	0.33	0.00443	0.033	Altered group
LAT	16q13	7.36	6.94	1.31	1.16	0.41	0.004462	0.0331	Altered group
PTCRA	6p21.1	1.8	1.4	1.29	1.01	0.4	0.004471	0.0332	Altered group
PLIN3	19p13.3	11	10.81	0.57	0.75	0.19	0.004506	0.0334	Altered group
PLD6	17p11.2	7.39	7.16	0.7	0.72	0.23	0.00451	0.0334	Altered group
STAT4	2q32.2-q32.3	5.29	4.9	1.21	1.15	0.39	0.004515	0.0334	Altered group
C11ORF21	11p15.5	2.93	2.48	1.42	1.34	0.45	0.004556	0.0337	Altered group
CARMIL2	16q22.1	5.84	5.32	1.63	1.57	0.52	0.004596	0.0339	Altered group
IL17RA	22q11.1	8.03	7.82	0.64	0.68	0.21	0.004635	0.0341	Altered group
NDUFAF1	15q15.1	8.32	8.15	0.54	0.56	0.17	0.004639	0.0341	Altered group
ATP6V1B2	8p21.3	10.94	10.76	0.54	0.59	0.17	0.004666	0.0342	Altered group
HSBP1	16q23.3	11.54	11.39	0.44	0.55	0.15	0.004666	0.0342	Altered group
CCNB2	15q22.2	9.52	9.23	0.91	0.94	0.29	0.004677	0.0342	Altered group
KLC2	11q13.2	9.83	9.67	0.49	0.5	0.16	0.004677	0.0342	Altered group
UBN1	16p13.3	10.39	10.25	0.45	0.44	0.14	0.004679	0.0342	Altered group
PSMB6	17p13.2	11.21	10.99	0.71	0.57	0.22	0.004691	0.0343	Altered group
ZAP70	2q11.2	6.66	6.1	1.75	1.66	0.55	0.004691	0.0343	Altered group
SNX8	7p22.3	8.48	8.22	0.83	0.79	0.26	0.004692	0.0343	Altered group
DGKQ	4p16.3	8.99	8.81	0.55	0.66	0.18	0.004704	0.0344	Altered group
PARP15	3q21.1	2.98	2.53	1.45	1.32	0.46	0.00471	0.0344	Altered group
F2RL2	5q13.3	5.67	5.06	1.93	1.76	0.61	0.004715	0.0344	Altered group
FLVCR2	14q24.3	6.13	5.81	0.99	1.09	0.32	0.004765	0.0347	Altered group
NLRC4	2p22.3	4.65	4.38	0.82	0.97	0.27	0.004775	0.0347	Altered group
CYB5R4	6q14.2	8.07	7.77	0.93	0.91	0.3	0.004784	0.0347	Altered group
TTI2	8p12	8.49	8.32	0.52	0.55	0.17	0.004812	0.0349	Altered group
BTBD1	15q25.2	10.22	10.05	0.52	0.5	0.17	0.004822	0.0349	Altered group
AIF1	6p21.33	7.81	7.36	1.46	1.25	0.45	0.004829	0.035	Altered group
PRPF8	17p13.3	12.55	12.39	0.52	0.53	0.17	0.004853	0.0351	Altered group
AP5Z1	7p22.1	9.88	9.71	0.53	0.52	0.17	0.004881	0.0353	Altered group
HSPA8	11q24.1	14	13.69	1	0.92	0.31	0.004882	0.0353	Altered group
HAS3	16q22.1	7.31	6.65	2.09	1.92	0.65	0.004902	0.0354	Altered group
APOC4	19q13.32	1.25	0.62	1.15	0.72	0.63	0.004914	0.0354	Altered group
SLC25A30	13q14.13	8.71	8.49	0.72	0.64	0.22	0.004922	0.0354	Altered group
SAAL1	11p15.1	8.12	7.92	0.63	0.66	0.2	0.004937	0.0355	Altered group
BAAT	9q31.1	1.37	1.02	1.13	0.95	0.35	0.004942	0.0355	Altered group
PPP6C	9q33.3	10.31	10.17	0.43	0.46	0.14	0.00495	0.0355	Altered group
SYNGR3	16p13.3	5.82	5.3	1.64	1.61	0.52	0.004964	0.0356	Altered group
LIMD1	3p21.31	9.84	9.66	0.58	0.52	0.18	0.004973	0.0356	Altered group
NFATC3	16q22.1	9.18	9.03	0.48	0.46	0.15	0.004974	0.0356	Altered group
MFNG	22q13.1	7.63	7.29	1.06	1.01	0.33	0.004977	0.0356	Altered group
VAPB	20q13.32	9.74	9.62	0.37	0.42	0.12	0.005022	0.0359	Altered group
MAP2K4	17p12	9.43	9.28	0.48	0.53	0.16	0.005066	0.0361	Altered group
MVK	12q24.11	9.11	8.92	0.6	0.57	0.19	0.005069	0.0361	Altered group
ATP6V1E1	22q11.21	10.95	10.82	0.41	0.43	0.13	0.005076	0.0361	Altered group
CRK	17p13.3	9.5	9.31	0.62	0.6	0.19	0.005096	0.0362	Altered group
MCOLN1	19p13.2	8.85	8.66	0.6	0.56	0.19	0.005136	0.0364	Altered group
TSPAN17	5q35.2	10.44	10.26	0.58	0.48	0.18	0.005188	0.0366	Altered group
ZSCAN22	19q13.43	6.95	6.81	0.45	0.49	0.14	0.005197	0.0367	Altered group
CLUH	17p13.3	11.4	11.21	0.59	0.57	0.18	0.005237	0.0369	Altered group
HEXB	5q13.3	11.21	11.01	0.64	0.68	0.2	0.005249	0.0369	Altered group
R3HCC1	8p21.3	9.5	9.32	0.58	0.6	0.18	0.005258	0.0369	Altered group
H3C12	6p22.1	1.91	1.53	1.23	1.09	0.38	0.00526	0.0369	Altered group
STRIP2	7q32.1	5.63	5.2	1.28	1.59	0.42	0.005261	0.0369	Altered group
INTS4	11q14.1	9.09	9	0.29	0.4	0.1	0.005268	0.037	Altered group
R3HDM4	19p13.3	11.38	11.21	0.52	0.6	0.17	0.00527	0.037	Altered group
SIGLEC1	20p13	7.39	6.92	1.49	1.56	0.47	0.005284	0.037	Altered group
TNFRSF10B	8p21.3	10.66	10.42	0.75	0.83	0.24	0.00534	0.0373	Altered group
TUBGCP4	15q15.3	8.04	7.79	0.84	0.61	0.25	0.005352	0.0374	Altered group
BCO1	16q23.2	4.86	4.19	2.13	2.11	0.67	0.005356	0.0374	Altered group
TIMM13	19p13.3	10.79	10.53	0.86	0.67	0.26	0.00538	0.0376	Altered group
EHD1	11q13.1	10.74	10.56	0.57	0.55	0.18	0.005406	0.0377	Altered group
CCNB1	5q13.2	10.75	10.49	0.8	0.86	0.25	0.00542	0.0377	Altered group
RTP5	2q37.3	1.27	0.57	1.3	0.82	0.71	0.005443	0.0378	Altered group
MSANTD3	9q31.1	8.27	8.08	0.65	0.57	0.2	0.005468	0.0379	Altered group
CD72	9p13.3	6.23	5.82	1.39	0.99	0.41	0.005564	0.0384	Altered group
PTBP1	19p13.3	12.96	12.87	0.29	0.32	0.09	0.005582	0.0385	Altered group
POC1A	3p21.2	8.8	8.53	0.84	0.87	0.26	0.005585	0.0385	Altered group
ATP1A3	19q13.2	3.51	2.98	1.67	1.74	0.53	0.005595	0.0385	Altered group
HDGFL2	19p13.3	10.97	10.77	0.65	0.54	0.2	0.005602	0.0386	Altered group
PSMA4	15q25.1	11.66	11.49	0.54	0.53	0.17	0.005602	0.0386	Altered group
RNH1	11p15.5	11.71	11.56	0.48	0.46	0.15	0.005617	0.0386	Altered group
ABCC3	17q21.33	9.64	9.1	1.76	1.7	0.55	0.00562	0.0386	Altered group
ATMIN	16q23.2	10.37	10.23	0.46	0.47	0.14	0.005624	0.0386	Altered group
GPR68	14q32.11	6.13	5.74	1.22	1.26	0.38	0.005633	0.0387	Altered group
LINC02694	15q14	0.69	0.31	0.7	0.41	0.38	0.005645	0.0387	Altered group
RNF216	7p22.1	10.25	10.11	0.46	0.45	0.14	0.005654	0.0388	Altered group
SPOCD1	1p35.2	5.13	4.65	1.52	1.64	0.48	0.005663	0.0388	Altered group
MUS81	11q13	9.51	9.4	0.37	0.39	0.12	0.005666	0.0388	Altered group
HOXC9	12q13.13	3.84	2.85	3.24	2.81	0.99	0.005693	0.0389	Altered group
DNAJC3	13q32.1	11.06	10.87	0.61	0.67	0.19	0.005741	0.0391	Altered group
AMIGO2	12q13.11	8.72	8.16	1.77	1.81	0.56	0.005753	0.0392	Altered group
RTN4IP1	6q21	7.65	7.46	0.63	0.53	0.19	0.005764	0.0392	Altered group
TRIM16	17p12	9.35	9.04	1.01	0.94	0.31	0.005765	0.0392	Altered group
TMEM156	4p14	3.29	2.81	1.57	1.48	0.48	0.005806	0.0394	Altered group
DDX23	12q13.12	11.29	11.16	0.44	0.38	0.13	0.005855	0.0396	Altered group
PCSK7	11q23.3	9.86	9.69	0.52	0.54	0.16	0.005895	0.0398	Altered group
SMC1A	Xp11.22	11.25	11.05	0.66	0.57	0.2	0.005995	0.0404	Altered group
VARS2	6p21.33	10.05	9.87	0.59	0.61	0.18	0.006018	0.0405	Altered group
UFSP2	4q35.1	8.77	8.62	0.5	0.45	0.15	0.006056	0.0407	Altered group
AFG2B	15q21.1	7.95	7.77	0.6	0.54	0.18	0.006057	0.0407	Altered group
CCDC137	17q25.3	9.82	9.61	0.66	0.62	0.2	0.006075	0.0408	Altered group
GUCA1B	6p21.1	4.65	4.23	1.4	1.23	0.42	0.006082	0.0408	Altered group
FUT7	9q34.3	3.81	3.35	1.52	1.38	0.46	0.006094	0.0409	Altered group
SRA1	5q31.3	9.86	9.69	0.55	0.56	0.17	0.006125	0.041	Altered group
PBK	8p21.1	8.83	8.45	1.24	1.12	0.38	0.006129	0.041	Altered group
CIDECP1	3p25.3	7.29	7.12	0.56	0.53	0.17	0.006166	0.0412	Altered group
CXORF65	Xq13.1	0.93	0.58	1.19	0.81	0.35	0.006175	0.0412	Altered group
PLXNB2	22q13.33	13.54	13.35	0.61	0.67	0.19	0.006193	0.0413	Altered group
PGBD4	15q14	4.75	4.55	0.64	0.7	0.2	0.006199	0.0413	Altered group
KISS1R	19p13.3	3.64	2.98	2.16	2.03	0.66	0.006212	0.0414	Altered group
CLEC6A	12p13.31	1.09	0.78	1.01	0.88	0.31	0.006225	0.0415	Altered group
CSF2RB	22q12.3	6.92	6.52	1.3	1.37	0.4	0.006245	0.0415	Altered group
BCAR1	16q23.1	10.89	10.73	0.52	0.6	0.17	0.006246	0.0415	Altered group
ADNP2	18q23	9.34	9.12	0.73	0.59	0.22	0.006261	0.0416	Altered group
MTFMT	15q22.31	8	7.87	0.44	0.43	0.14	0.006268	0.0416	Altered group
MUCL3	6p21.33	1.35	0.93	1.41	1.05	0.42	0.006288	0.0417	Altered group
ZFAND2A	7p22.3	8.19	7.9	0.95	0.74	0.28	0.006351	0.042	Altered group
ZDHHC18	1p36.11	9.85	9.7	0.48	0.49	0.15	0.006369	0.0421	Altered group
SLC27A2	15q21.2	6.98	6.58	1.23	1.59	0.4	0.006392	0.0422	Altered group
VCAM1	1p21.2	7.4	6.93	1.52	1.55	0.47	0.006409	0.0423	Altered group
ZIC2	13q32.3	4.99	3.92	3.5	3.36	1.07	0.00641	0.0423	Altered group
ARL17A	17q21.31	6.57	6.37	0.64	0.76	0.2	0.00641	0.0423	Altered group
UTP4	16q22.1	9.69	9.52	0.57	0.5	0.17	0.006435	0.0424	Altered group
SSH2	17q11.2	9.06	8.83	0.76	0.67	0.23	0.006445	0.0424	Altered group
BEX5	Xq22.1	8.24	7.49	2.42	2.56	0.75	0.006446	0.0424	Altered group
CREB3	9p13.3	10.4	10.24	0.51	0.48	0.16	0.006451	0.0424	Altered group
DGCR6L	22q11.21	10.23	10.03	0.65	0.58	0.2	0.00647	0.0425	Altered group
STAC3	12q13.3	6.36	6.06	0.97	1	0.3	0.006502	0.0426	Altered group
AGAP2-AS1	12q14.1	7	6.67	1.09	1.04	0.33	0.006504	0.0426	Altered group
CPNE7	16q24.3	6.05	5.49	1.77	1.97	0.56	0.006541	0.0428	Altered group
GPATCH3	1p36.11	8.43	8.25	0.59	0.48	0.18	0.006555	0.0429	Altered group
BFSP2	3q22.1	1.58	1.14	1.48	1.15	0.44	0.006585	0.043	Altered group
HIGD1A	3p22.1	10.99	10.78	0.66	0.68	0.2	0.006606	0.0431	Altered group
PIK3CG	7q22.3	4.65	4.22	1.36	1.5	0.42	0.006658	0.0434	Altered group
IL18	11q23.1	7.96	7.55	1.31	1.38	0.41	0.006692	0.0435	Altered group
ZNF557	19p13.2	7.37	7.23	0.42	0.56	0.14	0.006697	0.0435	Altered group
KCNMB1	5q35.1	6.18	5.7	1.56	1.62	0.48	0.006699	0.0435	Altered group
CCDC134	22q13.2	6.73	6.47	0.87	0.66	0.26	0.0067	0.0435	Altered group
NFAM1	22q13.2	7.67	7.33	1.1	1.18	0.34	0.006706	0.0435	Altered group
RIPOR1	16q22.1	10.35	10.16	0.62	0.64	0.19	0.006733	0.0437	Altered group
COX11	17q22	9.79	9.62	0.53	0.58	0.16	0.006735	0.0437	Altered group
CHRDL2	11q13.4	3.74	3	2.44	2.41	0.75	0.006738	0.0437	Altered group
NAGPA	16p13.3	8.42	8.22	0.64	0.62	0.19	0.006754	0.0438	Altered group
TSPAN32	11p15.5	3.3	2.86	1.43	1.4	0.44	0.006776	0.0439	Altered group
ADAMTSL5	19p13.3	4.75	4.18	1.91	1.72	0.57	0.006786	0.0439	Altered group
CENPH	5q13.2	8.39	8.15	0.79	0.76	0.24	0.006792	0.0439	Altered group
TMEM11	17p11.2	9.45	9.3	0.48	0.54	0.15	0.006823	0.044	Altered group
SLC35F6	2p23.3	10.67	10.51	0.52	0.52	0.16	0.006832	0.0441	Altered group
TRPV2	17p11.2	7.43	7.08	1.17	0.96	0.35	0.00684	0.0441	Altered group
CD226	18q22.2	3.89	3.49	1.3	1.31	0.4	0.006868	0.0442	Altered group
WRAP53	17p13.1	9.05	8.82	0.75	0.68	0.23	0.006878	0.0443	Altered group
GRB2	17q25.1	11.54	11.42	0.4	0.43	0.12	0.006892	0.0443	Altered group
MCM5	22q12.3	10.75	10.53	0.73	0.77	0.22	0.006897	0.0443	Altered group
TEF	22q13.2	8.61	8.42	0.6	0.71	0.19	0.00691	0.0444	Altered group
SAC3D1	11q13.1	8.94	8.66	0.95	0.82	0.28	0.006922	0.0444	Altered group
PIK3R5	17p13.1	6.35	5.98	1.22	1.21	0.37	0.006927	0.0445	Altered group
SUCNR1	3q25.1	1.4	1.06	1.12	1.19	0.35	0.006949	0.0445	Altered group
FXYD2	11q23.3	3.79	2.9	3.04	2.41	0.89	0.006968	0.0446	Altered group
CTNS	17p13.2	8.83	8.67	0.47	0.59	0.15	0.006997	0.0447	Altered group
H2AX	11q23.3	11.29	11.06	0.76	0.75	0.23	0.007022	0.0449	Altered group
PSMD6	3p14.1	10.33	10.22	0.33	0.39	0.11	0.007051	0.045	Altered group
DHODH	16q22.2	7.61	7.44	0.54	0.62	0.17	0.007167	0.0455	Altered group
ALDOC	17q11.2	8.21	7.77	1.43	1.53	0.44	0.007192	0.0456	Altered group
TEDC2	16p13.3	8.46	8.2	0.87	0.79	0.26	0.007192	0.0456	Altered group
LDHAL6B	15q22.2	1.03	0.76	0.91	0.74	0.27	0.007202	0.0456	Altered group
PHPT1	9q34.3	10.91	10.68	0.76	0.74	0.23	0.007203	0.0456	Altered group
CCR10	17q21.2	4.06	3.55	1.74	1.34	0.51	0.007278	0.046	Altered group
GLA	Xq22.1	9.39	9.23	0.55	0.57	0.17	0.00729	0.046	Altered group
ADAP2	17q11.2	7.21	6.94	0.87	0.91	0.27	0.007302	0.0461	Altered group
SRP68	17q25.1	10.97	10.85	0.38	0.41	0.12	0.007302	0.0461	Altered group
MFSD4B	6q21	7.33	7.11	0.72	0.71	0.22	0.007324	0.0462	Altered group
CEMP1	16p13.3	7.8	7.55	0.83	0.76	0.25	0.007327	0.0462	Altered group
ZDHHC12	9q34.11	10.57	10.39	0.58	0.68	0.18	0.007334	0.0462	Altered group
WDR18	19p13.3	10.31	10.1	0.68	0.69	0.21	0.007366	0.0464	Altered group
MAP2K5	15q23	8.08	7.94	0.47	0.53	0.15	0.007409	0.0466	Altered group
KLF16	19p13.3	9.62	9.43	0.61	0.54	0.18	0.00742	0.0466	Altered group
UBASH3B	11q24.1	7.19	6.81	1.27	1.25	0.38	0.007499	0.0469	Altered group
ADAMTS2	5q35.3	6.73	6.27	1.53	1.54	0.46	0.00752	0.047	Altered group
C15ORF61	15q23	7.2	7	0.67	0.61	0.2	0.007551	0.0471	Altered group
GPR107	9q34.11	10.94	10.8	0.46	0.45	0.14	0.007552	0.0471	Altered group
STIM1	11p15.4	10.43	10.22	0.71	0.68	0.21	0.007567	0.0472	Altered group
SPC25	2q31.1	7.52	7.25	0.86	0.99	0.27	0.007576	0.0472	Altered group
PAG1	8q21.13	7.82	7.5	1.07	1.12	0.33	0.007591	0.0473	Altered group
SPRING1	12q24.22	8.76	8.57	0.62	0.6	0.18	0.007605	0.0473	Altered group
MCPH1	8p23.1	8.84	8.69	0.49	0.56	0.15	0.007646	0.0475	Altered group
TIMM44	19p13.2	9.95	9.78	0.56	0.58	0.17	0.00766	0.0476	Altered group
DHX37	12q24.31	9.76	9.62	0.48	0.45	0.14	0.007675	0.0477	Altered group
LDHD	16q23.1	7.36	6.89	1.52	1.66	0.47	0.007709	0.0478	Altered group
TEX19	17q25.3	2.23	1.75	1.57	1.63	0.47	0.007731	0.0479	Altered group
REXO4	9q34.2	9.61	9.46	0.51	0.48	0.15	0.007741	0.0479	Altered group
PRDX1	1p34.1	13.25	13.07	0.59	0.61	0.18	0.00775	0.048	Altered group
DLAT	11q23.1	9.88	9.67	0.7	0.64	0.21	0.007781	0.0481	Altered group
ZC3H18	16q24.2	10.14	9.99	0.52	0.4	0.15	0.007831	0.0484	Altered group
SND1-IT1	7q32.1	1.82	1.51	1.05	0.89	0.31	0.00784	0.0484	Altered group
TNFRSF9	1p36.23	3.37	2.91	1.52	1.55	0.46	0.007888	0.0486	Altered group
CAMK2D	4q26	9.41	9.13	0.91	0.99	0.28	0.007937	0.0489	Altered group
TAGAP	6q25.3	5.9	5.48	1.41	1.39	0.42	0.007948	0.0489	Altered group
TAGLN	11q23.3	11.91	11.47	1.46	1.52	0.44	0.007952	0.0489	Altered group
PCSK9	1p32.3	7.17	6.47	2.36	2.35	0.71	0.007988	0.049	Altered group
MRPL57	13q12.11	10.48	10.33	0.49	0.51	0.15	0.007996	0.049	Altered group
ERI1	8p23.1	9.12	8.87	0.85	0.78	0.25	0.00809	0.0495	Altered group
LAMTOR1	11q13.4	11.14	11	0.5	0.44	0.15	0.008107	0.0495	Altered group
LYSMD2	15q21.2	6.97	6.65	1.06	1.06	0.32	0.008219	0.05	Altered group
CLEC2B	12p13.31	6.76	6.41	1.22	1.03	0.36	0.008244	0.0501	Altered group
PAX5	9p13.2	1.51	1.02	1.73	1.35	0.5	0.008283	0.0503	Altered group
GRIN1	9q34.3	3.93	3.36	1.91	1.91	0.57	0.00832	0.0505	Altered group
MSC	8q13.3	6.49	6.04	1.48	1.63	0.45	0.008393	0.0508	Altered group
GMFG	19q13.2	7.37	6.97	1.4	1.09	0.4	0.008418	0.0509	Altered group
MRTFA	22q13.1-q13.2	10.26	10.13	0.42	0.49	0.13	0.008433	0.0509	Altered group
IRGQ	19q13.31	9.61	9.43	0.6	0.57	0.18	0.008467	0.051	Altered group
NEURL4	17p13.1	9.39	9.25	0.46	0.55	0.14	0.008485	0.0511	Altered group
PTTG1	5q33.3	10.03	9.72	1.04	1.07	0.31	0.008493	0.0511	Altered group
MAPK9	5q35.3	9.66	9.53	0.4	0.43	0.12	0.008505	0.0511	Altered group
AURKB	17p13.1	9.1	8.81	0.96	1.06	0.29	0.008533	0.0513	Altered group
SNX11	17q21.32	9.09	8.97	0.4	0.41	0.12	0.008542	0.0513	Altered group
TTLL11	9q33.2	5.84	5.63	0.68	0.7	0.2	0.008587	0.0515	Altered group
SCG2	2q36.1	4.14	3.63	1.66	1.8	0.5	0.008626	0.0517	Altered group
BUB3	10q26.13	11.12	10.97	0.5	0.47	0.15	0.008687	0.052	Altered group
MARCO	2q14.2	4.78	4.08	2.41	2.09	0.7	0.008708	0.052	Altered group
ITGA11	15q23	7.55	7.06	1.62	1.72	0.48	0.008708	0.052	Altered group
CENPX	17q25.3	9.73	9.49	0.83	0.77	0.24	0.00871	0.052	Altered group
CENPBD2P	19q13.43	9.54	9.42	0.38	0.52	0.12	0.008714	0.052	Altered group
CTNNAL1	9q31.3	9.7	9.44	0.88	0.71	0.25	0.008731	0.0521	Altered group
CSNK1G2	19p13.3	10.96	10.82	0.47	0.49	0.14	0.008743	0.0522	Altered group
CLCC1	1p13.3	9.87	9.74	0.47	0.44	0.14	0.00875	0.0522	Altered group
PIM2	Xp11.23	9.18	8.91	0.95	0.86	0.28	0.008769	0.0523	Altered group
PLPP5	8p11.23	9.92	9.73	0.59	0.79	0.19	0.008772	0.0523	Altered group
ESS2	22q11.21	9.42	9.29	0.43	0.51	0.13	0.008834	0.0525	Altered group
BAX	19q13.33	10.38	10.18	0.69	0.59	0.2	0.008888	0.0528	Altered group
SAP30	4q34.1	7.56	7.34	0.76	0.73	0.22	0.008907	0.0529	Altered group
SETD3	14q32.2	10.39	10.27	0.37	0.42	0.11	0.008916	0.0529	Altered group
MTA2	11q12.3	11.65	11.53	0.41	0.39	0.12	0.008962	0.0531	Altered group
RC3H2	9q33.2	8.02	7.78	0.83	0.78	0.24	0.008986	0.0532	Altered group
LRRC37A4P	17q21.31	8.03	7.75	0.94	0.97	0.28	0.009008	0.0533	Altered group
NANS	9q22.33	10.64	10.41	0.81	0.75	0.23	0.009022	0.0534	Altered group
CD19	16p11.2	4.3	3.72	1.97	1.93	0.58	0.009028	0.0534	Altered group
DHX8	17q21.31	9.92	9.78	0.45	0.47	0.13	0.009046	0.0535	Altered group
LILRA5	19q13.42	4.48	4.08	1.38	1.35	0.41	0.009063	0.0535	Altered group
MED31	17p13.1	7.39	7.24	0.5	0.55	0.15	0.009234	0.0544	Altered group
LRRC37BP1	17q11.2	8.85	8.69	0.51	0.62	0.16	0.00924	0.0544	Altered group
BCL2A1	15q25.1	5.73	5.32	1.41	1.41	0.42	0.009252	0.0545	Altered group
TBC1D2B	15q24.3-q25.1	9.36	9.18	0.58	0.62	0.17	0.009268	0.0545	Altered group
CYLD	16q12.1	9.51	9.33	0.62	0.66	0.18	0.009281	0.0545	Altered group
HRAS	11p15.5	9.72	9.46	0.91	0.76	0.26	0.009335	0.0548	Altered group
LCORL	4p15.31	6.37	6.16	0.71	0.71	0.21	0.009399	0.055	Altered group
FBXO25	8p23.3	8.84	8.67	0.57	0.6	0.17	0.009409	0.055	Altered group
ZW10	11q23.2	8.76	8.6	0.56	0.54	0.16	0.009439	0.0552	Altered group
IDI1	10p15.3	9.77	9.56	0.74	0.67	0.21	0.009458	0.0552	Altered group
ZFYVE19	15q15.1	9.33	9.17	0.56	0.6	0.17	0.009494	0.0554	Altered group
RPUSD1	16p13.3	9.81	9.61	0.68	0.68	0.2	0.0095	0.0554	Altered group
SH3BP1	22q13.1	8.99	8.75	0.82	0.88	0.24	0.009502	0.0554	Altered group
MICAL1	6q21	9.15	8.9	0.87	0.85	0.25	0.009556	0.0557	Altered group
CDCA3	12p13.31	8.74	8.48	0.85	0.97	0.26	0.00956	0.0557	Altered group
ERO1B	1q42.3	7.08	6.65	1.44	1.49	0.42	0.009569	0.0557	Altered group
MS4A6A	11q12.2	8.17	7.79	1.31	1.29	0.38	0.009583	0.0558	Altered group
TREM2	6p21.1	7.01	6.58	1.48	1.46	0.43	0.0096	0.0559	Altered group
AVPI1	10q24.2	7.94	7.71	0.78	0.84	0.23	0.009657	0.0561	Altered group
SPAG9	17q21.33	10.16	9.98	0.65	0.58	0.18	0.009661	0.0561	Altered group
BTBD6	14q32.33	10.47	10.33	0.49	0.59	0.15	0.00969	0.0562	Altered group
MPEG1	11q12.1	8.09	7.71	1.32	1.27	0.38	0.009697	0.0562	Altered group
RTEL1	20q13.33	9.58	9.38	0.71	0.66	0.2	0.009732	0.0564	Altered group
BLTP3A	6p21.31	9.3	9.13	0.61	0.54	0.17	0.00975	0.0565	Altered group
PLK1	16p12.2	9.7	9.42	0.95	1.01	0.28	0.009779	0.0565	Altered group
PRR34	22q13.31	2.92	2.67	0.87	0.8	0.25	0.009818	0.0566	Altered group
ATP6V1D	14q23.3	10.21	10.08	0.45	0.46	0.13	0.009818	0.0566	Altered group
PHLDA2	11p15.4	8.25	7.81	1.53	1.49	0.44	0.009825	0.0566	Altered group
HOTAIR	12q13.13	2.69	2.03	2.29	2.01	0.65	0.009845	0.0567	Altered group
RGS1	1q31.2	9.13	8.7	1.45	1.61	0.43	0.009932	0.0571	Altered group
DDX19A	16q22.1	9.73	9.6	0.42	0.45	0.12	0.009957	0.0572	Altered group
HOXC8	12q13.13	2.96	2.25	2.47	2.36	0.71	0.01	0.0574	Altered group
OSCAR	19q13.42	5.78	5.41	1.31	1.17	0.37	0.01	0.0574	Altered group
CCR8	3p22.1	2.31	1.91	1.37	1.38	0.4	0.01	0.0575	Altered group
NCF4	22q12.3	6.94	6.56	1.3	1.27	0.38	0.0101	0.0577	Altered group
NAA35	9q21.33	8.7	8.54	0.58	0.53	0.17	0.0101	0.0577	Altered group
TENT5C	1p12	9.07	8.71	1.17	1.4	0.35	0.0101	0.0578	Altered group
ANXA2	15q22.2	13.74	13.48	0.85	0.91	0.25	0.0101	0.0579	Altered group
CD160	1q21.1	3.91	3.59	1.11	1	0.32	0.0102	0.0582	Altered group
PLCXD2	3q13.2	5.49	5.15	1.21	1.13	0.35	0.0102	0.0582	Altered group
PRPF4	9q32	9.9	9.74	0.55	0.53	0.16	0.0102	0.0582	Altered group
KIF1C	17p13.2	11.64	11.48	0.53	0.51	0.15	0.0104	0.0587	Altered group
ATG12	5q22.3	9.18	9.03	0.53	0.48	0.15	0.0104	0.0587	Altered group
SAMD3	6q23.1	4.22	3.8	1.45	1.39	0.42	0.0104	0.0591	Altered group
SYAP1	Xp22.2	10.75	10.6	0.5	0.59	0.15	0.0104	0.0591	Altered group
GNGT2	17q21.32	4.23	3.85	1.4	1.09	0.39	0.0105	0.0594	Altered group
RMC1	18q11.2	8.83	8.71	0.39	0.46	0.12	0.0105	0.0595	Altered group
UBE2T	1q32.1	9.01	8.78	0.79	0.86	0.23	0.0105	0.0595	Altered group
SUCLA2	13q14.2	9.58	9.36	0.79	0.69	0.22	0.0107	0.0601	Altered group
PIMREG	17p13.2	8.04	7.73	1.06	1.1	0.31	0.0107	0.0601	Altered group
COX18	4q13.3	8.87	8.71	0.55	0.56	0.16	0.0107	0.0602	Altered group
VPREB3	22q11.23	3.79	3.28	1.82	1.48	0.51	0.0107	0.0603	Altered group
CSNK1G1	15q22.31	9.42	9.25	0.57	0.55	0.16	0.0108	0.0604	Altered group
SEC23A	14q21.1	9.75	9.53	0.77	0.7	0.22	0.0108	0.0604	Altered group
ZNRF1	16q23.1	9.97	9.81	0.58	0.57	0.17	0.0108	0.0604	Altered group
DDX54	12q24.13	11.25	11.12	0.48	0.47	0.14	0.0108	0.0604	Altered group
STARD4	5q22.1	6.88	6.59	1	1.03	0.29	0.0108	0.0605	Altered group
ALKBH7	19p13.3	9.95	9.73	0.8	0.68	0.22	0.0108	0.0606	Altered group
IL21	4q27	0.27	0.05	0.45	0.18	0.22	0.0108	0.0606	Altered group
FAM118B	11q24.2	8.4	8.24	0.54	0.6	0.16	0.0109	0.0607	Altered group
AARS1	16q22.1	11.61	11.45	0.53	0.54	0.15	0.0109	0.0607	Altered group
SPATA2L	16q24.3	8.94	8.75	0.69	0.69	0.2	0.0109	0.0607	Altered group
EIF4E	4q23	9.45	9.29	0.52	0.61	0.16	0.0109	0.0608	Altered group
CCL7	17q12	2.33	1.86	1.66	1.61	0.47	0.0109	0.0609	Altered group
MRPL49	11q13.1	10.45	10.31	0.51	0.48	0.15	0.0109	0.0609	Altered group
POLR2D	2q14.3	9.32	9.17	0.52	0.47	0.15	0.0109	0.0609	Altered group
CHP1	15q15.1	11.38	11.24	0.48	0.53	0.14	0.0109	0.061	Altered group
EFTUD2	17q21.31	11.24	11.1	0.5	0.47	0.14	0.011	0.061	Altered group
TNFRSF1B	1p36.22	9.51	9.19	1.15	1.03	0.32	0.011	0.0611	Altered group
SEC22C	3p22.1	8.91	8.78	0.4	0.51	0.12	0.011	0.0612	Altered group
QRSL1	6q21	9.17	9.04	0.45	0.41	0.13	0.011	0.0612	Altered group
GAPVD1	9q33.3	9.78	9.65	0.48	0.43	0.14	0.0111	0.0614	Altered group
ESCO2	8p21.1	7.68	7.29	1.41	1.21	0.39	0.0111	0.0615	Altered group
CCDC93	2q14.1	9.11	8.95	0.58	0.54	0.16	0.0111	0.0615	Altered group
BORA	13q21.33	7.99	7.81	0.64	0.66	0.18	0.0111	0.0615	Altered group
EZR	6q25.3	13.17	12.96	0.73	0.82	0.21	0.0112	0.0619	Altered group
EIF5AL1	10q22.3	10.98	10.83	0.52	0.52	0.15	0.0112	0.0621	Altered group
ZIC5	13q32.3	2.81	1.95	3.07	2.77	0.86	0.0113	0.0622	Altered group
TMUB1	7q36.1	10.35	10.18	0.58	0.58	0.17	0.0113	0.0624	Altered group
PIN1	19p13	9.83	9.64	0.64	0.59	0.18	0.0113	0.0624	Altered group
DDIT3	12q13.3	9.06	8.82	0.86	0.87	0.25	0.0114	0.0624	Altered group
SENP3	17p13	10.15	10.01	0.47	0.51	0.14	0.0115	0.0629	Altered group
DCPS	11q24.2	9.01	8.82	0.65	0.69	0.19	0.0115	0.0629	Altered group
LEO1	15q21.2	8.92	8.78	0.49	0.51	0.14	0.0115	0.0629	Altered group
ECPAS	9q31.3	11.04	10.92	0.41	0.42	0.12	0.0115	0.0629	Altered group
PARP3	3p21.2	8.33	8.08	0.92	0.76	0.25	0.0115	0.0632	Altered group
HEMK1	3p21.31	8.78	8.64	0.5	0.55	0.15	0.0115	0.0632	Altered group
PINX1	8p23.1	7.51	7.32	0.66	0.65	0.19	0.0116	0.0633	Altered group
GNAT2	1p13.3	1.54	1.25	1.02	0.9	0.28	0.0116	0.0633	Altered group
GM2A	5q33.1	10.69	10.52	0.6	0.56	0.17	0.0116	0.0633	Altered group
ATP8B5P	9p13.3	5.69	5.48	0.74	0.79	0.21	0.0117	0.0637	Altered group
MRPS11	15q25.3	9.46	9.3	0.59	0.51	0.16	0.0117	0.0638	Altered group
OSTM1	6q21	9.03	8.82	0.73	0.67	0.2	0.0118	0.064	Altered group
SPC24	19p13.2	5.41	5.05	1.27	1.44	0.37	0.0118	0.0642	Altered group
MCAT	22q13.2	9.13	8.94	0.66	0.62	0.19	0.0118	0.0642	Altered group
ETFDH	4q32.1	8.32	8.13	0.7	0.67	0.2	0.0118	0.0642	Altered group
CWC25	17q12	8.44	8.3	0.48	0.58	0.14	0.0118	0.0642	Altered group
QNG1	9q21.32	8.36	8.12	0.86	0.82	0.24	0.0118	0.0642	Altered group
ZWILCH	15q22.31	9.1	8.91	0.68	0.61	0.19	0.0119	0.0644	Altered group
ANKRD52	12q13.3	10.62	10.43	0.67	0.55	0.18	0.0119	0.0646	Altered group
ZNF597	16p13.3	5.5	5.21	0.96	1.29	0.29	0.0119	0.0646	Altered group
FANCC	9q22.32	8.47	8.29	0.65	0.53	0.18	0.0119	0.0646	Altered group
EIF1	17q21.2	13.2	13.07	0.46	0.43	0.13	0.0119	0.0646	Altered group
ASPN	9q22.31	7	6.46	1.9	2.03	0.54	0.0119	0.0646	Altered group
MRPS15	1p34.3	11.04	10.85	0.68	0.72	0.2	0.012	0.0647	Altered group
COL15A1	9q22.33	9.79	9.46	1.15	1.32	0.34	0.012	0.0649	Altered group
SBF1	22q13.33	10.73	10.55	0.65	0.68	0.18	0.0121	0.0652	Altered group
CAPZB	1p36.13	12.33	12.23	0.36	0.39	0.1	0.0121	0.0652	Altered group
NIBAN1	1q25.3	8.56	8.17	1.33	1.54	0.39	0.0121	0.0653	Altered group
RNASE6	14q11.2	6.95	6.63	1.13	1.16	0.32	0.0122	0.0655	Altered group
RFK	9q21.13	9.85	9.6	0.89	0.86	0.25	0.0122	0.0656	Altered group
RPA1	17p13.3	10.86	10.7	0.57	0.53	0.16	0.0123	0.066	Altered group
ZNF18	17p12	7.84	7.67	0.56	0.66	0.16	0.0123	0.066	Altered group
MRPS34	16p13.3	10.64	10.44	0.74	0.66	0.2	0.0123	0.066	Altered group
CNTROB	17p13.1	9.84	9.7	0.48	0.51	0.14	0.0124	0.0664	Altered group
LIG1	19q13.33	10.2	10.04	0.56	0.63	0.16	0.0124	0.0666	Altered group
JAK2	9p24.1	7.84	7.56	0.98	0.96	0.28	0.0125	0.0666	Altered group
MYBL2	20q13.12	10.83	10.52	1.08	1.19	0.31	0.0125	0.0666	Altered group
KCNAB2	1p36.31	7.5	7.19	1.11	1.08	0.31	0.0125	0.0666	Altered group
POLE2	14q21.3	6.69	6.4	1	1	0.28	0.0125	0.0667	Altered group
GIMAP4	7q36.1	8.14	7.82	1.15	1.07	0.32	0.0125	0.0668	Altered group
FDFT1	8p23.1	11.7	11.49	0.72	0.69	0.2	0.0125	0.0668	Altered group
EXO1	1q43	7.96	7.68	0.99	1.03	0.28	0.0125	0.0669	Altered group
FOXL1	16q24.1	4.17	3.63	1.85	2.26	0.54	0.0128	0.068	Altered group
GNE	9p13.3	8.95	8.67	1	0.96	0.28	0.0128	0.068	Altered group
TNFAIP8L2	1q21.3	6.06	5.69	1.32	1.22	0.36	0.0128	0.0681	Altered group
EN2	7q36.3	5.32	4.52	2.82	3.01	0.8	0.0129	0.0682	Altered group
GTSE1-DT	22q13.31	3.63	3.35	1.05	0.94	0.29	0.0129	0.0683	Altered group
GIT1	17q11.2	11	10.87	0.47	0.54	0.13	0.013	0.0686	Altered group
BIRC5	17q25.3	9.77	9.43	1.22	1.18	0.34	0.013	0.0686	Altered group
CENATAC	11q23.3	7.6	7.4	0.68	0.78	0.2	0.013	0.0687	Altered group
NCKIPSD	3p21.31	9.72	9.57	0.53	0.51	0.15	0.0131	0.0687	Altered group
DCSTAMP	8q22.3	2.26	1.86	1.44	1.38	0.4	0.0131	0.0687	Altered group
LY6G5C	6p21.33	5.83	5.56	0.96	0.96	0.27	0.0131	0.0688	Altered group
DOCK8	9p24.3	8.1	7.74	1.26	1.26	0.35	0.0131	0.0689	Altered group
KIF2C	1p34.1	9.58	9.31	0.95	1.12	0.27	0.0132	0.069	Altered group
CARS1	11p15.4	10.17	10.04	0.48	0.47	0.13	0.0132	0.069	Altered group
CINP	14q32.31	9.09	8.93	0.59	0.55	0.16	0.0132	0.0691	Altered group
LIME1	20q13.33	7.89	7.53	1.29	1.25	0.36	0.0132	0.0691	Altered group
KCNN2	5q22.3	4.32	3.92	1.45	1.31	0.4	0.0132	0.0691	Altered group
SRRD	22q12.1	7.88	7.75	0.45	0.49	0.13	0.0132	0.0691	Altered group
SLC25A15	13q14.11	8.94	8.74	0.76	0.6	0.2	0.0133	0.0695	Altered group
TRAP1	16p13.3	11.5	11.32	0.62	0.67	0.18	0.0133	0.0695	Altered group
ABHD15	17q11.2	7.98	7.74	0.88	0.77	0.24	0.0134	0.07	Altered group
NAPA	19q13.33	11.78	11.64	0.51	0.49	0.14	0.0135	0.07	Altered group
PRC1	15q26.1	10.1	9.84	0.92	0.89	0.25	0.0136	0.0705	Altered group
RPL34-DT	4q25	0.91	0.68	0.85	0.72	0.23	0.0136	0.0706	Altered group
ACTR8	3p21.1	8.87	8.76	0.37	0.44	0.11	0.0137	0.0708	Altered group
HROB	17q21.31	7.72	7.51	0.72	0.89	0.21	0.0137	0.0709	Altered group
C6ORF226	6p21.1	7.51	7.29	0.81	0.77	0.22	0.0138	0.0715	Altered group
TOR1B	9q34.11	8.86	8.76	0.36	0.45	0.11	0.0139	0.0719	Altered group
SNRPA1	15q26.3	9.47	9.33	0.52	0.56	0.15	0.0139	0.072	Altered group
SLC25A17	22q13.2	9.35	9.25	0.35	0.41	0.1	0.014	0.072	Altered group
UVSSA	4p16.3	7.51	7.31	0.71	0.78	0.2	0.014	0.072	Altered group
GPAT3	4q21.23	5.36	4.89	1.73	1.57	0.47	0.014	0.0721	Altered group
SLC25A18	22q11.21	3.74	3.46	1.01	1.03	0.28	0.014	0.0722	Altered group
NDEL1	17p13.1	9.41	9.28	0.46	0.51	0.13	0.0141	0.0722	Altered group
SLC25A28	10q24.2	9.45	9.27	0.63	0.62	0.17	0.0141	0.0722	Altered group
JADE2	5q31.1	9.09	8.83	0.95	0.97	0.26	0.0141	0.0724	Altered group
FH	1q43	10.66	10.5	0.55	0.55	0.15	0.0141	0.0724	Altered group
LSM10	1p34.3	9.32	9.17	0.55	0.5	0.15	0.0141	0.0724	Altered group
CLN3	16p12.1	10.66	10.48	0.67	0.58	0.18	0.0142	0.0725	Altered group
FAM219B	15q24.1-q24.2	9.94	9.82	0.43	0.49	0.12	0.0142	0.0725	Altered group
SLC36A4	11q21	6.66	6.25	1.48	1.5	0.41	0.0142	0.0725	Altered group
GPR25	1q32.1	1.6	1.19	1.54	1.24	0.41	0.0142	0.0725	Altered group
AURKA	20q13.2	9.03	8.79	0.84	1.01	0.24	0.0143	0.0729	Altered group
TOMM22	22q13.1	10.94	10.82	0.42	0.48	0.12	0.0143	0.0729	Altered group
CHRNA5	15q25.1	6.39	5.99	1.42	1.56	0.4	0.0143	0.0731	Altered group
BIRC3	11q22.2	8.51	8.04	1.73	1.59	0.47	0.0143	0.0732	Altered group
PCNX3	11q13.1	11.15	10.98	0.6	0.6	0.17	0.0145	0.0735	Altered group
SLC25A4	4q35.1	9.53	9.35	0.64	0.63	0.18	0.0145	0.0735	Altered group
RAB1B	11q13.2	12.6	12.48	0.46	0.47	0.13	0.0145	0.0736	Altered group
FKBP14	7p14.3	7.42	7.19	0.83	0.87	0.23	0.0145	0.0737	Altered group
SGK2	20q13.12	6.18	5.59	2.13	2.08	0.59	0.0146	0.0738	Altered group
PSMD7	16q23.1	10.88	10.76	0.44	0.48	0.12	0.0146	0.0738	Altered group
AP1G1	16q22.2	10.99	10.81	0.66	0.58	0.18	0.0146	0.0738	Altered group
CCL22	16q21	5.45	5.01	1.55	1.83	0.44	0.0146	0.0739	Altered group
HHIP	4q31.21	4.93	4.3	2.29	2.24	0.63	0.0146	0.074	Altered group
MTMR6	13q12.13	9.23	9.01	0.82	0.77	0.22	0.0147	0.0742	Altered group
HMX3	10q26.13	1.34	0.36	2.08	1.09	0.97	0.0147	0.0742	Altered group
MFSD13A	10q24.32	7.51	7.31	0.72	0.8	0.2	0.0147	0.0743	Altered group
SCYL1	11q13.1	11.41	11.28	0.46	0.46	0.13	0.0148	0.0744	Altered group
SCAMP2	15q24.1	11.45	11.34	0.35	0.44	0.1	0.0148	0.0745	Altered group
APOC2	19q13.32	6.19	5.66	1.93	1.88	0.53	0.0148	0.0745	Altered group
ZGLP1	19p13.2	6.51	6.18	1.17	1.25	0.32	0.0148	0.0746	Altered group
TM4SF19	3q29	2.56	2.2	1.34	1.23	0.36	0.0148	0.0746	Altered group
TREX1	3p21.31	9.29	9.08	0.8	0.81	0.22	0.0149	0.0747	Altered group
NIPA2	15q11.2	10.02	9.9	0.45	0.44	0.12	0.0149	0.0748	Altered group
P2RY14	3q25.1	4.87	4.47	1.43	1.62	0.4	0.015	0.075	Altered group
MDFIC	7q31.1-q31.2	8.2	7.87	1.17	1.2	0.32	0.015	0.0751	Altered group
TAF1C	16q24.1	10.25	10.1	0.54	0.63	0.15	0.015	0.0751	Altered group
TUBA1B	12q13.12	14.7	14.53	0.63	0.59	0.17	0.015	0.0751	Altered group
H2BC14	6p22.1	1.16	0.86	1.11	0.92	0.29	0.015	0.0751	Altered group
UBE2S	19q13.42	9.84	9.56	1.08	0.93	0.29	0.015	0.0751	Altered group
SLC7A5	16q24.2	11.47	11.13	1.22	1.29	0.34	0.0151	0.0752	Altered group
GPS2	17p13.1	10.22	10.07	0.53	0.57	0.15	0.0151	0.0752	Altered group
POLR3K	16p13.3	8.62	8.45	0.64	0.65	0.18	0.0151	0.0752	Altered group
NDUFAF2	5q12.1	7.72	7.54	0.69	0.65	0.19	0.0151	0.0753	Altered group
PSMD11	17q11.2	10.11	9.96	0.55	0.55	0.15	0.0151	0.0753	Altered group
PLA2G15	16q22.1	9.33	9.19	0.51	0.57	0.14	0.0152	0.0755	Altered group
KDM4B	19p13.3	10.85	10.69	0.56	0.68	0.16	0.0152	0.0756	Altered group
ARMS2	10q26.13	1.18	0.73	0.9	0.93	0.45	0.0152	0.0756	Altered group
GALR3	22q13.1	0.68	0.47	0.79	0.7	0.21	0.0152	0.0756	Altered group
PCK2	14q11.2-q12	9.75	9.5	0.94	0.79	0.25	0.0153	0.076	Altered group
TINAG	6p12.1	1.04	0.55	1.89	1.25	0.49	0.0153	0.076	Altered group
CYP2C9	10q23.33	2.08	1.49	2.24	1.89	0.6	0.0153	0.0761	Altered group
PRKCH	14q23.1	8.76	8.52	0.86	0.86	0.24	0.0154	0.0765	Altered group
H2AC12	6p22.1	1.84	1.49	1.31	1.14	0.35	0.0155	0.0766	Altered group
ECI1	16p13.3	11	10.79	0.77	0.84	0.21	0.0155	0.0769	Altered group
ANKMY2	7p21.1	8.3	8.14	0.59	0.56	0.16	0.0156	0.077	Altered group
NPM2	8p21.3	5.59	5.21	1.38	1.44	0.38	0.0156	0.0771	Altered group
IL18RAP	2q12.1	3.65	3.21	1.68	1.4	0.45	0.0157	0.0772	Altered group
TMEM106A	17q21.31	6.11	5.86	0.91	0.93	0.25	0.0157	0.0775	Altered group
HPSE	4q21.23	5.33	4.97	1.26	1.48	0.35	0.0157	0.0775	Altered group
NUTM2G	9q22.33	2.31	2.06	0.94	0.95	0.26	0.0158	0.0778	Altered group
KLHDC4	16q24.2	8.89	8.68	0.79	0.73	0.21	0.0158	0.0778	Altered group
PPP1R16B	20q11.23	6.54	6.2	1.23	1.28	0.34	0.0158	0.0778	Altered group
MELK	9p13.2	8.86	8.59	0.99	1.06	0.27	0.0158	0.0778	Altered group
ADM2	22q13.33	8.08	7.68	1.48	1.43	0.4	0.0159	0.0782	Altered group
SNRPN	15q11.2	11.09	10.84	0.87	1.13	0.25	0.0161	0.0788	Altered group
NCAPD3	11q25	9.43	9.2	0.87	0.76	0.23	0.0161	0.0789	Altered group
IARS1	9q22.31	11.04	10.85	0.72	0.6	0.19	0.0161	0.0789	Altered group
DSN1	20q11.23	8.98	8.81	0.62	0.7	0.17	0.0162	0.079	Altered group
ATG4A	Xq22.3	8.17	8.01	0.58	0.59	0.16	0.0162	0.0791	Altered group
PAXX	9q34.3	10.2	9.95	0.92	0.94	0.25	0.0163	0.0795	Altered group
FBXW2	9q33.2	10.18	10.05	0.49	0.41	0.13	0.0163	0.0795	Altered group
METTL22	16p13.2	7.8	7.68	0.46	0.52	0.13	0.0163	0.0796	Altered group
PHRF1	11p15.5	10.51	10.39	0.45	0.45	0.12	0.0164	0.0796	Altered group
TCF3	19p13.3	11.63	11.48	0.57	0.57	0.15	0.0164	0.08	Altered group
EXTL3	8p21.1	10.83	10.64	0.67	0.8	0.19	0.0165	0.08	Altered group
FKBP5	6p21.31	8.72	8.33	1.5	1.31	0.39	0.0165	0.08	Altered group
KXD1	19p13.11	10.87	10.77	0.39	0.4	0.11	0.0165	0.0801	Altered group
SLC25A11	17p13.2	10.56	10.42	0.54	0.48	0.14	0.0165	0.0802	Altered group
RAB5C	17q21.2	11.1	10.94	0.59	0.6	0.16	0.0165	0.0802	Altered group
SIGLEC12	19q13.41	2.98	2.46	1.97	1.64	0.52	0.0165	0.0802	Altered group
ACO2	22q13.2	11.56	11.41	0.56	0.56	0.15	0.0166	0.0803	Altered group
MCM6	2q21.3	10.3	10.11	0.72	0.74	0.19	0.0166	0.0804	Altered group
MTHFD1	14q23.3	10.68	10.51	0.63	0.56	0.17	0.0166	0.0804	Altered group
RASSF5	1q32.1	7.87	7.58	1.09	1.1	0.29	0.0167	0.0806	Altered group
CERT1	5q13.3	10.09	9.86	0.9	0.79	0.24	0.0167	0.0806	Altered group
ARRB2	17p13.2	9.37	9.18	0.72	0.63	0.19	0.0167	0.0806	Altered group
AMIGO3	3p21.31	8.02	7.81	0.76	0.75	0.2	0.0167	0.0806	Altered group
HARBI1	11p11.2	6.12	5.99	0.47	0.56	0.13	0.0168	0.0809	Altered group
NR0B2	1p36.11	2.05	1.48	2.18	1.93	0.57	0.0168	0.081	Altered group
ADAM9	8p11.22	10.83	10.51	1.21	1.02	0.32	0.0168	0.081	Altered group
KCTD2	17q25.1	9.68	9.54	0.5	0.52	0.14	0.0169	0.0811	Altered group
SEC11C	18q21.32	9.95	9.75	0.75	0.8	0.2	0.0169	0.0812	Altered group
ANKRD11	16q24.3	11.48	11.34	0.51	0.51	0.14	0.017	0.0815	Altered group
MCRIP2	16p13.3	9.81	9.55	0.97	0.9	0.26	0.0172	0.082	Altered group
P2RY13	3q25.1	5.05	4.65	1.49	1.59	0.4	0.0172	0.0822	Altered group
MED27	9q34.13	8.51	8.35	0.63	0.5	0.16	0.0173	0.0823	Altered group
DAXX	6p21.32	10.74	10.64	0.35	0.4	0.1	0.0173	0.0823	Altered group
PEAK3	19p13.3	3.03	2.75	1.05	1.06	0.28	0.0173	0.0823	Altered group
GALNT10	5q33.2	10.06	9.76	1.15	1.19	0.31	0.0173	0.0825	Altered group
XPO6	16p12.1	11.05	10.94	0.41	0.46	0.11	0.0173	0.0825	Altered group
ITM2A	Xq21.1	6.73	6.31	1.56	1.54	0.42	0.0174	0.0826	Altered group
DEF8	16q24.3	9.8	9.64	0.59	0.56	0.16	0.0174	0.0827	Altered group
CCDC141	2q31.2	1.92	1.56	1.38	1.15	0.36	0.0176	0.0833	Altered group
FHIP1B	11p15.4	9.88	9.77	0.35	0.48	0.1	0.0176	0.0835	Altered group
GBP1	1p22.2	9.9	9.55	1.34	1.26	0.35	0.0177	0.0836	Altered group
ALG11	13q14.3	4.48	4.27	0.74	1	0.21	0.0178	0.0839	Altered group
LILRA4	19q13.42	2.14	1.75	1.5	1.29	0.39	0.0178	0.0839	Altered group
OIP5-AS1	15q15.1	9.28	9.12	0.59	0.57	0.16	0.0178	0.0842	Altered group
ATP5IF1	1p35.3	11.67	11.48	0.69	0.72	0.18	0.0179	0.0843	Altered group
DMRTA2	1p32.3	4.03	3.41	2.38	2.09	0.62	0.0179	0.0843	Altered group
JSRP1	19p13.3	7.36	6.68	2.56	2.58	0.68	0.0179	0.0845	Altered group
RAET1K	6q25.1	3.66	3.36	1.11	1.03	0.29	0.018	0.0845	Altered group
PITX2	4q25	4.47	3.66	3.15	2.68	0.82	0.0181	0.0853	Altered group
HBEGF	5q31.3	7.25	7.05	0.72	0.86	0.2	0.0182	0.0853	Altered group
SEC24A	5q31.1	9.43	9.18	0.94	0.81	0.24	0.0182	0.0854	Altered group
EXOSC9	4q27	9.09	8.94	0.59	0.52	0.15	0.0182	0.0854	Altered group
GANC	15q15.1	7.94	7.8	0.53	0.56	0.14	0.0184	0.0858	Altered group
SLC7A7	14q11.2	7.82	7.5	1.24	1.2	0.33	0.0184	0.0858	Altered group
SCAMP4	19p13.3	11.43	11.28	0.53	0.66	0.15	0.0184	0.0859	Altered group
FMNL1	17q21.31	8.62	8.35	1.04	0.93	0.27	0.0184	0.0859	Altered group
SIGLEC9	19q13.3-q13.4	4.83	4.48	1.32	1.18	0.34	0.0185	0.0862	Altered group
TNFRSF8	1p36.22	4.57	4.21	1.36	1.25	0.36	0.0185	0.0863	Altered group
TXN	9q31.3	12.18	12	0.62	0.75	0.17	0.0186	0.0865	Altered group
FBXL8	16q22.1	6.82	6.56	0.97	1.04	0.26	0.0186	0.0866	Altered group
HNF1A-AS1	12q24.31	4.58	4.07	1.84	2.15	0.5	0.0187	0.0867	Altered group
GNRH1	8p21.2	4.57	4.28	1.06	1.14	0.29	0.0187	0.0868	Altered group
ANP32B	9q22.33	11.72	11.6	0.47	0.51	0.13	0.0187	0.0869	Altered group
AKAP13	15q25.3	10.93	10.78	0.57	0.56	0.15	0.0188	0.0871	Altered group
GPRIN1	5q35.2	7.42	7.15	1.05	1.06	0.28	0.0188	0.0871	Altered group
S100A10	1q21.3	11.9	11.54	1.36	1.26	0.36	0.0188	0.0872	Altered group
FRG1	4q35.2	9.34	9.15	0.71	0.64	0.19	0.0189	0.0872	Altered group
HMOX1	22q12.3	9.27	8.97	1.15	1.11	0.3	0.0189	0.0872	Altered group
RFWD3	16q23.1	9.83	9.66	0.67	0.56	0.17	0.0189	0.0872	Altered group
TMEM106C	12q13.11	10.66	10.5	0.6	0.69	0.16	0.0189	0.0873	Altered group
TCOF1	5q32-q33.1	11.11	10.96	0.57	0.52	0.15	0.0189	0.0873	Altered group
GRHPR	9p13.2	10.68	10.54	0.55	0.47	0.14	0.019	0.0875	Altered group
PRX	19q13.2	6.74	6.46	1.05	0.98	0.27	0.019	0.0876	Altered group
CMKLR1	12q23.3	6.98	6.59	1.54	1.24	0.39	0.019	0.0876	Altered group
LIN54	4q21.22	8.66	8.49	0.65	0.63	0.17	0.019	0.0876	Altered group
ADCY6	12q13.12	10.43	10.26	0.65	0.67	0.17	0.0191	0.0879	Altered group
GMPPA	2q35	10.21	10.02	0.74	0.58	0.19	0.0191	0.0879	Altered group
ARPC5L	9q33.3	10.09	9.94	0.6	0.51	0.15	0.0192	0.0882	Altered group
CRISPLD2	16q24.1	8.72	8.48	0.91	1.02	0.25	0.0192	0.0882	Altered group
PPM1K	4q22.1	6.96	6.72	0.87	1.07	0.24	0.0193	0.0882	Altered group
LSM7	19p13.3	10.28	10.06	0.84	0.77	0.22	0.0193	0.0883	Altered group
ABCD2	12q12	2.87	2.47	1.53	1.45	0.4	0.0193	0.0883	Altered group
AARSD1	17q21.31	9.49	9.31	0.7	0.63	0.18	0.0193	0.0884	Altered group
TGFB1I1	16p11.2	8.7	8.43	1.04	1.15	0.28	0.0193	0.0884	Altered group
SPI1	11p11.2	8.52	8.18	1.27	1.22	0.33	0.0193	0.0884	Altered group
PSMB7	9q33.3	11.32	11.14	0.7	0.55	0.18	0.0193	0.0884	Altered group
NCBP1	9q22.33	9.85	9.71	0.56	0.49	0.14	0.0194	0.0884	Altered group
PHF5A	22q13.2	9.16	9.03	0.5	0.48	0.13	0.0194	0.0885	Altered group
GCN1	12q24.23	11.5	11.36	0.52	0.49	0.14	0.0194	0.0885	Altered group
RBM18	9q33.2	8.95	8.81	0.53	0.5	0.14	0.0194	0.0886	Altered group
PSMA1	11p15.2	11.22	11.11	0.4	0.45	0.11	0.0195	0.0889	Altered group
FCMR	1q32.1	6.36	6.06	1.19	1.08	0.31	0.0195	0.0889	Altered group
BRF2	8p11.23	8.53	8.4	0.49	0.58	0.13	0.0196	0.0889	Altered group
NUBP2	16p13.3	10.66	10.52	0.52	0.51	0.14	0.0196	0.0889	Altered group
PPP2R1B	11q23.1	9.85	9.68	0.63	0.64	0.17	0.0196	0.0889	Altered group
TTLL13	15q26.1	3.82	3.56	0.96	1.13	0.26	0.0197	0.0893	Altered group
SSTR5-AS1	16p13.3	1.07	0.57	2.03	1.28	0.5	0.0198	0.0896	Altered group
DONSON	21q22.11	8.25	8.07	0.69	0.67	0.18	0.0198	0.0896	Altered group
DUT	15q21.1	10.13	9.97	0.63	0.53	0.16	0.0198	0.0897	Altered group
C4ORF46	4q32.1	8.65	8.45	0.78	0.68	0.2	0.0199	0.0898	Altered group
GLRX2	1q31.2	7	6.8	0.76	0.81	0.2	0.0199	0.0898	Altered group
KCNJ10	1q23.2	4.45	4.02	1.68	1.58	0.44	0.0199	0.0899	Altered group
NAP1L4	11p15.4	11.79	11.69	0.41	0.39	0.11	0.0199	0.0899	Altered group
RANBP1	22q11.21	10.5	10.31	0.74	0.64	0.19	0.0199	0.09	Altered group
POLG	15q26.1	9.82	9.7	0.5	0.44	0.13	0.02	0.09	Altered group
SLC35B1	17q21.33	10.25	10.13	0.43	0.47	0.11	0.02	0.0902	Altered group
ACLY	17q21.2	11.7	11.53	0.66	0.63	0.17	0.02	0.0903	Altered group
ADAP1	7p22.3	9.28	8.98	1.17	1.1	0.3	0.0201	0.0906	Altered group
DISP2	15q15.1	4.81	4.39	1.63	1.45	0.42	0.0201	0.0906	Altered group
ARHGAP11A	15q13.3	9.15	8.9	0.96	0.92	0.25	0.0202	0.0908	Altered group
ACTMAP	19q13.2	9.02	8.88	0.55	0.54	0.14	0.0202	0.0909	Altered group
HSPA9	5q31.2	12.3	12.16	0.56	0.5	0.14	0.0203	0.0911	Altered group
AIMP1	4q24	10.06	9.94	0.47	0.45	0.12	0.0203	0.0912	Altered group
TPI1	12p13.31	13.83	13.66	0.66	0.62	0.17	0.0203	0.0912	Altered group
GLG1	16q23.1	12.11	12	0.42	0.48	0.11	0.0204	0.0913	Altered group
HACD3	15q22.31	11.01	10.83	0.67	0.7	0.18	0.0204	0.0913	Altered group
RUNX1-IT1	21q22.12	0.5	0.23	0.6	0.4	0.27	0.0204	0.0913	Altered group
GPR18	13q32.3	3.72	3.37	1.35	1.33	0.35	0.0205	0.0917	Altered group
TMED5	1p22.1	10.18	9.98	0.77	0.71	0.2	0.0207	0.0925	Altered group
ANKRD55	5q11.2	1.14	0.87	1.08	0.95	0.27	0.0207	0.0925	Altered group
CDCA7	2q31.1	9.72	9.4	1.23	1.2	0.32	0.0207	0.0925	Altered group
APOBR	16p12.1	7.52	7.21	1.19	1.13	0.31	0.0208	0.0927	Altered group
SULF1	8q13.2-q13.3	10.54	10.23	1.11	1.41	0.31	0.0209	0.093	Altered group
SCLY	2q37.3	8.55	8.42	0.49	0.55	0.13	0.0209	0.0931	Altered group
CHST3	10q22.1	9.48	9.2	1.09	1.02	0.28	0.0211	0.0935	Altered group
TRIM65	17q25.1	9.39	9.26	0.5	0.51	0.13	0.0211	0.0937	Altered group
BECN1	17q21.31	10.4	10.27	0.48	0.54	0.13	0.0212	0.0939	Altered group
NOP14	4p16.3	10.03	9.91	0.46	0.48	0.12	0.0212	0.094	Altered group
CNOT1	16q21	11.8	11.66	0.55	0.5	0.14	0.0213	0.0943	Altered group
CNR2	1p36.11	0.94	0.69	0.99	0.84	0.25	0.0213	0.0943	Altered group
AIMP2	7p22.1	9.38	9.21	0.66	0.65	0.17	0.0213	0.0943	Altered group
MSH4	1p31.1	1.6	1.23	1.52	1.15	0.38	0.0213	0.0943	Altered group
VAT1	17q21.31	11.6	11.42	0.73	0.68	0.19	0.0213	0.0944	Altered group
ACTG2	2p13.1	8.32	7.78	2.08	2.12	0.54	0.0214	0.0947	Altered group
C17ORF98	17q12	0.67	0.3	0.81	0.56	0.36	0.0215	0.0947	Altered group
TCTA	3p21.31	9.78	9.62	0.62	0.55	0.16	0.0215	0.0949	Altered group
TRIM69	15q15-q21	3.91	3.62	1.11	1.07	0.29	0.0215	0.0949	Altered group
EIF4A1	17p13.1	13.71	13.57	0.58	0.5	0.15	0.0215	0.095	Altered group
TEDC1	14q32.33	9.19	8.93	1	0.83	0.25	0.0216	0.0951	Altered group
FAM53B	10q26.13	9.94	9.78	0.63	0.65	0.16	0.0217	0.0956	Altered group
EIF2S2	20q11.22	10.96	10.83	0.51	0.51	0.13	0.0218	0.096	Altered group
TRIM35	8p21.2	8.32	8.18	0.53	0.53	0.14	0.0218	0.096	Altered group
TBRG1	11q24.2	9.41	9.3	0.43	0.53	0.12	0.0219	0.0961	Altered group
GGT5	22q11.23	8.38	8.07	1.25	1.14	0.32	0.0219	0.0962	Altered group
C12ORF4	12p13.32	8.44	8.32	0.46	0.51	0.12	0.0219	0.0962	Altered group
FLII	17p11.2	11.63	11.5	0.47	0.52	0.12	0.0219	0.0962	Altered group
RAD51C	17q22	8.07	7.92	0.6	0.55	0.15	0.022	0.0966	Altered group
SKA2	17q23.2	9.86	9.67	0.72	0.68	0.18	0.022	0.0966	Altered group
ABHD3	18q11.2	8.57	8.31	1.04	0.96	0.26	0.022	0.0966	Altered group
DUS3L	19p13.3	9.12	8.96	0.6	0.64	0.16	0.0221	0.0967	Altered group
C15ORF40	15q25.2	7.74	7.6	0.53	0.51	0.14	0.0222	0.097	Altered group
CALM3	19q13.32	12.56	12.42	0.53	0.55	0.14	0.0222	0.097	Altered group
FGL2	7q11.23	7.87	7.51	1.36	1.54	0.36	0.0222	0.0971	Altered group
ALDOA	16p11.2	14.83	14.67	0.59	0.68	0.16	0.0223	0.0972	Altered group
SVIP	11p14.3	8.93	8.71	0.87	0.83	0.22	0.0223	0.0974	Altered group
PGAM5	12q24.33	9.22	9.02	0.78	0.74	0.2	0.0224	0.0975	Altered group
C19ORF38	19p13.2	4.6	4.26	1.35	1.17	0.34	0.0224	0.0976	Altered group
TMX1	14q22.1	10.06	9.9	0.62	0.64	0.16	0.0224	0.0976	Altered group
MRPL41	9q34.3	9.88	9.63	1.02	0.93	0.26	0.0225	0.0978	Altered group
MYH11	16p13.11	9.79	9.26	2.02	2.18	0.53	0.0225	0.0978	Altered group
OR51E1	11p15.4	4.99	4.68	1.15	1.41	0.31	0.0225	0.0979	Altered group
PACSIN2	22q13.2	9.38	9.13	0.96	0.92	0.25	0.0226	0.098	Altered group
INO80E	16p11.2	10.15	10.01	0.54	0.59	0.14	0.0226	0.098	Altered group
LSS	21q22.3	10.12	9.95	0.63	0.64	0.16	0.0226	0.0983	Altered group
ABCA6	17q24.2-q24.3	3.54	3.18	1.41	1.45	0.36	0.0226	0.0983	Altered group
ENTHD1	22q13.1	1.19	0.91	1.1	1.09	0.28	0.0228	0.099	Altered group
TMEM126A	11q14.1	8.09	7.95	0.52	0.55	0.13	0.0229	0.0991	Altered group
CDYL2	16q23.2	5.27	4.95	1.27	1.24	0.32	0.0229	0.0992	Altered group
CIZ1	9q34.11	10.95	10.84	0.42	0.52	0.11	0.023	0.0993	Altered group
OXNAD1	3p25.1-p24.3	7.78	7.67	0.44	0.49	0.12	0.023	0.0993	Altered group
LRRC19	9p21.2	3.07	2.62	1.79	1.69	0.45	0.023	0.0993	Altered group
TUBA4A	2q35	10.17	9.82	1.37	1.34	0.35	0.023	0.0994	Altered group
CYB5D1	17p13.1	9.17	9	0.66	0.72	0.17	0.023	0.0994	Altered group
LOC644936	5q14.1	6.41	6.1	1.2	1.27	0.31	0.023	0.0994	Altered group
KIF4A	Xq13.1	9.22	9	0.82	0.97	0.22	0.023	0.0994	Altered group
GRK2	11q13.2	11.4	11.28	0.47	0.54	0.12	0.023	0.0994	Altered group
SLC7A1	13q12.3	11.18	10.92	1.02	0.9	0.26	0.0231	0.0996	Altered group
INVS	9q31.1	7.86	7.74	0.48	0.45	0.12	0.0233	0.1	Altered group
BAG1	9p13.3	10.67	10.51	0.64	0.58	0.16	0.0233	0.1	Altered group
WDR5	9q34.2	10.22	10.09	0.52	0.44	0.13	0.0233	0.1	Altered group
FCRL4	1q23.1	1.07	0.5	1.32	0.75	0.57	0.0233	0.1	Altered group
MALL	2q13	9.59	9.21	1.47	1.57	0.38	0.0234	0.1	Altered group
SELENOO	22q13.33	9.39	9.24	0.57	0.68	0.15	0.0235	0.101	Altered group
CRYBB2	22q11.23	3.01	2.6	1.69	1.35	0.42	0.0235	0.101	Altered group
GPSM3	6p21.32	8.39	8.1	1.16	1.06	0.29	0.0237	0.101	Altered group
RFC2	7q11.23	9.72	9.57	0.61	0.57	0.15	0.0237	0.101	Altered group
SMCR8	17p11.2	9.28	9.09	0.77	0.69	0.19	0.0238	0.102	Altered group
COL10A1	6q22.1	4.5	3.91	2.3	2.42	0.59	0.0238	0.102	Altered group
POLD1	19q13.3	10.1	9.91	0.76	0.73	0.19	0.0239	0.102	Altered group
OSBP	11q12.1	10.69	10.57	0.49	0.43	0.12	0.0239	0.102	Altered group
PTPRH	19q13.42	5.75	5.21	2.16	1.98	0.54	0.0241	0.103	Altered group
PPP2R5B	11q13.1	8.96	8.77	0.73	0.67	0.18	0.0241	0.103	Altered group
HSDL1	16q24.1	9.67	9.53	0.59	0.56	0.15	0.0242	0.103	Altered group
PAFAH1B1	17p13.3	11.07	10.97	0.42	0.4	0.11	0.0242	0.103	Altered group
HDDC3	15q26.1	8.14	7.98	0.63	0.64	0.16	0.0242	0.103	Altered group
DERL3	22q11.23	8.21	7.83	1.52	1.31	0.37	0.0242	0.103	Altered group
PTHLH	12p11.22	6.58	6.23	1.36	1.55	0.35	0.0243	0.103	Altered group
TMSB4XP8	4q22.1	15.44	15.22	0.87	0.81	0.22	0.0243	0.103	Altered group
EMC9	14q12	8.52	8.3	0.85	0.81	0.21	0.0243	0.103	Altered group
CIAPIN1	16q21	9.98	9.86	0.49	0.5	0.12	0.0245	0.104	Altered group
STOML1	15q24.1	8.25	8.08	0.69	0.64	0.17	0.0245	0.104	Altered group
GMPPB	3p21.31	8.96	8.78	0.71	0.73	0.18	0.0245	0.104	Altered group
H2AC4	6p22.2	1.48	1.22	1.01	1.02	0.25	0.0245	0.104	Altered group
RAB39A	11q22.3	1.9	1.57	1.35	1.16	0.33	0.0246	0.104	Altered group
SLN	11q22.3	1.46	1.15	1.15	1.42	0.31	0.0246	0.104	Altered group
APOBEC3D	22q13.1	6.33	5.99	1.35	1.18	0.33	0.0246	0.104	Altered group
NMRAL1	16p13.3	10.43	10.26	0.67	0.71	0.17	0.0246	0.104	Altered group
TEX264	3p21.2	10.9	10.75	0.62	0.6	0.15	0.0246	0.104	Altered group
RASSF7	11p15.5	10.87	10.67	0.81	0.82	0.21	0.0246	0.104	Altered group
PHKB	16q12.1	10.5	10.34	0.62	0.67	0.16	0.0246	0.104	Altered group
VAV1	19p13.3	7.06	6.69	1.47	1.44	0.37	0.0247	0.104	Altered group
ADGRE2	19p13.12	6.36	6.09	1.05	1.08	0.27	0.025	0.105	Altered group
TRMT2A	22q11.21	10.08	9.96	0.48	0.54	0.12	0.025	0.105	Altered group
TAOK2	16p11.2	10.75	10.65	0.4	0.43	0.1	0.025	0.105	Altered group
CEACAM4	19q13.2	2.33	1.95	1.57	1.27	0.38	0.025	0.105	Altered group
CCR4	3p22.3	2.89	2.52	1.44	1.57	0.37	0.025	0.105	Altered group
CDK5	7q36.1	9	8.86	0.59	0.54	0.15	0.0251	0.105	Altered group
FDX2	19p13.2	8.95	8.74	0.84	0.7	0.2	0.0251	0.105	Altered group
GEMIN4	17p13.3	9.55	9.42	0.51	0.58	0.13	0.0252	0.105	Altered group
FANCB	Xp22.2	5.15	4.94	0.83	0.97	0.22	0.0252	0.105	Altered group
NPFF	12q13.13	4.1	3.78	1.23	1.26	0.31	0.0252	0.105	Altered group
ACSF3	16q24.3	8.89	8.75	0.57	0.6	0.14	0.0252	0.106	Altered group
AKTIP	16q12.2	8.68	8.57	0.42	0.53	0.11	0.0253	0.106	Altered group
PXMP2	12q24.33	8.33	8.11	0.9	0.73	0.22	0.0253	0.106	Altered group
TNIP3	4q27	3.13	2.72	1.59	1.73	0.41	0.0253	0.106	Altered group
CRIPAK	4p16.3	8.02	7.78	0.94	0.98	0.24	0.0253	0.106	Altered group
HJURP	2q37.1	9.04	8.82	0.81	1.01	0.21	0.0253	0.106	Altered group
PLCB3	11q13.1	10.29	10.15	0.56	0.6	0.14	0.0253	0.106	Altered group
IBA57	1q42.13	7.79	7.63	0.64	0.63	0.16	0.0254	0.106	Altered group
F2	11p11.2	1.58	1.11	1.89	1.63	0.46	0.0254	0.106	Altered group
TMEM259	19p13.3	11.53	11.39	0.56	0.56	0.14	0.0254	0.106	Altered group
HLA-DPA1	6p21.32	11.33	10.95	1.51	1.51	0.38	0.0254	0.106	Altered group
ENOPH1	4q21.22	9.83	9.68	0.6	0.51	0.15	0.0254	0.106	Altered group
DOK1	2p13.1	9.08	8.89	0.77	0.78	0.19	0.0255	0.106	Altered group
ULBP1	6q25.1	4.67	4.32	1.38	1.48	0.35	0.0255	0.106	Altered group
FAF1	1p32.3	9.67	9.56	0.41	0.41	0.1	0.0255	0.106	Altered group
NPEPPS	17q21.32	10.77	10.62	0.6	0.55	0.15	0.0256	0.107	Altered group
NPRL2	3p21.31	8.93	8.79	0.55	0.59	0.14	0.0256	0.107	Altered group
SNX20	16q12.1	5.12	4.79	1.31	1.28	0.33	0.0257	0.107	Altered group
SLC25A51P4	11p15.1	0.89	0.69	0.86	0.69	0.21	0.0257	0.107	Altered group
TESK1	9p13.3	10.46	10.34	0.47	0.53	0.12	0.0257	0.107	Altered group
MIR3667HG	22q13.33	1.83	1.45	1.54	1.49	0.38	0.0258	0.107	Altered group
FGD3	9q22.31	7.72	7.47	1.02	0.91	0.25	0.0258	0.107	Altered group
GBP1P1	1p22.2	3.41	3	1.67	1.57	0.41	0.0259	0.107	Altered group
C5	9q33.2	5.92	5.59	1.33	1.28	0.33	0.0259	0.108	Altered group
TPRN	9q34.3	9.57	9.39	0.71	0.7	0.18	0.026	0.108	Altered group
UPB1	22q11.23	1.29	1.04	1.02	0.99	0.25	0.0261	0.108	Altered group
NKX2-2	20p11.22	1.64	1.07	2.37	1.97	0.58	0.0263	0.108	Altered group
INHBE	12q13.3	3.5	3.03	1.89	1.79	0.47	0.0263	0.109	Altered group
ENO2	12p13.31	10.12	9.82	1.22	1.16	0.3	0.0264	0.109	Altered group
RNFT2	12q24.22	7.34	7.13	0.88	0.86	0.22	0.0264	0.109	Altered group
STARD5	15q25.1	5.91	5.69	0.89	0.86	0.22	0.0264	0.109	Altered group
TMEM191A	22q11.21	4.98	4.69	1.2	1.1	0.29	0.0264	0.109	Altered group
STX5	11q12.3	10.09	9.97	0.52	0.44	0.13	0.0265	0.109	Altered group
RFC5	12q24.23	8.73	8.56	0.68	0.63	0.17	0.0266	0.109	Altered group
DOCK10	2q36.2	6.82	6.5	1.28	1.31	0.32	0.0267	0.11	Altered group
NLRP6	11p15.5	1.66	1.36	1.24	1.09	0.3	0.0268	0.11	Altered group
WIPF1	2q31.1	9.44	9.18	1.05	0.99	0.26	0.0268	0.11	Altered group
DAZL	3p24.3	0.59	0.28	0.73	0.45	0.31	0.0268	0.11	Altered group
NDUFAF8	17q25.3	8.77	8.55	0.92	0.75	0.22	0.0269	0.11	Altered group
SFN	1p36.11	11.61	11.22	1.5	1.82	0.39	0.0269	0.11	Altered group
SHMT2	12q13.3	11.5	11.32	0.71	0.64	0.17	0.027	0.11	Altered group
IL12RB2	1p31.3	3.49	3.11	1.54	1.57	0.39	0.027	0.11	Altered group
NUP43	6q25.1	9.83	9.73	0.44	0.4	0.11	0.027	0.111	Altered group
NOP2	12p13.31	10.48	10.36	0.47	0.57	0.12	0.0271	0.111	Altered group
FECH	18q21.31	9.3	9.12	0.78	0.67	0.19	0.0271	0.111	Altered group
SLC3A2	11q12.3	11.91	11.75	0.62	0.58	0.15	0.0272	0.111	Altered group
UBE3A	15q11.2	10.59	10.45	0.54	0.52	0.13	0.0272	0.111	Altered group
SIGIRR	11p15.5	10.41	10.22	0.76	0.79	0.19	0.0273	0.111	Altered group
SNUPN	15q24.2	9.03	8.92	0.44	0.51	0.11	0.0273	0.111	Altered group
CAMTA2	17p13.2	9.89	9.76	0.52	0.57	0.13	0.0273	0.111	Altered group
LTK	15q15.1	4.77	4.25	2.16	1.9	0.52	0.0273	0.111	Altered group
LSM3	3p25.1	9.84	9.67	0.7	0.69	0.17	0.0273	0.111	Altered group
RABEPK	9q33.3	8.82	8.68	0.58	0.51	0.14	0.0273	0.111	Altered group
AUNIP	1p36.11	7.08	6.84	0.93	1.06	0.24	0.0274	0.112	Altered group
DCP1A	3p21.1	9.27	9.11	0.68	0.59	0.16	0.0274	0.112	Altered group
ACAT1	11q22.3	9.39	9.2	0.78	0.75	0.19	0.0274	0.112	Altered group
ABR	17p13.3	10.79	10.62	0.64	0.85	0.17	0.0274	0.112	Altered group
IQCF1	3p21.2	0.86	0.65	0.87	0.76	0.21	0.0274	0.112	Altered group
MTFR2	6q23.3	7.13	6.9	0.86	1.04	0.22	0.0275	0.112	Altered group
NUTF2	16q22.1	11.65	11.52	0.55	0.57	0.14	0.0276	0.112	Altered group
EFL1	15q25.2	9	8.85	0.6	0.53	0.15	0.0276	0.112	Altered group
VAMP2	17p13.1	10.24	10.05	0.73	0.79	0.18	0.0277	0.112	Altered group
PLA2G3	22q12.2	5.33	4.86	1.9	1.85	0.47	0.0277	0.112	Altered group
FAM78B	1q24.1	3.62	3.36	1.01	1.19	0.26	0.0277	0.112	Altered group
ITGAM	16p11.2	6.83	6.5	1.3	1.35	0.32	0.0278	0.113	Altered group
ONECUT3	19p13.3	1.12	0.41	1.7	1.05	0.72	0.0279	0.113	Altered group
SEC31B	10q24.31	6.86	6.59	1.05	1.23	0.27	0.0279	0.113	Altered group
DCTN5	16p12.2	10.26	10.14	0.46	0.42	0.11	0.0279	0.113	Altered group
NIBAN3	19p13.11	2.16	1.9	1.1	0.99	0.27	0.028	0.113	Altered group
CIB1	15q26.1	11.63	11.44	0.73	0.82	0.19	0.028	0.113	Altered group
NCF1C	7q11.23	4.36	3.95	1.7	1.58	0.41	0.0281	0.113	Altered group
HNF1A	12q24.31	7.36	6.94	1.69	1.86	0.43	0.0281	0.113	Altered group
ZNG1F	9p11.2	7.35	7.19	0.66	0.61	0.16	0.0281	0.113	Altered group
REEP5	5q22.2	11.59	11.48	0.45	0.43	0.11	0.0283	0.114	Altered group
DOLK	9q34.11	9.13	9.02	0.42	0.49	0.11	0.0284	0.114	Altered group
CFL1	11q13.1	14.51	14.4	0.44	0.41	0.11	0.0284	0.114	Altered group
BICD2	9q22.31	9.57	9.44	0.57	0.48	0.14	0.0284	0.114	Altered group
NT5DC3	12q23.3	8.22	8.03	0.76	0.81	0.19	0.0285	0.115	Altered group
RFC1	4p14	10	9.87	0.56	0.5	0.14	0.0285	0.115	Altered group
GAS2L1	22q12.2	9.46	9.29	0.71	0.67	0.17	0.0287	0.115	Altered group
PDX1	13q12.2	2.28	1.72	2.33	2	0.56	0.0287	0.115	Altered group
TK2	16q21	9.24	9.11	0.52	0.55	0.13	0.0287	0.115	Altered group
CCL25	19p13.2	2.87	2.4	1.96	1.69	0.47	0.0288	0.115	Altered group
MINDY2	15q21.3-q22.1	6.79	6.52	1.12	1.01	0.27	0.0288	0.115	Altered group
LMOD3	3p14.1	2.09	1.82	1.1	1.01	0.27	0.0288	0.115	Altered group
NIP7	16q22.1	9.34	9.2	0.55	0.55	0.13	0.0289	0.116	Altered group
SLC2A5	1p36.23	6.45	6.1	1.42	1.33	0.34	0.0289	0.116	Altered group
MPC1	6q27	8.93	8.76	0.68	0.73	0.17	0.0289	0.116	Altered group
SGSM2	17p13.3	10.49	10.33	0.65	0.78	0.17	0.029	0.116	Altered group
SALL1	16q12.1	9.73	9.36	1.45	1.72	0.37	0.029	0.116	Altered group
TKT	3p21.1	13.27	13.08	0.76	0.76	0.19	0.029	0.116	Altered group
PCSK4	19p13.3	6.63	6.28	1.39	1.55	0.35	0.0291	0.116	Altered group
PRPSAP2	17p11.2	9.3	9.18	0.46	0.47	0.11	0.0292	0.116	Altered group
LIN7B	19q13.33	5.75	5.52	0.93	0.92	0.23	0.0293	0.117	Altered group
WDR1	4p16.1	12.61	12.5	0.44	0.47	0.11	0.0293	0.117	Altered group
CDAN1	15q15.2	9.14	9.02	0.48	0.49	0.12	0.0294	0.117	Altered group
WRAP73	1p36.32	9.45	9.35	0.39	0.43	0.1	0.0295	0.117	Altered group
SOCS7	17q12	5.48	5.21	1.09	1.01	0.26	0.0296	0.118	Altered group
ZYX	7q34	12.32	12.16	0.63	0.59	0.15	0.0296	0.118	Altered group
IDH3A	15q25.1	9.85	9.73	0.47	0.53	0.12	0.0297	0.118	Altered group
FOXK1	7p22.1	9.59	9.4	0.81	0.76	0.2	0.0297	0.118	Altered group
TADA2B	4p16.1	9.69	9.6	0.33	0.41	0.09	0.0297	0.118	Altered group
CCL26	7q11.23	1.17	0.82	1.51	1.02	0.35	0.0297	0.118	Altered group
FAM177B	1q41	0.89	0.61	1.2	0.85	0.28	0.0299	0.118	Altered group
TSPO	22q13.2	11.73	11.53	0.81	0.81	0.2	0.03	0.118	Altered group
GPX1	3p21.31	12.72	12.51	0.87	0.82	0.21	0.03	0.118	Altered group
SRXN1	20p13	9.73	9.48	1.07	0.86	0.25	0.03	0.119	Altered group
TMEM140	7q33	8.45	8.27	0.77	0.69	0.18	0.0301	0.119	Altered group
NLRX1	11q23.3	9.3	9.15	0.6	0.71	0.15	0.0303	0.119	Altered group
EIF1AD	11q13.1	9.38	9.28	0.4	0.41	0.1	0.0303	0.12	Altered group
ZBTB7A	19p13.3	9.7	9.57	0.54	0.58	0.13	0.0303	0.12	Altered group
BCL2L15	1p13.2	7.06	6.57	1.92	2.36	0.49	0.0303	0.12	Altered group
WBP4	13q14.11	8.31	8.16	0.59	0.56	0.14	0.0304	0.12	Altered group
LARS2	3p21.31	9.27	9.11	0.67	0.59	0.16	0.0304	0.12	Altered group
DCTPP1	16p11.2	9.89	9.71	0.76	0.68	0.18	0.0305	0.12	Altered group
MICA	6p21.33	8.26	8.09	0.71	0.77	0.18	0.0306	0.12	Altered group
SLC25A52	18q12.1	2.58	2.41	0.71	0.69	0.17	0.0306	0.12	Altered group
NUP58	13q12.13	10.09	9.9	0.8	0.66	0.19	0.0306	0.12	Altered group
MARCHF2	19p13.2	9.23	9.1	0.53	0.57	0.13	0.0306	0.12	Altered group
TMX2	11q12.1	10.62	10.51	0.5	0.45	0.12	0.0307	0.12	Altered group
LINC00298	2p25.1	0.37	0.1	0.65	0.24	0.26	0.0308	0.121	Altered group
MARS1	12q13.3	11.08	10.96	0.46	0.45	0.11	0.0308	0.121	Altered group
CDADC1	13q14.2	7.31	7.18	0.51	0.51	0.12	0.0308	0.121	Altered group
EIF3J	15q21.1	10.46	10.33	0.53	0.49	0.13	0.0309	0.121	Altered group
PMM1	22q13.2	9.53	9.32	0.83	1.03	0.21	0.031	0.121	Altered group
ADAT1	16q23.1	7.31	7.07	0.98	0.93	0.23	0.031	0.121	Altered group
MS4A4A	11q12.2	6.15	5.8	1.49	1.25	0.35	0.031	0.121	Altered group
ATG4D	19p13.2	9.35	9.19	0.67	0.66	0.16	0.0312	0.122	Altered group
PTK2B	8p21.2	9.08	8.84	0.97	0.93	0.23	0.0312	0.122	Altered group
HAUS1	18q21.1	8.86	8.71	0.65	0.67	0.16	0.0312	0.122	Altered group
CREBL2	12p13.1	9.53	9.4	0.5	0.59	0.12	0.0312	0.122	Altered group
TMED7-TICAM2	5q22.3	5.07	4.42	2.72	2.69	0.66	0.0313	0.122	Altered group
NDUFAB1	16p12.2	10.02	9.87	0.63	0.58	0.15	0.0313	0.122	Altered group
HOXC6	12q13.13	4.47	3.77	2.95	2.66	0.7	0.0313	0.122	Altered group
PDHX	11p13	9.52	9.37	0.63	0.51	0.15	0.0313	0.122	Altered group
CRYL1	13q12.11	9.39	9.18	0.85	1	0.21	0.0315	0.122	Altered group
GPR3	1p36.11	5.12	4.8	1.32	1.29	0.32	0.0315	0.123	Altered group
CCDC88B	11q13.1	8.57	8.28	1.21	1.01	0.28	0.0316	0.123	Altered group
NUPR1	16p11.2	10.59	10.17	1.75	1.65	0.42	0.0316	0.123	Altered group
PNPLA6	19p13.2	10.48	10.32	0.68	0.56	0.16	0.0316	0.123	Altered group
SEC13	3p25.3	11.44	11.31	0.54	0.45	0.13	0.0317	0.123	Altered group
PIGW	17q12	7.87	7.7	0.71	0.71	0.17	0.0319	0.124	Altered group
BBC3	19q13.32	8.31	8.08	0.99	0.82	0.23	0.032	0.124	Altered group
NDUFB6	9p21.1	9.82	9.7	0.5	0.5	0.12	0.032	0.124	Altered group
HAVCR1	5q33.3	1.87	1.36	2.16	1.89	0.51	0.032	0.124	Altered group
NOL3	16q22.1	8.77	8.56	0.87	0.96	0.21	0.032	0.124	Altered group
IKBIP	12q23.1	8.44	8.25	0.81	0.77	0.19	0.0321	0.124	Altered group
ZNF80	3q13.31	1.64	1.32	1.3	1.26	0.31	0.0321	0.124	Altered group
CELA3A	1p36.12	0.99	0.26	1.81	0.79	0.73	0.0321	0.124	Altered group
KLHL22	22q11.21	9.45	9.3	0.61	0.61	0.15	0.0322	0.124	Altered group
ARHGEF39	9p13.3	8.15	7.98	0.7	0.85	0.18	0.0322	0.124	Altered group
RPS6KA4	11q13.1	9.81	9.68	0.52	0.56	0.13	0.0323	0.125	Altered group
PLK3	1p34.1	8.09	7.9	0.78	0.74	0.19	0.0323	0.125	Altered group
LINC03040	6p21.1	6.24	5.81	1.75	1.88	0.43	0.0324	0.125	Altered group
DBF4B	17q21.31	8.19	7.99	0.82	0.74	0.19	0.0324	0.125	Altered group
NEIL3	4q34.3	6.07	5.81	1.09	1.12	0.26	0.0325	0.125	Altered group
STUB1	16p13.3	10.75	10.58	0.77	0.59	0.18	0.0327	0.126	Altered group
MZT1	13q21.33	9.42	9.21	0.92	0.85	0.22	0.0327	0.126	Altered group
ANAPC15	11q13.4	9.45	9.24	0.91	0.7	0.21	0.0328	0.126	Altered group
ZNF460	19q13.43	5.51	5.28	0.95	0.93	0.23	0.0328	0.126	Altered group
FUT10	8p12	7.2	7.02	0.77	0.68	0.18	0.033	0.126	Altered group
STXBP2	19p13.2	11.19	11.03	0.65	0.64	0.16	0.033	0.127	Altered group
SLC12A4	16q22.1	9.42	9.23	0.77	0.72	0.18	0.033	0.127	Altered group
WDHD1	14q22.2-q22.3	8.11	7.88	1.01	0.87	0.24	0.033	0.127	Altered group
STIP1	11q13.1	12.09	11.96	0.53	0.51	0.13	0.033	0.127	Altered group
SMG9	19q13.31	10.02	9.89	0.53	0.56	0.13	0.0331	0.127	Altered group
SLBP	4p16.3	10.27	10.14	0.57	0.58	0.14	0.0331	0.127	Altered group
MRPL37	1p32.3	10.87	10.73	0.61	0.5	0.14	0.0331	0.127	Altered group
MRPL44	2q36.1	9.55	9.45	0.43	0.42	0.1	0.0331	0.127	Altered group
CD200R1	3q13.2	3.24	2.96	1.2	1.22	0.29	0.0332	0.127	Altered group
XPNPEP1	10q25.1	10.47	10.36	0.45	0.49	0.11	0.0332	0.127	Altered group
ABCB8	7q36.1	9.9	9.77	0.55	0.55	0.13	0.0332	0.127	Altered group
FOXRED2	22q12.3	10.16	9.97	0.84	0.76	0.2	0.0332	0.127	Altered group
WWP2	16q22.1	10.28	10.16	0.51	0.52	0.12	0.0333	0.127	Altered group
TOM1L2	17p11.2	9.63	9.47	0.62	0.7	0.15	0.0333	0.127	Altered group
DHRSX	Xp22.33 and Yp11.2	8.99	8.84	0.63	0.69	0.15	0.0334	0.127	Altered group
RAB26	16p13.3	6.03	5.72	1.24	1.58	0.31	0.0334	0.127	Altered group
RHOF	12q24.31	8.37	7.9	1.89	2.09	0.46	0.0334	0.127	Altered group
ACTR1A	10q24.32	11.79	11.69	0.41	0.47	0.1	0.0334	0.127	Altered group
NQO1	16q22.1	11.01	10.54	1.98	1.92	0.47	0.0335	0.128	Altered group
CORO6	17q11.2	4.29	3.84	1.89	1.78	0.45	0.0335	0.128	Altered group
ATP5MC1	17q21.32	10.49	10.34	0.63	0.68	0.15	0.0336	0.128	Altered group
RAPH1	2q33.2	9.58	9.33	1.07	0.96	0.25	0.0336	0.128	Altered group
PIK3R3	1p34.1	11.24	10.97	1.17	0.96	0.27	0.0336	0.128	Altered group
LIN7C	11p14.1	9.76	9.6	0.66	0.68	0.16	0.0336	0.128	Altered group
PSMD9	12q24.31	9.94	9.81	0.55	0.48	0.13	0.0337	0.128	Altered group
UBE2I	16p13.3	11.26	11.17	0.39	0.39	0.09	0.0337	0.128	Altered group
LONRF3	Xq24	5.03	4.73	1.26	1.36	0.31	0.0337	0.128	Altered group
MIEF1	22q13.1	9.81	9.7	0.47	0.53	0.11	0.0338	0.128	Altered group
LRRC25	19p13.11	6.78	6.5	1.17	1.15	0.28	0.0338	0.128	Altered group
LINS1	15q26.3	7.75	7.63	0.51	0.5	0.12	0.034	0.129	Altered group
CKAP2	13q14.3	9.71	9.5	0.9	0.85	0.21	0.0341	0.129	Altered group
SPTY2D1	11p15.1	9.44	9.29	0.64	0.61	0.15	0.0342	0.129	Altered group
JPT1	17q25.1	11.61	11.43	0.79	0.71	0.18	0.0343	0.13	Altered group
BLM	15q26.1	8.06	7.86	0.8	0.85	0.19	0.0344	0.13	Altered group
PDE4D	5q11.2-q12.1	7.66	7.32	1.43	1.51	0.34	0.0344	0.13	Altered group
MPPE1	18p11.21	9.17	9.04	0.53	0.5	0.12	0.0345	0.13	Altered group
EIF5A	17p13.1	13.48	13.35	0.56	0.57	0.13	0.0346	0.131	Altered group
ARPP19	15q21.2	11.43	11.29	0.59	0.51	0.14	0.0346	0.131	Altered group
IRX5	16q12.2	4.74	4.25	2.06	2.22	0.5	0.0347	0.131	Altered group
TMEM263	12q23.3	10.28	10.12	0.69	0.68	0.16	0.0347	0.131	Altered group
PPME1	11q13.4	10.77	10.67	0.42	0.46	0.1	0.0347	0.131	Altered group
POLD3	11q13.4	9.04	8.91	0.58	0.52	0.14	0.0348	0.131	Altered group
CREB3L3	19p13.3	1.2	0.89	1.37	1.15	0.32	0.0348	0.131	Altered group
TEFM	17q11.2	7.75	7.61	0.56	0.64	0.14	0.035	0.132	Altered group
FAM169A	5q13.3	7.93	7.63	1.27	1.18	0.3	0.035	0.132	Altered group
CFDP1	16q23.1	10.05	9.91	0.58	0.67	0.14	0.0351	0.132	Altered group
RBM22	5q33.1	10.09	10	0.38	0.4	0.09	0.0351	0.132	Altered group
GADD45G	9q22.2	7.89	7.55	1.46	1.31	0.34	0.0352	0.132	Altered group
DAZAP1	19p13.3	11.29	11.19	0.42	0.39	0.1	0.0352	0.132	Altered group
USP8	15q21.2	9.84	9.7	0.61	0.54	0.14	0.0353	0.132	Altered group
CIAO3	16p13.3	9.72	9.58	0.57	0.58	0.13	0.0353	0.132	Altered group
RCE1	11q13.2	8.84	8.74	0.46	0.45	0.11	0.0355	0.133	Altered group
NAE1	16q22.1	9.73	9.59	0.6	0.58	0.14	0.0355	0.133	Altered group
EMC6	17p13.2	8.85	8.7	0.66	0.59	0.15	0.0356	0.133	Altered group
GSR	8p12	10.18	9.89	1.22	1.07	0.28	0.0356	0.133	Altered group
CIAO2B	16q22.1	10.11	9.96	0.67	0.62	0.16	0.0356	0.133	Altered group
ZNF586	19q13.43	7.55	7.34	0.9	0.88	0.21	0.0357	0.133	Altered group
MAST3	19p13.11	8.76	8.6	0.72	0.68	0.17	0.0358	0.134	Altered group
ITPK1	14q32.12	11.48	11.34	0.61	0.67	0.15	0.0359	0.134	Altered group
MEF2B	19p13.11	6.3	6.01	1.26	1.17	0.29	0.0359	0.134	Altered group
HAUS8	19p13.11	8.23	8.07	0.7	0.79	0.17	0.036	0.134	Altered group
ANKRD40CL	17q21.33	0.62	0.41	0.88	0.89	0.21	0.0361	0.134	Altered group
CATSPERG	19q13.2	4.2	3.91	1.21	1.21	0.28	0.0361	0.134	Altered group
ATP5F1D	19p13.3	11.27	11.03	1.04	0.89	0.24	0.0363	0.135	Altered group
HPS1	10q24.2	10.59	10.48	0.44	0.56	0.11	0.0364	0.135	Altered group
BLOC1S6	15q21.1	9.97	9.82	0.63	0.58	0.15	0.0364	0.135	Altered group
RHOG	11p15.4	10.39	10.26	0.56	0.54	0.13	0.0365	0.135	Altered group
CD300C	17q25.1	4.02	3.72	1.3	1.2	0.3	0.0365	0.135	Altered group
CPT1B	22q13.33	9.07	8.84	0.94	1.21	0.23	0.0367	0.136	Altered group
CHAC2	2p16.2	6.21	5.99	0.92	0.98	0.22	0.0367	0.136	Altered group
PHTF2	7q11.23-q21.11	8.91	8.74	0.75	0.71	0.17	0.0367	0.136	Altered group
SCAND2P	15q25.2	8.38	8.26	0.53	0.49	0.12	0.0367	0.136	Altered group
DDX28	16q22.1	8.51	8.38	0.53	0.56	0.13	0.037	0.137	Altered group
H4C1	6p22.2	1.37	1.13	1.07	0.96	0.25	0.037	0.137	Altered group
TMEM131L	4q31.3	8.19	8.01	0.8	0.69	0.18	0.0371	0.137	Altered group
GNB3	12p13.31	3.95	3.6	1.5	1.43	0.35	0.0374	0.137	Altered group
CHCHD4	3p25.1	8.19	8.08	0.45	0.5	0.11	0.0375	0.138	Altered group
ALKBH5	17p11.2	11.28	11.18	0.44	0.44	0.1	0.0375	0.138	Altered group
ARHGAP1	11p11.2	11.55	11.44	0.46	0.57	0.11	0.0376	0.138	Altered group
PTTG2	4p14	1.27	1.04	0.98	0.88	0.23	0.0376	0.138	Altered group
PPP1R18	6p21.33	10.31	10.13	0.77	0.73	0.18	0.0376	0.138	Altered group
BORCS8-MEF2B	19p13.11	5.78	5.49	1.26	1.26	0.29	0.0376	0.138	Altered group
MYBPC3	11p11.2	1.11	0.87	1.04	0.92	0.24	0.0377	0.138	Altered group
FCER2	19p13.2	1.43	1.1	1.48	1.21	0.34	0.0377	0.138	Altered group
CD300A	17q25.1	6.93	6.64	1.26	1.15	0.29	0.0378	0.138	Altered group
ARPC2	2q35	11.95	11.85	0.4	0.49	0.1	0.0378	0.138	Altered group
HLA-DPB1	6p21.32	10.9	10.53	1.57	1.44	0.36	0.0379	0.139	Altered group
SLC66A1	1p36.13	9.01	8.87	0.58	0.58	0.14	0.038	0.139	Altered group
HDHD5	22q11.1	9.73	9.58	0.65	0.55	0.15	0.0381	0.139	Altered group
PRR5L	11p13-p12	8.52	8.24	1.16	1.31	0.28	0.0381	0.139	Altered group
CYSRT1	9q34.3	5.06	4.76	1.29	1.39	0.31	0.0381	0.139	Altered group
RHOT2	16p13.3	11.04	10.92	0.53	0.56	0.12	0.0382	0.139	Altered group
NOL12	22q13.1	8.89	8.76	0.55	0.6	0.13	0.0382	0.139	Altered group
TPP1	11p15.4	11.56	11.42	0.58	0.59	0.14	0.0383	0.139	Altered group
ZNF808	19q13.41	7.38	7.27	0.5	0.5	0.12	0.0383	0.139	Altered group
SAE1P1	11q24.1	4.43	4.26	0.78	0.65	0.18	0.0385	0.14	Altered group
GDA	9q21.13	8.95	8.32	2.75	2.63	0.63	0.0386	0.14	Altered group
ZNG1C	9q21.11	8.16	8	0.7	0.62	0.16	0.0386	0.14	Altered group
SMC2	9q31.1	9.73	9.5	0.99	0.87	0.22	0.0386	0.14	Altered group
CLEC5A	7q34	5.36	5.05	1.31	1.39	0.31	0.0387	0.14	Altered group
MRPS2	9q34.3	10.46	10.32	0.61	0.55	0.14	0.0389	0.141	Altered group
MXD3	5q35.3	8.8	8.61	0.84	0.79	0.19	0.0389	0.141	Altered group
RPA2	1p35.3	10.05	9.95	0.44	0.49	0.1	0.0389	0.141	Altered group
NUP93	16q13	10.26	10.14	0.52	0.53	0.12	0.039	0.141	Altered group
ETFB	19q13.41	10.45	10.22	0.98	0.78	0.22	0.039	0.141	Altered group
PRADC1	2p13.2	8.67	8.47	0.91	0.8	0.21	0.039	0.141	Altered group
PRODH	22q11.21	6.47	5.77	3.12	2.78	0.71	0.0391	0.141	Altered group
GYPC	2q14.3	7.35	7.06	1.25	1.12	0.28	0.0391	0.141	Altered group
TEX30	13q33.1	7.64	7.44	0.87	0.84	0.2	0.0391	0.141	Altered group
TXNDC15	5q31.1	9.98	9.87	0.46	0.47	0.11	0.0391	0.141	Altered group
SLC2A3	12p13.31	8.8	8.55	1.09	1.09	0.25	0.0393	0.142	Altered group
PITPNC1	17q24.2	9.01	8.8	0.91	0.92	0.21	0.0393	0.142	Altered group
RNASEK	17p13.1	11.66	11.49	0.78	0.67	0.18	0.0393	0.142	Altered group
ANKRD20A4P	9q13	1.48	1.21	1.18	1.13	0.27	0.0394	0.142	Altered group
RPL26L1	5q35.1	8.63	8.5	0.58	0.53	0.13	0.0394	0.142	Altered group
ALG5	13q13.3	9.34	9.22	0.53	0.54	0.12	0.0394	0.142	Altered group
RFX7	15q21.3	8.91	8.74	0.75	0.59	0.17	0.0395	0.142	Altered group
TTLL12	22q13.2	10.73	10.57	0.67	0.68	0.16	0.0395	0.142	Altered group
LGALS2	22q13.1	3.76	3.28	2.11	1.82	0.48	0.0395	0.142	Altered group
GIMAP6	7q36.1	7.27	7.01	1.12	1.05	0.26	0.0395	0.142	Altered group
MT2A	16q13	11.19	10.87	1.4	1.29	0.32	0.0396	0.142	Altered group
CKAP2L	2q14.1	7.13	6.86	1.18	1.21	0.27	0.0397	0.143	Altered group
HCG27	6p21.33	3.85	3.56	1.32	1.18	0.3	0.0397	0.143	Altered group
SERPINC1	1q25.1	1.42	1.13	1.32	1	0.29	0.0397	0.143	Altered group
PES1	22q12.2	11.07	10.91	0.71	0.61	0.16	0.0398	0.143	Altered group
TASL	Xp21.2	3.92	3.63	1.23	1.33	0.29	0.0399	0.143	Altered group
REXO5	16p12.3	7.08	6.92	0.68	0.8	0.16	0.0399	0.143	Altered group
HSPA6	1q23.3	7.71	7.34	1.63	1.47	0.37	0.0399	0.143	Altered group
ARFGAP3	22q13.2	10.83	10.62	0.91	0.93	0.21	0.04	0.143	Altered group
SLC8A2	19q13.32	3.53	3.17	1.55	1.67	0.36	0.04	0.143	Altered group
SLC25A22	11p15.5	10.16	10.04	0.52	0.54	0.12	0.04	0.143	Altered group
LINC02908	9q34.3	1.8	1.54	1.19	1.03	0.27	0.0401	0.143	Altered group
PTGES2	9q34.11	10.53	10.37	0.71	0.67	0.16	0.0401	0.143	Altered group
ACAP3	1p36.33	9.26	9.09	0.71	0.82	0.17	0.0402	0.144	Altered group
RPS19BP1	22q13.1	10.79	10.61	0.77	0.63	0.17	0.0402	0.144	Altered group
ZNF490	19p13.2-p13.13	7.91	7.8	0.47	0.49	0.11	0.0402	0.144	Altered group
KIR2DS4	19q13.42	1.3	0.99	1.36	1.27	0.31	0.0403	0.144	Altered group
LLPH	12q14.3	9.29	9.16	0.53	0.51	0.12	0.0404	0.144	Altered group
ASMT	Xp22.3 and Yp11.3	0.72	0.53	0.84	0.72	0.19	0.0404	0.144	Altered group
TCEANC	Xp22.2	5.35	5.21	0.58	0.64	0.14	0.0406	0.144	Altered group
CCR7	17q21.2	5.69	5.32	1.56	1.66	0.36	0.0406	0.145	Altered group
BAD	11q13.1	10.55	10.4	0.67	0.6	0.15	0.0406	0.145	Altered group
SMIM20	4p15.2	9.12	9	0.53	0.57	0.12	0.0407	0.145	Altered group
MCM10	10p13	7.89	7.63	1.14	1.17	0.26	0.0408	0.145	Altered group
STMN3	20q13.33	8.99	8.63	1.59	1.32	0.35	0.0408	0.145	Altered group
DCX	Xq23	2.57	2.03	2.36	2.12	0.53	0.0408	0.145	Altered group
GARS1	7p14.3	11.27	11.13	0.59	0.51	0.13	0.0408	0.145	Altered group
LEPROTL1	8p12	10	9.9	0.45	0.54	0.11	0.0408	0.145	Altered group
METTL21EP	13q33.1	0.98	0.76	0.99	0.85	0.22	0.0412	0.146	Altered group
NAGLU	17q21.2	9.93	9.78	0.63	0.64	0.15	0.0412	0.146	Altered group
GID4	17p11.2	8.26	8.15	0.46	0.46	0.11	0.0415	0.147	Altered group
TYW3	1p31.1	8.78	8.68	0.45	0.54	0.11	0.0415	0.147	Altered group
FAM118A	22q13.31	8.39	8.24	0.62	0.74	0.15	0.0416	0.147	Altered group
PYCR1	17q25.3	11.2	10.98	0.95	0.92	0.22	0.0416	0.147	Altered group
RBPJ	4p15.2	9.49	9.32	0.79	0.72	0.18	0.0417	0.147	Altered group
AQP7P3	9q21.11	1.53	1.2	1.46	1.34	0.33	0.0417	0.147	Altered group
CLECL1P	12p13.31	2.31	2.01	1.39	1.18	0.31	0.0419	0.148	Altered group
POPDC2	3q13.33	4.95	4.74	0.93	0.88	0.21	0.0419	0.148	Altered group
TMEM151A	11q13.2	1.88	1.42	2.1	1.65	0.46	0.042	0.148	Altered group
DNAJA3	16p13.3	10.19	10.09	0.48	0.47	0.11	0.042	0.148	Altered group
PRAM1	19p13.2	5.17	4.88	1.28	1.22	0.29	0.042	0.148	Altered group
SZT2	1p34.2	3.67	3.46	0.93	0.87	0.21	0.0421	0.148	Altered group
DVL2	17p13.1	9.68	9.56	0.53	0.56	0.12	0.0421	0.148	Altered group
NME3	16p13.3	10.1	9.84	1.16	1.13	0.26	0.0422	0.148	Altered group
INPP5D	2q37.1	8.35	8.1	1.1	1.14	0.25	0.0422	0.148	Altered group
UBE2G1	17p13.2	10.23	10.1	0.56	0.5	0.13	0.0423	0.149	Altered group
OXCT1	5p13.1	8.81	8.51	1.36	1.18	0.3	0.0423	0.149	Altered group
PSME2	14q12	11.75	11.53	1.02	0.8	0.22	0.0424	0.149	Altered group
IFFO1	12p13.31	6.61	6.36	1.08	1	0.24	0.0425	0.149	Altered group
FHOD1	16q22.1	9.15	9.03	0.49	0.6	0.12	0.0426	0.149	Altered group
LZIC	1p36.22	8.3	8.16	0.63	0.67	0.15	0.0426	0.149	Altered group
WDR4	21q22.3	8.04	7.88	0.73	0.64	0.16	0.0426	0.15	Altered group
DGCR6	22q11.21	8.95	8.74	0.93	0.84	0.21	0.0427	0.15	Altered group
MAN2B2	4p16.1	10.68	10.54	0.59	0.7	0.14	0.0427	0.15	Altered group
SNRNP40	1p35.2	9.49	9.34	0.67	0.65	0.15	0.0427	0.15	Altered group
CCDC62	12q24.31	2.34	2.09	1.1	0.93	0.24	0.0427	0.15	Altered group
MRPL50	9q31.1	8.96	8.83	0.57	0.6	0.13	0.0428	0.15	Altered group
MED9	17p11.2	9	8.92	0.32	0.41	0.08	0.0428	0.15	Altered group
APOBEC3G	22q13.1	7.77	7.44	1.46	1.33	0.33	0.0428	0.15	Altered group
FOXRED1	11q24.2	9.48	9.36	0.52	0.58	0.12	0.0429	0.15	Altered group
ITGAX	16p11.2	7.96	7.66	1.32	1.28	0.3	0.0429	0.15	Altered group
HLA-DQA2	6p21.32	7.09	6.67	1.84	1.93	0.42	0.0429	0.15	Altered group
CRLF3	17q11.2	8	7.84	0.73	0.63	0.16	0.043	0.15	Altered group
CHIT1	1q32.1	4.79	4.23	2.5	2.42	0.56	0.043	0.15	Altered group
SURF6	9q34.2	9.95	9.82	0.57	0.5	0.13	0.043	0.15	Altered group
NFATC1	18q23	7.88	7.62	1.11	1.24	0.26	0.0431	0.15	Altered group
POSTN	13q13.3	8.52	8.05	2.07	2	0.47	0.0431	0.15	Altered group
HSDL2	9q32	10.21	10.06	0.66	0.67	0.15	0.0433	0.151	Altered group
LINC00628	1q32.1	1	0.78	1	0.86	0.22	0.0433	0.151	Altered group
MEFV	16p13.3	3.09	2.81	1.28	1.22	0.29	0.0433	0.151	Altered group
FOXA2	20p11.21	8.84	8.28	2.35	2.9	0.56	0.0433	0.151	Altered group
CDKN2C	1p32.3	7.97	7.7	1.12	1.37	0.27	0.0434	0.151	Altered group
VPS37A	8p22	9.37	9.19	0.82	0.71	0.18	0.0437	0.152	Altered group
MAFG	17q25.3	9.04	8.85	0.85	0.73	0.19	0.0437	0.152	Altered group
BAP1	3p21.1	10.94	10.85	0.39	0.41	0.09	0.0438	0.152	Altered group
ADAMTS4	1q23.3	7.78	7.53	1.13	1.2	0.26	0.0438	0.152	Altered group
APRT	16q24.3	11.37	11.21	0.7	0.65	0.16	0.0438	0.152	Altered group
GPATCH4	1q22-q23.1	9.24	9.08	0.71	0.76	0.16	0.0439	0.152	Altered group
CTRL	16q22.1	3.94	3.67	1.2	1.13	0.27	0.0439	0.152	Altered group
RCSD1	1q24.2	6.94	6.68	1.15	1.16	0.26	0.0439	0.152	Altered group
MPV17L2	19p13.11	8.92	8.79	0.54	0.58	0.12	0.0439	0.152	Altered group
BRICD5	16p13.3	6.23	6	1.01	1.14	0.23	0.044	0.152	Altered group
EAF1	3p25.1	9.49	9.32	0.78	0.65	0.17	0.0441	0.153	Altered group
TXNDC5	6p24.3	12.43	12.31	0.56	0.56	0.13	0.0441	0.153	Altered group
TXNRD1	12q23.3	11.15	10.9	1.14	0.93	0.25	0.0441	0.153	Altered group
ALAS1	3p21.2	10.41	10.27	0.63	0.64	0.14	0.0442	0.153	Altered group
HYKK	15q25.1	5.36	5.16	0.9	0.85	0.2	0.0442	0.153	Altered group
NHLH1	1q23.2	3.19	2.92	1.18	1.24	0.27	0.0442	0.153	Altered group
CCDC25	8p21.1	9.94	9.82	0.52	0.54	0.12	0.0443	0.153	Altered group
TFIP11	22q12.1	9.65	9.55	0.44	0.47	0.1	0.0444	0.153	Altered group
[truncated: 17,519 more rows]

## Sheet: STAD
Gene	Cytoband	Altered group	Unaltered group	Altered group	Unaltered group	Log2 Ratio	p-Value	q-Value	Higher expression in
MCUB	4q25	8.51	7.89	0.74	0.85	0.62	3.21e-08	1.478e-05	Altered group
HK3	5q35.2	6.42	5.42	1.24	1.47	1	1.14e-07	3.616e-05	Altered group
TRABD	22q13.33	10.09	9.74	0.43	0.6	0.34	2.38e-07	5.633e-05	Altered group
RNF19B	1p35.1	10.16	9.71	0.61	0.65	0.46	5.35e-07	0.0001057	Altered group
TYMS	18p11.32	10.45	9.86	0.79	0.93	0.59	6.53e-07	0.0001164	Altered group
SCO2	22q13.33	9.2	8.81	0.53	0.63	0.39	7.08e-07	0.0001216	Altered group
GPRC5A	12p13.1	12.63	11.85	0.96	1.66	0.78	7.38e-07	0.0001234	Altered group
HPSE	4q21.23	7.92	7.11	1.11	1.13	0.81	7.52e-07	0.0001237	Altered group
CASP2	7q34	10.42	10.1	0.44	0.53	0.33	9.12e-07	0.0001413	Altered group
MST1R	3p21.31	10.54	9.88	0.83	1.39	0.65	1.085e-06	0.0001602	Altered group
PRXL2B	1p36.32	11.07	10.64	0.62	0.81	0.43	3.778e-06	0.0003681	Altered group
PLAUR	19q13	10.95	10.33	0.91	1.09	0.62	4.469e-06	0.0004022	Altered group
TNFRSF14	1p36.32	10.55	10.19	0.49	0.78	0.35	5.504e-06	0.0004643	Altered group
FCGR1A	1q21.2	6.56	5.65	1.39	1.4	0.91	5.796e-06	0.0004724	Altered group
FCGR3A	1q23.3	10.63	9.66	1.47	1.48	0.96	6.127e-06	0.0004907	Altered group
ERN2	16p12.2	10.43	9.58	0.96	2.62	0.85	7.022e-06	0.0005439	Altered group
E2F7	12q21.2	7.9	7.31	0.86	1.2	0.59	7.055e-06	0.0005442	Altered group
CXCL10	4q21.1	9.81	8.61	1.83	1.94	1.2	7.243e-06	0.0005543	Altered group
FDXR	17q25.1	8.89	8.36	0.8	0.94	0.53	9.099e-06	0.000664	Altered group
PGGT1B	5q22.3	9.04	8.73	0.47	0.5	0.3	9.436e-06	0.0006752	Altered group
SFN	1p36.11	11.49	10.87	0.85	1.6	0.62	9.459e-06	0.0006752	Altered group
LACTB	15q22.2	8.99	8.67	0.5	0.5	0.32	1.023e-05	0.0007136	Altered group
MAD2L1	4q27	10.01	9.52	0.73	1	0.49	1.085e-05	0.0007402	Altered group
KCNK1	1q42.2	10.08	9.51	0.8	1.43	0.57	1.098e-05	0.0007431	Altered group
ADAM9	8p11.22	12.67	12.11	0.89	0.93	0.56	1.291e-05	0.0008103	Altered group
RAD51	15q15.1	8.45	8.04	0.61	0.87	0.4	1.401e-05	0.0008567	Altered group
TSPO	22q13.2	11.35	10.9	0.69	0.89	0.45	1.411e-05	0.0008604	Altered group
RCC1	1p35.3	11.29	10.82	0.67	1.17	0.47	1.584e-05	0.0009252	Altered group
PFKP	10p15.2	11.6	11.15	0.7	0.89	0.45	1.589e-05	0.0009252	Altered group
ALPK1	4q25	8.82	8.43	0.6	0.85	0.39	1.646e-05	0.0009372	Altered group
KRT18	12q13.13	14.4	13.92	0.7	1.17	0.48	1.678e-05	0.0009522	Altered group
COLGALT1	19p13.11	11.58	11.31	0.45	0.49	0.28	1.841e-05	0.001015	Altered group
ANXA2P2	9p13.3	12.85	12.39	0.73	0.89	0.46	1.992e-05	0.001076	Altered group
COL11A1	1p21.1	8.54	6.78	2.84	3.05	1.75	2.165e-05	0.001124	Altered group
CEP55	10q23.33	9.98	9.51	0.74	0.95	0.47	2.31e-05	0.001183	Altered group
BBC3	19q13.32	8.42	7.92	0.82	0.9	0.51	2.378e-05	0.001205	Altered group
MYEOV	11q13.3	9.6	8.77	1.28	1.94	0.83	2.497e-05	0.001244	Altered group
MTHFD1L	6q25.1	9.63	9.31	0.51	0.68	0.33	2.497e-05	0.001244	Altered group
ETHE1	19q13.31	10.69	10.16	0.87	0.97	0.53	2.537e-05	0.001254	Altered group
NCOA7	6q22.31-q22.32	11.77	11.31	0.76	0.86	0.47	2.6e-05	0.001274	Altered group
LYG1	2q11.2	3.89	3.1	1.31	1.37	0.79	2.757e-05	0.00131	Altered group
SAMD9L	7q21.2	10.42	9.65	1.28	1.33	0.78	2.813e-05	0.001326	Altered group
CENPM	22q13.2	8.26	7.79	0.74	1.02	0.47	2.825e-05	0.001326	Altered group
KLHL17	1p36.33	7.19	6.68	0.85	0.87	0.51	2.932e-05	0.001345	Altered group
GRSF1	4q13.3	11.47	11.25	0.36	0.44	0.22	2.953e-05	0.001351	Altered group
RPS6KA1	1p36.11	10.84	10.47	0.58	0.77	0.36	3.098e-05	0.001393	Altered group
GBP1	1p22.2	11.27	10.45	1.38	1.19	0.81	3.161e-05	0.001406	Altered group
GZMB	14q12	7.37	6.35	1.7	1.65	1.01	3.344e-05	0.001466	Altered group
USP43	17p13.1	8.16	7.66	0.8	1.09	0.5	3.69e-05	0.001556	Altered group
RPL22L1	3q26.2	10.74	9.92	1.39	1.29	0.82	3.78e-05	0.001571	Altered group
SGPP2	2q36.1	9.71	9.18	0.78	1.41	0.53	3.79e-05	0.001571	Altered group
SLC7A11	4q28.3	9.2	8.45	1.2	1.62	0.75	3.807e-05	0.001574	Altered group
PBK	8p21.1	9.5	8.87	1.05	1.18	0.63	3.86e-05	0.001579	Altered group
PSME2	14q12	11.93	11.45	0.82	0.84	0.48	3.86e-05	0.001579	Altered group
CLEC5A	7q34	5.94	5.13	1.37	1.48	0.82	3.994e-05	0.001606	Altered group
PKN2	1p22.2	10.76	10.48	0.47	0.55	0.28	4.128e-05	0.001653	Altered group
FAM83B	6p12.1	8.37	7.7	1.06	1.55	0.67	4.282e-05	0.001697	Altered group
STRIP2	7q32.1	7.83	7.12	1.19	1.31	0.7	4.464e-05	0.00173	Altered group
TTC19	17p12	10.17	9.79	0.65	0.58	0.37	4.467e-05	0.00173	Altered group
ECT2	3q26.31	11.37	10.96	0.66	0.99	0.42	4.5e-05	0.001736	Altered group
IL32	16p13.3	12.08	11.39	1.17	1.18	0.68	4.818e-05	0.001818	Altered group
TTF2	1p13.1	9.45	9.09	0.61	0.64	0.36	4.998e-05	0.001869	Altered group
ARHGAP18	6q22.33	10.09	9.75	0.57	0.63	0.33	5.346e-05	0.001966	Altered group
COQ2	4q21.23	8.27	7.96	0.53	0.59	0.31	5.447e-05	0.001978	Altered group
CDC45	22q11.21	8.59	8.16	0.67	1.11	0.43	5.693e-05	0.002015	Altered group
ISOC1	5q23.3	9.54	9.23	0.54	0.54	0.31	6.22e-05	0.002138	Altered group
RELT	11q13.4	7.98	7.68	0.47	0.74	0.29	6.453e-05	0.002194	Altered group
TFAP2A	6p24.3	8.65	7.86	1.32	1.76	0.79	6.528e-05	0.002208	Altered group
CPOX	3q11.2	9.48	9.18	0.52	0.57	0.3	6.608e-05	0.002226	Altered group
CHAF1B	21q22.12-q22.13	8.2	7.78	0.72	0.82	0.42	6.69e-05	0.002246	Altered group
PLPBP	8p11.23	10.54	10.2	0.61	0.59	0.35	6.819e-05	0.002269	Altered group
DPY19L1	7p14.2	10.22	9.85	0.64	0.74	0.37	6.837e-05	0.002269	Altered group
NUP50	22q13.31	10.83	10.6	0.39	0.49	0.23	7.023e-05	0.002316	Altered group
SREBF1	17p11.2	11.44	10.93	0.91	0.79	0.51	7.67e-05	0.002473	Altered group
JAK2	9p24.1	9.81	9.22	1.04	1.05	0.59	7.787e-05	0.002491	Altered group
GTSE1	22q13.31	8.82	8.38	0.73	1.04	0.44	7.789e-05	0.002491	Altered group
EIF5AL1	10q22.3	10.99	10.59	0.72	0.62	0.4	8.241e-05	0.002583	Altered group
PCCB	3q22.3	10.51	10.23	0.49	0.53	0.28	8.242e-05	0.002583	Altered group
ANXA2	15q22.2	14.46	14.05	0.7	0.88	0.41	8.524e-05	0.002645	Altered group
NAGA	22q13.2	10.26	10.03	0.41	0.46	0.23	8.637e-05	0.002654	Altered group
SFXN1	5q35.2	10.26	9.91	0.63	0.65	0.36	8.874e-05	0.002691	Altered group
FANCA	16q24.3	9.42	8.93	0.85	1.02	0.49	9.054e-05	0.002734	Altered group
LYN	8q12.1	11	10.64	0.64	0.76	0.36	9.104e-05	0.00274	Altered group
GINS4	8p11.21	8.33	7.93	0.68	0.93	0.4	9.171e-05	0.002741	Altered group
SLC11A1	2q35	7.7	7.02	1.2	1.29	0.68	9.176e-05	0.002741	Altered group
ZNF683	1p36.11	5.69	4.65	1.85	2	1.04	9.216e-05	0.002747	Altered group
TNFSF9	19p13.3	7.02	5.86	2.12	1.86	1.17	9.299e-05	0.002759	Altered group
CCNA2	4q27	10.01	9.58	0.74	0.99	0.43	0.0001016	0.002914	Altered group
PLK4	4q28.1	8.42	8.06	0.61	0.9	0.36	0.0001019	0.002915	Altered group
TK1	17q25.3	10.69	10.27	0.7	0.99	0.41	0.0001033	0.002919	Altered group
CDC42EP1	22q13.1	11.88	11.44	0.77	0.99	0.44	0.0001051	0.002955	Altered group
PPAT	4q12	9.02	8.64	0.68	0.71	0.38	0.0001077	0.003006	Altered group
TRIM15	6p22.1	8.55	7.93	1.02	1.67	0.62	0.0001086	0.003023	Altered group
IFITM1	11p15.5	12.47	11.72	1.37	1.36	0.75	0.0001141	0.003145	Altered group
CD55	1q32.2	12.46	11.71	1.34	1.44	0.74	0.0001143	0.003145	Altered group
EZR	6q25.3	13.78	13.39	0.7	0.8	0.39	0.0001262	0.003364	Altered group
DCK	4q13.3	9.74	9.48	0.46	0.54	0.26	0.0001291	0.003428	Altered group
TNFAIP2	14q32.32	11.37	10.77	1.08	1.24	0.6	0.0001313	0.00346	Altered group
LAP3	4p15.32	11.9	11.44	0.88	0.7	0.47	0.0001318	0.003466	Altered group
UHRF1	19p13.3	9.24	8.8	0.75	1.05	0.43	0.0001321	0.003466	Altered group
CYB5R4	6q14.2	9.06	8.78	0.52	0.53	0.28	0.0001324	0.003466	Altered group
MTFR2	6q23.3	7.58	7.18	0.66	1.1	0.4	0.0001409	0.003634	Altered group
SLC35A1	6q15	9.6	9.25	0.66	0.58	0.35	0.0001428	0.003666	Altered group
KLRD1	12p13.2	6.24	5.4	1.56	1.51	0.84	0.0001509	0.003812	Altered group
APOL2	22q12.3	10.69	10.19	0.94	0.84	0.5	0.0001538	0.003867	Altered group
GINS3	16q21	7.93	7.56	0.69	0.72	0.37	0.0001591	0.003935	Altered group
CXORF38	Xp11.4	8.12	7.81	0.57	0.63	0.31	0.0001607	0.003964	Altered group
VDAC3	8p11.21	11.25	10.9	0.64	0.64	0.34	0.0001612	0.003964	Altered group
SLBP	4p16.3	10.45	10.18	0.5	0.57	0.27	0.0001613	0.003964	Altered group
LAG3	12p13.31	7.25	6.4	1.6	1.51	0.85	0.0001625	0.003989	Altered group
FBXO6	1p36.22	8.75	8.26	0.9	0.91	0.48	0.0001633	0.003993	Altered group
KRT8	12q13.13	15.28	14.87	0.7	1.11	0.41	0.0001638	0.003996	Altered group
SHMT2	12q13.3	11.5	11.1	0.74	0.75	0.4	0.0001639	0.003996	Altered group
POF1B	Xq21.1	11.14	10.57	0.93	1.66	0.57	0.0001654	0.004023	Altered group
SLC25A17	22q13.2	8.97	8.74	0.42	0.45	0.23	0.0001675	0.004045	Altered group
DNAAF3	19q13.42	4.89	4.01	1.65	1.71	0.88	0.0001708	0.004117	Altered group
RPAP2	1p22.1	8.13	7.94	0.35	0.41	0.19	0.0001753	0.004167	Altered group
ENO1	1p36.23	14.53	14.23	0.54	0.7	0.3	0.0001774	0.00419	Altered group
GCH1	14q22.2	9.01	8.67	0.62	0.72	0.34	0.0001798	0.004219	Altered group
PARP3	3p21.2	8.97	8.56	0.76	0.78	0.41	0.0001803	0.004224	Altered group
CXCL9	4q21.1	10.46	9.37	2.05	2.06	1.09	0.0001839	0.004285	Altered group
RBBP4	1p35.1	11.99	11.78	0.39	0.44	0.21	0.0001843	0.004285	Altered group
SPHK1	17q25.1	8.33	7.84	0.89	1.18	0.49	0.0001874	0.004311	Altered group
GBP4	1p22.2	10.97	10.03	1.81	1.44	0.94	0.0001893	0.004331	Altered group
NCAPG2	7q36.3	9.77	9.42	0.64	0.83	0.36	0.00019	0.004337	Altered group
SLC4A11	20p13	8.34	7.61	1.31	1.81	0.73	0.0001934	0.004383	Altered group
MND1	4q31.3	6.85	6.37	0.89	1.06	0.48	0.0001984	0.004478	Altered group
GAS2L1	22q12.2	9.17	8.82	0.65	0.76	0.35	0.0001987	0.004478	Altered group
SAAL1	11p15.1	8.3	8.01	0.55	0.59	0.29	0.0002012	0.00451	Altered group
AUNIP	1p36.11	6.91	6.49	0.74	1.01	0.41	0.0002025	0.004524	Altered group
PPA1	10q22.1	12.51	12.22	0.53	0.66	0.29	0.0002036	0.004543	Altered group
RDH13	19q13.42	8.81	8.55	0.48	0.64	0.26	0.0002071	0.00459	Altered group
KIF11	10q23.33	10.28	9.91	0.67	0.83	0.37	0.0002081	0.004601	Altered group
DLG3	Xq13.1	10.54	10.22	0.59	0.67	0.32	0.0002088	0.004604	Altered group
POC1B	12q21.33	9.71	9.44	0.49	0.61	0.27	0.0002111	0.004639	Altered group
CCDC68	18q21.2	9.07	8.48	1.1	1.23	0.59	0.0002165	0.004709	Altered group
SPP1	4q22.1	11.62	10.49	2.16	2.13	1.13	0.0002258	0.00485	Altered group
H2AZ1	4q23	12.41	12.1	0.58	0.65	0.31	0.000229	0.004896	Altered group
UBA6	4q13.2	10.44	10.13	0.58	0.62	0.31	0.00023	0.004906	Altered group
TMX1	14q22.1	10.61	10.37	0.46	0.47	0.24	0.0002355	0.004965	Altered group
GTF2A2	15q22.2	10.31	9.88	0.86	0.64	0.43	0.0002356	0.004965	Altered group
MREG	2q35	8.39	8.07	0.58	0.76	0.32	0.0002362	0.004971	Altered group
MELK	9p13.2	9.4	9.01	0.68	1.06	0.39	0.0002406	0.005007	Altered group
CXCL11	4q21.1	7.82	6.78	1.99	2	1.04	0.0002419	0.005024	Altered group
EXOC6	10q23.33	9.32	9.05	0.5	0.55	0.27	0.000244	0.005038	Altered group
SQOR	15q21.1	11.09	10.68	0.79	0.79	0.41	0.0002447	0.005043	Altered group
MACIR	5q21.1	8.91	8.46	0.85	0.88	0.44	0.0002457	0.005046	Altered group
FCGR1BP	1p11.2	6.67	5.99	1.3	1.31	0.68	0.0002477	0.005056	Altered group
CEP85	1p36.11	8.61	8.3	0.58	0.7	0.31	0.0002548	0.00513	Altered group
SLC35F2	11q22.3	9.54	9.12	0.75	1.06	0.42	0.0002576	0.005164	Altered group
EPS8L1	19q13.42	9.76	9.19	1.02	1.54	0.57	0.0002617	0.005195	Altered group
CCL4L1	17q12 alternate reference locus	7.35	6.55	1.53	1.65	0.8	0.0002823	0.005501	Altered group
EWSR1	22q12.2	12.34	12.18	0.29	0.31	0.15	0.000284	0.005522	Altered group
CCL4	17q12	8.36	7.68	1.32	1.46	0.69	0.0002848	0.005533	Altered group
DTL	1q32.3	9.08	8.73	0.64	0.95	0.35	0.0002924	0.005629	Altered group
C4ORF46	4q32.1	8.18	7.9	0.55	0.58	0.29	0.0002925	0.005629	Altered group
LILRA6	19q13.42	6.65	6.02	1.2	1.35	0.63	0.0002957	0.005683	Altered group
RAD54L	1p34.1	8.13	7.7	0.79	1.09	0.43	0.0002959	0.005683	Altered group
ZWINT	10q21.1	10.35	9.99	0.65	0.9	0.35	0.0002992	0.005718	Altered group
DHRS4L2	14q11.2	8.43	7.95	0.9	1.26	0.49	0.0003078	0.005853	Altered group
NANS	9q22.33	10.89	10.57	0.61	0.73	0.32	0.0003128	0.005913	Altered group
HAVCR2	5q33.3	8.27	7.65	1.21	1.18	0.62	0.0003148	0.005926	Altered group
RTKN2	10q21.2	8.12	7.66	0.87	1.1	0.46	0.0003182	0.005976	Altered group
CDK5RAP3	17q21.32	11.16	10.89	0.51	0.55	0.26	0.0003197	0.005976	Altered group
PPIP5K2	5q21.1	9.93	9.62	0.61	0.59	0.31	0.000326	0.006057	Altered group
CD274	9p24.1	5.96	5.17	1.56	1.48	0.79	0.0003326	0.006151	Altered group
IFNG	12q15	2.96	2.01	1.89	1.7	0.95	0.0003338	0.00616	Altered group
PIMREG	17p13.2	7.57	7.09	0.89	1.23	0.48	0.0003393	0.006245	Altered group
EZH2	7q36.1	9.34	8.97	0.72	0.86	0.37	0.00034	0.006245	Altered group
PATL1	11q12.1	10.95	10.75	0.37	0.46	0.2	0.0003448	0.006306	Altered group
TRMU	22q13.31	8.24	8.01	0.43	0.55	0.22	0.0003519	0.006377	Altered group
SCO1	17p13.1	9.29	8.99	0.59	0.53	0.29	0.0003528	0.00638	Altered group
GLMN	1p22.1	7.45	7.15	0.57	0.69	0.3	0.0003548	0.006404	Altered group
IRF7	11p15.5	9.27	8.85	0.81	0.95	0.42	0.0003592	0.00644	Altered group
ACBD5	10p12.1	10.62	10.28	0.67	0.69	0.34	0.0003601	0.00644	Altered group
SLC1A3	5p13.2	7.84	7.13	1.39	1.49	0.71	0.0003602	0.00644	Altered group
TYMP	22q13.33	10.83	10.24	1.16	1.14	0.58	0.0003614	0.006456	Altered group
TRPM2	21q22.3	8.64	8.21	0.78	1.23	0.43	0.0003621	0.006456	Altered group
CXCL3	4q13.3	9.07	8.23	1.61	2.01	0.85	0.0003629	0.006459	Altered group
LMNB1	5q23.2	10.91	10.53	0.74	0.85	0.38	0.0003642	0.006473	Altered group
HK2	2p12	11.1	10.56	1.04	1.26	0.54	0.0003658	0.006482	Altered group
FCGR1CP	1q21.1	4.75	4.06	1.39	1.28	0.69	0.0003944	0.006858	Altered group
SRP72	4q12	11.54	11.35	0.37	0.38	0.18	0.0003948	0.006859	Altered group
RAD51AP1	12p13.32	8.73	8.37	0.67	0.97	0.36	0.0003971	0.006892	Altered group
ESCO2	8p21.1	8.42	7.98	0.83	1.07	0.44	0.0003991	0.006919	Altered group
EIF5A	17p13.1	13.05	12.72	0.67	0.7	0.34	0.000404	0.006992	Altered group
CTSB	8p23.1	14.75	14.36	0.77	0.84	0.39	0.0004151	0.007144	Altered group
MTFP1	22q12.2	9.18	8.84	0.66	0.83	0.34	0.0004217	0.007235	Altered group
PLS1	3q23	11.65	11.25	0.74	1.17	0.4	0.000422	0.007235	Altered group
KIR2DL4	19q13.42	3.45	2.67	1.57	1.61	0.78	0.0004226	0.007235	Altered group
PKMYT1	16p13.3	8.81	8.41	0.75	1.1	0.4	0.0004251	0.007271	Altered group
DPYD	1p21.3	9.1	8.48	1.25	1.32	0.63	0.0004353	0.007393	Altered group
CENPW	6q22.32	8.72	8.37	0.65	0.93	0.34	0.0004379	0.007422	Altered group
PGK1	Xq21.1	13.51	13.21	0.6	0.57	0.3	0.0004476	0.007527	Altered group
C1QBP	17p13.2	11.55	11.18	0.74	0.69	0.36	0.0004615	0.007684	Altered group
MCM5	22q12.3	10.56	10.29	0.53	0.7	0.28	0.0004618	0.007684	Altered group
ATXN10	22q13.31	10.72	10.54	0.35	0.43	0.18	0.0004637	0.007701	Altered group
ARAP2	4p14	9.13	8.78	0.67	0.92	0.35	0.0004703	0.007783	Altered group
FUT10	8p12	7.62	7.24	0.79	0.69	0.38	0.0004743	0.007822	Altered group
FAM81A	15q22.2	7.59	6.98	1.21	1.34	0.61	0.0004834	0.00794	Altered group
WDR41	5q13.3-q14.1	9.04	8.82	0.45	0.48	0.22	0.0004835	0.00794	Altered group
ERI1	8p23.1	9.17	8.84	0.65	0.72	0.33	0.0004859	0.007966	Altered group
YTHDC2	5q22.2	9.74	9.49	0.51	0.63	0.26	0.0004872	0.007972	Altered group
ASF1B	19p13.12	9.67	9.33	0.63	0.96	0.34	0.000494	0.008063	Altered group
HASPIN	17p13.2	7.34	6.97	0.73	0.98	0.38	0.0005037	0.008171	Altered group
CDCP1	3p21.31	11.24	10.84	0.77	1	0.39	0.000508	0.008199	Altered group
TRIM10	6p22.1	5.81	5.31	0.93	1.44	0.5	0.0005245	0.008373	Altered group
SLC2A5	1p36.23	6.7	6.04	1.33	1.5	0.66	0.0005283	0.008411	Altered group
ARHGAP11A	15q13.3	9.95	9.61	0.67	0.9	0.34	0.0005361	0.008478	Altered group
EPHA2	1p36.13	11.54	11.07	0.92	1.18	0.47	0.0005397	0.008501	Altered group
CYB5D1	17p13.1	8.75	8.46	0.59	0.53	0.29	0.0005398	0.008501	Altered group
ORC1	1p32.3	7.98	7.53	0.89	1.12	0.45	0.0005406	0.008508	Altered group
NCAPG	4p15.31	9.6	9.23	0.72	0.99	0.37	0.0005426	0.008527	Altered group
ASPHD2	22q12.1	8.16	7.61	1.12	1.12	0.55	0.0005465	0.008578	Altered group
IFI44	1p31.1	9.4	8.75	1.33	1.3	0.65	0.0005508	0.008615	Altered group
MCM6	2q21.3	10.67	10.43	0.48	0.62	0.24	0.0005588	0.008706	Altered group
IRF8	16q24.1	9.82	9.32	0.99	1.2	0.5	0.000562	0.008727	Altered group
ITGAE	17p13.2	8.9	8.51	0.81	0.72	0.39	0.0005661	0.008766	Altered group
PLSCR1	3q24	11.17	10.86	0.63	0.71	0.31	0.0005949	0.009104	Altered group
ATP5F1A	18q21.1	13.41	13.14	0.56	0.59	0.27	0.0005981	0.009118	Altered group
TLR2	4q31.3	8.38	7.87	1.05	1.08	0.51	0.0005987	0.009118	Altered group
PRR22	19p13.3	5.04	4.56	0.98	1.08	0.48	0.0006137	0.009279	Altered group
INAVA	1q32.1	11.47	11.11	0.64	1.23	0.36	0.0006301	0.009392	Altered group
PLEKHB2	2q21.1	11.82	11.62	0.4	0.51	0.2	0.0006315	0.009397	Altered group
ELAC2	17p12	10.61	10.38	0.49	0.44	0.23	0.0006417	0.009512	Altered group
CAPZA1	1p13.2	12.01	11.8	0.42	0.41	0.2	0.0006432	0.009527	Altered group
SLF1	5q15	7.44	7.17	0.54	0.6	0.26	0.0006472	0.009576	Altered group
MSH4	1p31.1	2.31	1.56	1.64	1.16	0.76	0.0006689	0.009834	Altered group
SLC27A5	19q13.43	7.07	6.63	0.9	1	0.44	0.0006781	0.00992	Altered group
PCSK9	1p32.3	8.84	7.91	1.9	2.31	0.94	0.0007176	0.0103	Altered group
BAK1	6p21.31	9.95	9.67	0.56	0.67	0.27	0.0007179	0.0103	Altered group
CCNB2	15q22.2	9.84	9.49	0.66	1.01	0.34	0.0007191	0.0103	Altered group
UBE3C	7q36.3	11.32	11.09	0.48	0.46	0.23	0.0007286	0.0104	Altered group
TMED7	5q22.3	11.56	11.35	0.42	0.51	0.21	0.0007483	0.0106	Altered group
NUDT6	4q28.1	5.95	5.45	1.06	0.93	0.5	0.000751	0.0106	Altered group
SGMS2	4q25	9.99	9.66	0.63	0.97	0.33	0.0007543	0.0106	Altered group
ATG3	3q13.2	10.16	9.98	0.37	0.47	0.18	0.0007682	0.0108	Altered group
DOCK5	8p21.2	9.76	9.3	0.97	0.9	0.46	0.0007711	0.0108	Altered group
HSD3B7	16p11.2	9.85	9.45	0.83	0.94	0.4	0.0007728	0.0108	Altered group
GNLY	2p11.2	7.06	6.22	1.79	1.63	0.84	0.0007768	0.0109	Altered group
SPC25	2q31.1	7.73	7.37	0.71	0.97	0.35	0.0007805	0.0109	Altered group
NCAPD3	11q25	10.05	9.74	0.63	0.73	0.3	0.0007841	0.0109	Altered group
KLRC4	12p13.2	2.5	1.74	1.63	1.48	0.76	0.0008242	0.0113	Altered group
GBP3	1p22.2	10.7	10.11	1.22	1.4	0.59	0.0008244	0.0113	Altered group
ANXA2P1	4q31.3	7.18	6.55	1.31	1.47	0.63	0.0008311	0.0113	Altered group
BRIP1	17q23.2	7.27	6.86	0.86	1.03	0.42	0.0008313	0.0113	Altered group
OAS3	12q24.13	11.86	11.43	0.87	1.06	0.43	0.0008357	0.0113	Altered group
SLC25A19	17q25.1	8.19	7.95	0.47	0.67	0.24	0.0008412	0.0114	Altered group
GLOD4	17p13.3	10.59	10.36	0.49	0.48	0.23	0.0008453	0.0114	Altered group
MKI67	10q26.2	12.41	12.02	0.81	0.97	0.39	0.0008468	0.0114	Altered group
HTRA4	8p11.22	3.78	3.13	1.38	1.45	0.65	0.0008469	0.0114	Altered group
P2RY11	19p13.2	7.3	6.9	0.86	0.89	0.41	0.0008499	0.0114	Altered group
IDO1	8p11.21	9.2	7.92	2.8	2.26	1.28	0.0008598	0.0115	Altered group
PRKCZ	1p36.33	9.44	9.17	0.55	0.75	0.27	0.0008608	0.0115	Altered group
SLAMF8	1q23.2	9.39	8.77	1.32	1.27	0.62	0.0008674	0.0116	Altered group
SLC30A7	1p21.2	10.41	10.22	0.35	0.55	0.18	0.000868	0.0116	Altered group
DECR1	8q21.3	10.68	10.37	0.65	0.72	0.31	0.0008715	0.0116	Altered group
SEPTIN11	4q21.1	11.49	11.24	0.54	0.58	0.26	0.0008823	0.0117	Altered group
ERO1A	14q22.1	11.22	10.82	0.86	0.87	0.4	0.0008908	0.0118	Altered group
MYO5C	15q21.2	10.52	10.14	0.79	0.93	0.38	0.000896	0.0118	Altered group
GNAI3	1p13.3	11.29	11.13	0.35	0.37	0.17	0.0008976	0.0118	Altered group
ITPK1	14q32.12	11.22	10.95	0.58	0.63	0.27	0.0008977	0.0118	Altered group
EXOSC9	4q27	9.09	8.86	0.49	0.49	0.23	0.0009011	0.0119	Altered group
RHBDF2	17q25.1	9.71	9.42	0.6	0.8	0.29	0.0009027	0.0119	Altered group
ADAMDEC1	8p21.2	8.17	7.38	1.68	1.65	0.79	0.0009027	0.0119	Altered group
PLEK2	14q23.3-q24.1	9.93	9.47	0.94	1.24	0.46	0.0009045	0.0119	Altered group
CEP78	9q21.2	8.73	8.45	0.61	0.56	0.28	0.0009101	0.0119	Altered group
SP100	2q37.1	11.2	10.93	0.57	0.62	0.27	0.0009121	0.0119	Altered group
SLC6A14	Xq23	9.67	8.5	2.23	2.73	1.16	0.0009155	0.012	Altered group
CYFIP1	15q11.2	11.76	11.58	0.37	0.43	0.18	0.0009207	0.012	Altered group
TNFRSF14-AS1	1p36.32	8.15	7.73	0.88	1.11	0.42	0.0009484	0.0122	Altered group
AQP9	15q21.3	6.5	5.69	1.73	1.93	0.82	0.0009514	0.0122	Altered group
MTAP	9p21.3	9.57	9.19	0.78	1.12	0.39	0.0009577	0.0123	Altered group
DLGAP5	14q22.3	9.36	9.01	0.7	1.05	0.35	0.0009589	0.0123	Altered group
ADAM10	15q21.3	11.21	10.9	0.66	0.65	0.3	0.000989	0.0126	Altered group
FPR3	19q13.41	8.92	8.29	1.37	1.39	0.63	0.001014	0.0128	Altered group
RTCA	1p21.2	9.62	9.49	0.26	0.4	0.13	0.001053	0.0131	Altered group
GTF2B	1p22.2	9.44	9.23	0.45	0.41	0.21	0.001066	0.0133	Altered group
WDR76	15q15.3	8.22	7.87	0.76	0.74	0.35	0.001077	0.0134	Altered group
DHX15	4p15.2	11.79	11.61	0.38	0.46	0.18	0.001086	0.0135	Altered group
CHAF1A	19p13.3	9.44	9.16	0.58	0.7	0.27	0.00111	0.0137	Altered group
SLC25A24	1p13.3	10.72	10.47	0.54	0.59	0.25	0.001131	0.0139	Altered group
CCNB1	5q13.2	10.56	10.22	0.72	0.94	0.34	0.00114	0.0139	Altered group
POLQ	3q13.33	8.36	7.92	0.89	1.2	0.43	0.001145	0.0139	Altered group
NTMT1	9q34.11	9.15	8.92	0.48	0.58	0.23	0.001148	0.0139	Altered group
C1ORF174	1p36.32	9.17	8.97	0.45	0.41	0.2	0.001151	0.014	Altered group
NFE2L3	7p15.2	10.82	10.47	0.74	0.95	0.35	0.001152	0.014	Altered group
APOL1	22q12.3	12.44	11.86	1.28	1.2	0.58	0.001171	0.0142	Altered group
ATAD3A	1p36.33	9.94	9.65	0.62	0.76	0.29	0.00118	0.0142	Altered group
CDT1	16q24.3	9.04	8.64	0.85	1.08	0.4	0.001183	0.0143	Altered group
RRM2B	8q22.3	10.03	9.73	0.67	0.61	0.3	0.001186	0.0143	Altered group
ARHGEF16	1p36.32	10.03	9.64	0.83	1.04	0.39	0.001187	0.0143	Altered group
ORC6	16q11.2	7.91	7.55	0.76	1.02	0.37	0.001192	0.0143	Altered group
TNFRSF11A	18q21.33	8.55	7.97	1.2	1.66	0.58	0.001193	0.0143	Altered group
CCL3	17q12	7.15	6.49	1.43	1.6	0.66	0.001196	0.0143	Altered group
MISP	19p13.3	12.24	11.83	0.79	1.4	0.41	0.001202	0.0144	Altered group
PSMA5	1p13.3	11.48	11.27	0.47	0.52	0.22	0.001204	0.0144	Altered group
PSME1	14q12	12.28	11.98	0.66	0.63	0.3	0.001211	0.0145	Altered group
HELLS	10q23.33	8.54	8.18	0.76	0.92	0.35	0.001218	0.0145	Altered group
DNAJC22	12q13.12	8.19	7.79	0.76	1.21	0.41	0.001219	0.0145	Altered group
MOCOS	18q12.2	8.38	7.98	0.86	1.08	0.41	0.001222	0.0145	Altered group
EIF4A1	17p13.1	13.59	13.34	0.54	0.52	0.25	0.001226	0.0146	Altered group
GPR84	12q13.13	5.26	4.64	1.36	1.41	0.62	0.001226	0.0146	Altered group
IL4I1	19q13.33	7.64	7.14	1.11	1.12	0.5	0.001229	0.0146	Altered group
EXO1	1q43	8.24	7.86	0.78	1.1	0.38	0.001232	0.0146	Altered group
GBP2	1p22.2	11.49	11.02	1.03	1.06	0.47	0.001243	0.0146	Altered group
FAM120A	9q22.31	12.89	12.7	0.4	0.49	0.19	0.00125	0.0147	Altered group
IER3IP1	18q21.1	10.34	10.09	0.55	0.58	0.25	0.00125	0.0147	Altered group
SRSF2	17q25.2	12.11	11.96	0.32	0.38	0.15	0.001254	0.0147	Altered group
SH3BP2	4p16.3	10.33	10.09	0.52	0.5	0.23	0.001267	0.0148	Altered group
NUB1	7q36.1	11.02	10.76	0.58	0.52	0.26	0.001275	0.0149	Altered group
POLB	8p11.21	8.39	8.11	0.63	0.63	0.29	0.001277	0.0149	Altered group
DNAJC5B	8q13.1	4.35	3.67	1.49	1.58	0.68	0.00128	0.0149	Altered group
BUB1B	15q15.1	9.5	9.16	0.69	1.03	0.34	0.001297	0.0151	Altered group
TRIAP1	12q24.31	9.42	9.23	0.42	0.53	0.2	0.001301	0.0151	Altered group
CHUK	10q24.31	9.67	9.46	0.45	0.49	0.21	0.001303	0.0151	Altered group
PARPBP	12q23.2	8.46	8.17	0.57	0.89	0.28	0.001305	0.0151	Altered group
PDXK	21q22.3	11.81	11.52	0.64	0.62	0.29	0.001317	0.0152	Altered group
FCHO2	5q13.2	10.04	9.76	0.61	0.66	0.28	0.001323	0.0152	Altered group
DFFB	1p36.32	7.84	7.55	0.64	0.62	0.29	0.001324	0.0152	Altered group
CCSAP	1q42.13	8.58	8.31	0.6	0.59	0.27	0.001328	0.0152	Altered group
IFIT3	10q23.31	10.28	9.69	1.32	1.22	0.59	0.001337	0.0153	Altered group
CD80	3q13.33	5.15	4.58	1.27	1.3	0.57	0.001354	0.0154	Altered group
WDFY1	2q36.1	10.85	10.63	0.5	0.47	0.22	0.00137	0.0156	Altered group
IL18	11q23.1	8.99	8.57	0.87	1.25	0.42	0.001379	0.0156	Altered group
CXCR2P1	2q35	5.3	4.31	2.23	1.97	0.99	0.001381	0.0157	Altered group
CCL18	17q12	9.03	8.16	1.88	2.24	0.87	0.001382	0.0157	Altered group
GZMA	5q11.2	8.28	7.58	1.56	1.56	0.7	0.001384	0.0157	Altered group
DONSON	21q22.11	8.55	8.31	0.51	0.64	0.24	0.001384	0.0157	Altered group
CLSPN	1p34.3	8.36	8.04	0.66	1.05	0.33	0.001405	0.0158	Altered group
YWHAH	22q12.3	12.12	11.93	0.41	0.47	0.19	0.001405	0.0158	Altered group
TVP23B	17p11.2	9.87	9.65	0.48	0.61	0.22	0.001419	0.0159	Altered group
NOA1	4q12	9.62	9.43	0.45	0.43	0.2	0.00143	0.016	Altered group
FKBP15	9q32	9.97	9.79	0.4	0.44	0.18	0.00143	0.016	Altered group
MFSD14B	9q22.32	10.81	10.65	0.34	0.42	0.16	0.001432	0.016	Altered group
MTHFD1	14q23.3	11.05	10.8	0.55	0.61	0.25	0.001441	0.016	Altered group
UBE2L6	11q12.1	11.32	10.85	1.08	0.98	0.48	0.001476	0.0163	Altered group
PRDX3	10q26.11	12.01	11.77	0.54	0.5	0.24	0.001479	0.0163	Altered group
CDCA2	8p21.2	8.52	8.07	0.96	1.14	0.44	0.001483	0.0163	Altered group
PGM3	6q14.1	9.38	9.12	0.57	0.73	0.27	0.001485	0.0163	Altered group
TREM2	6p21.1	7.72	7.1	1.36	1.54	0.62	0.001488	0.0163	Altered group
TREM1	6p21.1	5.68	4.99	1.49	1.8	0.69	0.001502	0.0164	Altered group
PCDHB13	5q31.3	6.48	5.93	1.23	1.32	0.55	0.001511	0.0164	Altered group
LETM1	4p16.3	10.67	10.41	0.56	0.62	0.25	0.001513	0.0164	Altered group
CXCL16	17p13.2	11.71	11.39	0.69	0.89	0.32	0.001523	0.0165	Altered group
PDS5A	4p14	11.62	11.44	0.41	0.44	0.19	0.00154	0.0166	Altered group
TMEM33	4p13	11.11	10.91	0.42	0.53	0.19	0.001554	0.0167	Altered group
CNNM4	2q11.2	10.22	9.86	0.8	0.85	0.36	0.001561	0.0168	Altered group
MFSD12	19p13.3	10.3	10.08	0.47	0.61	0.22	0.001584	0.0169	Altered group
SMC2	9q31.1	10.35	10.06	0.65	0.69	0.29	0.001591	0.017	Altered group
METRNL	17q25.3	9.35	9.06	0.64	0.82	0.29	0.001593	0.017	Altered group
DEPDC1	1p31.3	8.83	8.41	0.91	1.1	0.42	0.001596	0.017	Altered group
RHOV	15q15.1	7.13	6.39	1.61	2.02	0.74	0.001597	0.017	Altered group
MAMDC4	9q34.3	6.79	6.3	1.08	1.31	0.49	0.001608	0.0171	Altered group
RIPK2	8q21.3	9.56	9.28	0.64	0.65	0.28	0.001618	0.0172	Altered group
HSPA9	5q31.2	12.77	12.54	0.53	0.53	0.23	0.001621	0.0172	Altered group
TMEM165	4q12	10.86	10.65	0.48	0.47	0.21	0.001623	0.0172	Altered group
GPR35	2q37.3	9.72	9.36	0.74	1.21	0.36	0.00163	0.0172	Altered group
STAT1	2q32.2	13.21	12.8	0.94	0.88	0.41	0.001641	0.0173	Altered group
OLR1	12p13.2	7.34	6.6	1.69	1.63	0.74	0.001655	0.0174	Altered group
FAS	10q23.31	8.78	8.3	1.09	1.15	0.48	0.001669	0.0175	Altered group
KIF2C	1p34.1	9.71	9.36	0.75	1.04	0.35	0.001682	0.0176	Altered group
HPS3	3q24	9.96	9.72	0.55	0.54	0.24	0.001693	0.0176	Altered group
WARS1	14q32.2	12.66	12.02	1.51	1.08	0.64	0.001696	0.0176	Altered group
MRPS22	3q23	9.59	9.37	0.51	0.51	0.22	0.001698	0.0176	Altered group
PREP	6q21	10.69	10.42	0.59	0.65	0.26	0.0017	0.0176	Altered group
P4HA1	10q22.1	10.39	10.02	0.87	0.78	0.38	0.001706	0.0177	Altered group
DDX47	12p13.1	10.39	10.19	0.45	0.48	0.2	0.001718	0.0178	Altered group
BUB1	2q13	9.77	9.42	0.75	1.06	0.35	0.001719	0.0178	Altered group
GYS1	19q13.33	10.27	10.09	0.38	0.48	0.17	0.001735	0.0179	Altered group
MMP11	22q11.23	10.83	10.09	1.66	1.87	0.74	0.00175	0.018	Altered group
EPYC	12q21.33	2.84	1.69	2.46	2.19	1.15	0.001761	0.0181	Altered group
AMH	19p13.3	4.02	3.16	1.95	2.04	0.86	0.001762	0.0181	Altered group
WDR36	5q22.1	10.02	9.78	0.54	0.52	0.24	0.001766	0.0181	Altered group
LGALS9	17q11.2	11.32	10.93	0.87	1.03	0.39	0.001768	0.0181	Altered group
SPATC1	8q24.3	2.51	2.15	0.78	1.04	0.36	0.001773	0.0182	Altered group
BATF2	11q13.1	8.92	8.3	1.43	1.35	0.62	0.00178	0.0182	Altered group
MRPL16	11q12.1	10.02	9.78	0.54	0.6	0.24	0.001783	0.0182	Altered group
PUM3	9p24.2	9.74	9.45	0.65	0.72	0.29	0.001797	0.0183	Altered group
SLCO1B3	12p12.2	4.98	3.31	3.56	3.23	1.67	0.001804	0.0183	Altered group
OASL	12q24.31	8.78	8.23	1.22	1.46	0.55	0.001806	0.0183	Altered group
ME2	18q21.2	10.19	9.93	0.58	0.73	0.26	0.001834	0.0186	Altered group
TUBA1B	12q13.12	14.37	14.14	0.52	0.57	0.23	0.001843	0.0186	Altered group
FUCA1	1p36.11	10.89	10.59	0.68	0.65	0.3	0.001852	0.0187	Altered group
CHD1	5q15-q21.1	10.1	9.87	0.55	0.55	0.24	0.001875	0.0188	Altered group
MCU	10q22.1	11.03	10.74	0.61	0.94	0.29	0.001881	0.0189	Altered group
TNK1	17p13.1	8.4	8.12	0.6	0.73	0.27	0.001888	0.0189	Altered group
TOM1L1	17q22	10.21	9.93	0.6	0.8	0.28	0.001891	0.0189	Altered group
CES3	16q22.1	7.92	7.03	2.03	2.1	0.89	0.001909	0.019	Altered group
TNFRSF10B	8p21.3	11.03	10.73	0.69	0.75	0.3	0.001912	0.019	Altered group
DCSTAMP	8q22.3	3.91	3.24	1.52	1.59	0.67	0.001919	0.019	Altered group
PITPNB	22q12.1	10.79	10.62	0.4	0.43	0.17	0.001936	0.0191	Altered group
LIMA1	12q13.12	12.19	11.89	0.67	0.81	0.3	0.001943	0.0192	Altered group
GAA	17q25.3	10.61	10.25	0.82	0.94	0.36	0.001944	0.0192	Altered group
ZDHHC18	1p36.11	9.46	9.3	0.35	0.52	0.16	0.001966	0.0193	Altered group
NLRC5	16q13	10.52	10.09	0.98	0.99	0.43	0.001971	0.0194	Altered group
RAB8A	19p13.11	10.99	10.83	0.39	0.37	0.17	0.001986	0.0195	Altered group
ZCCHC8	12q24.31	9.32	9.17	0.34	0.41	0.15	0.002003	0.0196	Altered group
LILRB4	19q13.42	8.16	7.51	1.52	1.47	0.66	0.002006	0.0196	Altered group
PLCB3	11q13.1	11.09	10.75	0.77	0.82	0.34	0.002012	0.0196	Altered group
MTHFD2	2p13.1	11.03	10.78	0.55	0.73	0.25	0.002018	0.0196	Altered group
PCSK4	19p13.3	5.07	4.48	1.37	1.34	0.59	0.002019	0.0196	Altered group
EIF4A3	17q25.3	11.11	10.94	0.38	0.5	0.17	0.002032	0.0197	Altered group
NUP54	4q21.1	9.85	9.66	0.43	0.44	0.19	0.002034	0.0197	Altered group
PRR15L	17q21.32	11.01	10.64	0.73	1.38	0.37	0.002034	0.0197	Altered group
FAM111A	11q12.1	10.31	10.07	0.52	0.66	0.24	0.002038	0.0197	Altered group
USP18	22q11.2	8.62	8.2	0.98	1.02	0.43	0.002054	0.0198	Altered group
TFRC	3q29	12.52	12.12	0.92	1.03	0.4	0.002057	0.0198	Altered group
TRIM59	3q25.33	8.49	8.18	0.72	0.74	0.31	0.002071	0.0199	Altered group
PSAT1	9q21.2	10.01	9.43	1.31	1.43	0.57	0.002078	0.0199	Altered group
RAD51AP2	2p24.2	1.8	1.19	1.32	1.18	0.61	0.002086	0.02	Altered group
CHCHD6	3q21.3	7.1	6.87	0.54	0.57	0.23	0.002095	0.02	Altered group
PAQR4	16p13.3	9.74	9.42	0.7	0.93	0.32	0.002099	0.02	Altered group
ABCE1	4q31.21	11.04	10.8	0.54	0.57	0.24	0.002103	0.02	Altered group
SYT8	11p15.5	7.03	5.86	2.49	2.59	1.16	0.002136	0.0202	Altered group
SELENOF	1p22.3	11.86	11.71	0.37	0.38	0.16	0.002141	0.0203	Altered group
LGMN	14q32.12	11.83	11.52	0.72	0.71	0.31	0.002153	0.0203	Altered group
ZGRF1	4q25	7.3	6.97	0.75	0.92	0.33	0.002159	0.0204	Altered group
WDHD1	14q22.2-q22.3	8.56	8.26	0.67	0.83	0.3	0.002161	0.0204	Altered group
NCF2	1q25.3	8.15	7.64	1.18	1.16	0.51	0.002165	0.0204	Altered group
TMED5	1p22.1	10.91	10.71	0.48	0.47	0.21	0.002166	0.0204	Altered group
E2F2	1p36.12	8.32	7.89	0.97	1.16	0.43	0.002178	0.0205	Altered group
RNF207	1p36.31	8.14	7.76	0.85	1.15	0.39	0.002183	0.0205	Altered group
CHEK2	22q12.1	8.37	8.1	0.58	0.8	0.26	0.002194	0.0205	Altered group
KYAT3	1p22.2	9.3	9.04	0.61	0.59	0.26	0.002212	0.0207	Altered group
PRPSAP1	17q25.1	9.79	9.65	0.31	0.42	0.14	0.002248	0.021	Altered group
COL10A1	6q22.1	8.32	7.26	2.45	2.63	1.06	0.002291	0.0212	Altered group
TIPIN	15q22.31	7.37	7.13	0.55	0.66	0.24	0.00233	0.0215	Altered group
GNPDA1	5q31.3	10.28	10.08	0.45	0.57	0.2	0.002374	0.0217	Altered group
GAPDH	12p13.31	15.75	15.48	0.63	0.7	0.27	0.002385	0.0218	Altered group
BID	22q11.21	9.77	9.56	0.47	0.64	0.21	0.002398	0.0218	Altered group
CD300C	17q25.1	4.61	4.13	1.12	1.26	0.48	0.002399	0.0218	Altered group
SRPK1	6p21.31	11.27	11.09	0.41	0.57	0.19	0.002419	0.022	Altered group
GZMH	14q12	5.86	5.12	1.75	1.72	0.74	0.00244	0.0221	Altered group
ZNF367	9q22.32	8.53	8.21	0.76	0.75	0.32	0.002447	0.0221	Altered group
XRCC2	7q36.1	6.85	6.5	0.79	0.99	0.35	0.002449	0.0221	Altered group
TYMSOS	18p11.32	4.9	4.49	0.93	1.11	0.41	0.002455	0.0222	Altered group
MSR1	8p22	9.49	8.92	1.33	1.41	0.57	0.002459	0.0222	Altered group
USP1	1p31.3	10.59	10.39	0.46	0.5	0.2	0.002467	0.0222	Altered group
XAF1	17p13.2	10.75	10.24	1.2	1.16	0.51	0.002469	0.0222	Altered group
TNFSF12-TNFSF13	17p13.1	6.14	5.7	1	1.13	0.43	0.00248	0.0223	Altered group
CENPE	4q24	9.49	9.09	0.93	1.05	0.4	0.0025	0.0224	Altered group
IQGAP3	1q22	10.57	10.2	0.83	1.04	0.37	0.002506	0.0225	Altered group
NMI	2q23.3	9.95	9.66	0.69	0.69	0.29	0.002513	0.0225	Altered group
EXOC3L4	14q32.32	6.54	5.99	1.25	1.54	0.55	0.002568	0.0229	Altered group
GBP5	1p22.2	9.1	8.3	1.91	1.72	0.79	0.002625	0.0232	Altered group
CASP10	2q33.1	9.98	9.67	0.68	0.97	0.31	0.002693	0.0237	Altered group
SDS	12q24.13	7.64	7.12	1.2	1.44	0.52	0.002705	0.0238	Altered group
CBFB	16q22.1	10.53	10.33	0.46	0.57	0.2	0.002717	0.0239	Altered group
BAG4	8p11.23	8.08	7.73	0.86	0.69	0.35	0.002731	0.024	Altered group
KLRC1	12p13	3.1	2.48	1.5	1.43	0.62	0.002741	0.024	Altered group
GPI	19q13.11	13.12	12.88	0.58	0.6	0.24	0.002753	0.0241	Altered group
ATP5F1B	12q13.3	13.97	13.71	0.64	0.57	0.26	0.002771	0.0242	Altered group
MCCC2	5q13.2	11.08	10.86	0.51	0.58	0.22	0.002775	0.0242	Altered group
SLC25A22	11p15.5	9.46	9.19	0.63	0.78	0.27	0.002777	0.0242	Altered group
SLC8B1	12q24.13	9.68	9.47	0.47	0.58	0.2	0.002783	0.0242	Altered group
PARP9	3q21.1	11.13	10.82	0.75	0.67	0.31	0.00281	0.0244	Altered group
PHLDA2	11p15.4	9.39	8.88	1.21	1.38	0.52	0.002817	0.0245	Altered group
SNX14	6q14.3	10.48	10.27	0.51	0.49	0.21	0.002832	0.0246	Altered group
PSMD12	17q24.2	10.2	10.05	0.33	0.45	0.15	0.002859	0.0248	Altered group
GOLM2	15q15.3	11.54	11.35	0.45	0.5	0.19	0.002877	0.0249	Altered group
MARCHF5	10q23.32-q23.33	9.96	9.78	0.43	0.43	0.18	0.002878	0.0249	Altered group
ING2	4q35.1	7.76	7.54	0.52	0.53	0.22	0.002879	0.0249	Altered group
TIFA	4q25	8.09	7.84	0.58	0.61	0.25	0.002886	0.0249	Altered group
DDAH1	1p22.3	11.65	11.34	0.72	0.8	0.3	0.002887	0.0249	Altered group
PLA2G15	16q22.1	8.86	8.66	0.47	0.56	0.2	0.0029	0.0249	Altered group
ANLN	7p14.2	10.67	10.34	0.77	0.96	0.33	0.002911	0.025	Altered group
MCM10	10p13	8.38	7.98	0.91	1.22	0.4	0.002913	0.025	Altered group
CTSS	1q21.3	12.44	12.05	0.93	0.98	0.39	0.002955	0.0252	Altered group
IFI30	19p13.11	12.48	12.08	0.96	0.97	0.4	0.002984	0.0254	Altered group
VRK2	2p16.1	9.21	8.98	0.56	0.55	0.23	0.002995	0.0254	Altered group
SRSF4	1p35.3	11.14	11.01	0.31	0.35	0.13	0.002999	0.0254	Altered group
GAR1	4q25	9.11	8.9	0.49	0.58	0.21	0.003004	0.0255	Altered group
IRF1	5q31.1	11.26	10.83	1.05	0.9	0.43	0.003026	0.0256	Altered group
DCBLD1	6q22.1	9.14	8.93	0.46	0.66	0.2	0.003031	0.0256	Altered group
METAP1	4q23	10.41	10.21	0.49	0.49	0.2	0.003036	0.0256	Altered group
PRMT9	4q31.23	7.76	7.57	0.44	0.5	0.19	0.003044	0.0257	Altered group
C1QC	1p36.12	11.13	10.56	1.39	1.35	0.57	0.00306	0.0257	Altered group
C5ORF15	5q31.1	10.54	10.33	0.5	0.59	0.21	0.003092	0.026	Altered group
RBM28	7q32.1	9.19	8.96	0.53	0.58	0.22	0.003109	0.0261	Altered group
BIRC5	17q25.3	8.72	8.38	0.77	1.12	0.34	0.003115	0.0261	Altered group
SLCO1B7	12p12.2	1.74	0.87	2	1.52	0.87	0.003125	0.0261	Altered group
MBOAT1	6p22.3	9.61	9.26	0.84	0.96	0.35	0.003155	0.0263	Altered group
NXT2	Xq23	8.75	8.41	0.84	0.71	0.34	0.003165	0.0263	Altered group
KIF4A	Xq13.1	9.5	9.14	0.83	1.09	0.36	0.00317	0.0263	Altered group
CARMIL1	6p22.2	10.34	10.12	0.49	0.73	0.22	0.00317	0.0263	Altered group
TMC6	17q25.3	10.23	9.98	0.58	0.76	0.25	0.003173	0.0264	Altered group
MYO5B	18q	11.42	11.08	0.77	1.04	0.34	0.003186	0.0264	Altered group
BZW2	7p21.1	11.57	11.32	0.59	0.68	0.25	0.003204	0.0265	Altered group
CDC42SE2	5q31.1	10.86	10.64	0.5	0.62	0.21	0.003215	0.0266	Altered group
FCER1G	1q23.3	9.62	9.11	1.23	1.18	0.5	0.003224	0.0266	Altered group
OSCAR	19q13.42	6.24	5.74	1.22	1.2	0.5	0.003224	0.0266	Altered group
APOC1	19q13.32	10.08	9.4	1.67	1.59	0.68	0.003228	0.0266	Altered group
TIGIT	3q13.31	6.2	5.65	1.3	1.54	0.55	0.003233	0.0266	Altered group
RNASE2	14q11.2	3.66	3.02	1.59	1.45	0.64	0.00328	0.0268	Altered group
ISG15	1p36.33	10.99	10.45	1.3	1.29	0.54	0.003284	0.0269	Altered group
LRRC8B	1p22.2	9.53	9.33	0.48	0.57	0.2	0.003284	0.0269	Altered group
RPL23AP82	22q13.33	6.66	6.45	0.5	0.65	0.22	0.003285	0.0269	Altered group
DDIT4	10q22.1	11.56	11.15	0.97	1.02	0.4	0.003289	0.0269	Altered group
FBXO7	22q12.3	10.92	10.79	0.3	0.34	0.13	0.003294	0.0269	Altered group
XIRP1	3p22.2	4.22	3.45	1.87	1.81	0.77	0.00331	0.027	Altered group
ARHGEF5	7q35	9.37	9.11	0.59	0.84	0.26	0.003353	0.0272	Altered group
AGR2	7p21.1	14.49	13.85	1.37	2.41	0.64	0.003355	0.0272	Altered group
PLGRKT	9p24.1	8.71	8.4	0.74	0.81	0.31	0.003363	0.0272	Altered group
LDHA	11p15.1	14	13.72	0.68	0.71	0.28	0.003386	0.0274	Altered group
S100P	4p16.1	12.43	11.68	1.72	2.37	0.75	0.003387	0.0274	Altered group
PSMD9	12q24.31	9.96	9.8	0.38	0.44	0.16	0.003432	0.0276	Altered group
S100A6	1q21.3	15.05	14.65	0.96	1.12	0.4	0.003471	0.0278	Altered group
CCL3L1	17q12 alternate reference locus	4.18	3.49	1.69	1.75	0.69	0.003484	0.0279	Altered group
TMEM191A	22q11.21	4.96	4.53	1.06	1.02	0.43	0.003502	0.028	Altered group
PKP3	11p15.5	11.23	10.96	0.58	1.05	0.27	0.003502	0.028	Altered group
PCNA	20p12.3	12.11	11.84	0.63	0.81	0.27	0.003511	0.0281	Altered group
SLC16A3	17q25.3	10.76	10.35	1	1.06	0.41	0.003548	0.0282	Altered group
AFG1L	6q21	6.1	5.83	0.67	0.64	0.27	0.003549	0.0282	Altered group
CDCA5	11q13.1	9.58	9.28	0.67	1.04	0.3	0.00356	0.0283	Altered group
PSMA6	14q13.2	11.42	11.21	0.49	0.53	0.2	0.003597	0.0285	Altered group
TSR1	17p13.3	10.48	10.28	0.51	0.48	0.21	0.003598	0.0285	Altered group
PDIK1L	1p36.11	8.62	8.37	0.6	0.57	0.24	0.003599	0.0285	Altered group
CLDN7	17p13.1	12.08	11.74	0.77	1.12	0.34	0.003604	0.0285	Altered group
HAGHL	16p13.3	6.6	6.12	1.13	1.35	0.47	0.003621	0.0286	Altered group
BHLHE40	3p26.1	12.21	11.88	0.81	0.84	0.33	0.00364	0.0287	Altered group
ELF3	1q32.1	13.28	12.97	0.66	1.22	0.31	0.003649	0.0287	Altered group
TIMM17A	1q32.1	10.74	10.55	0.47	0.54	0.19	0.00365	0.0287	Altered group
MCM4	8q11.21	11.25	10.94	0.74	0.88	0.31	0.003686	0.0289	Altered group
SLC35A3	1p21.2	9.28	8.99	0.7	0.85	0.29	0.003687	0.0289	Altered group
TM2D2	8p11.22	10.04	9.81	0.55	0.53	0.22	0.003696	0.0289	Altered group
PKM	15q23	14.47	14.23	0.58	0.7	0.24	0.003735	0.0291	Altered group
CLEC4E	12p13.31	5.57	4.87	1.72	1.65	0.69	0.003754	0.0292	Altered group
DEAF1	11p15.5	9	8.82	0.43	0.51	0.18	0.003777	0.0293	Altered group
CDK1	10q21.2	10.29	9.99	0.68	1	0.3	0.003795	0.0293	Altered group
PTPN22	1p13.2	7.25	6.75	1.22	1.21	0.49	0.003804	0.0294	Altered group
ALKBH2	12q24.11	8.09	7.84	0.6	0.7	0.25	0.003857	0.0297	Altered group
ECHS1	10q26.3	11.71	11.48	0.58	0.61	0.23	0.003888	0.0298	Altered group
DTX3L	3q21.1	11.6	11.34	0.67	0.58	0.27	0.003915	0.03	Altered group
NXPH4	12q13.3	5.26	4.3	2.45	1.94	0.96	0.003917	0.03	Altered group
CD2AP	6p12.3	11.68	11.43	0.62	0.75	0.26	0.003941	0.0301	Altered group
SAMD9	7q21.2	10.51	10.02	1.19	1.4	0.49	0.003959	0.0302	Altered group
NKG7	19q13.41	7.69	7.03	1.63	1.62	0.66	0.003963	0.0302	Altered group
UTP15	5q13.2	8.3	8.11	0.46	0.47	0.18	0.003975	0.0303	Altered group
ACTG1	17q25.3	16.34	16.14	0.49	0.54	0.2	0.004059	0.0307	Altered group
YOD1	1q32.1	9.4	9.08	0.76	0.9	0.31	0.004064	0.0307	Altered group
MTFMT	15q22.31	8.1	7.94	0.38	0.46	0.16	0.004109	0.0309	Altered group
NDUFA9	12p13.3	10.99	10.75	0.6	0.59	0.24	0.004153	0.0312	Altered group
MAP3K21	1q42.2	9.35	9.04	0.75	1	0.32	0.00416	0.0312	Altered group
PSMA4	15q25.1	11.74	11.55	0.46	0.53	0.19	0.004165	0.0312	Altered group
ERLIN1	10q24.31	10.38	10.16	0.55	0.56	0.22	0.004234	0.0316	Altered group
CSTB	21q22.3	12.35	11.99	0.87	1.11	0.36	0.004257	0.0317	Altered group
FOXC1	6p25.3	8.42	7.92	1.24	1.41	0.5	0.004265	0.0318	Altered group
GSKIP	14q32.2	10.43	10.08	0.89	0.88	0.35	0.004266	0.0318	Altered group
CXCL1	4q13.3	10.11	9.37	1.84	2.02	0.75	0.004279	0.0318	Altered group
KIF23	15q23	9.55	9.25	0.69	0.97	0.29	0.0043	0.0319	Altered group
AHSA1	14q24.3	11.24	11.05	0.47	0.5	0.19	0.004305	0.0319	Altered group
HNF4G	8q21.13	9.72	9.21	1.12	1.49	0.51	0.004331	0.032	Altered group
RBBP8	18q11.2	9.87	9.65	0.53	0.71	0.22	0.004334	0.032	Altered group
DNMT1	19p13.2	11.12	10.91	0.5	0.61	0.21	0.004359	0.0322	Altered group
TRIM14	9q22.33	10.5	10.25	0.63	0.6	0.25	0.004368	0.0322	Altered group
IL15	4q31.21	6.85	6.48	0.91	1.06	0.37	0.004377	0.0322	Altered group
GNPNAT1	14q22.1	10.79	10.54	0.6	0.7	0.24	0.004415	0.0325	Altered group
WDR45B	17q25.3	11.4	11.2	0.49	0.55	0.2	0.004488	0.0329	Altered group
PRDX2	19p13.13	11.72	11.45	0.67	0.73	0.27	0.004495	0.0329	Altered group
GMPS	3q25.31	10.53	10.35	0.45	0.54	0.18	0.004501	0.0329	Altered group
BTG3	21q21.1	9.31	9.07	0.6	0.7	0.24	0.004534	0.0331	Altered group
INTS12	4q24	8.68	8.49	0.47	0.45	0.19	0.004535	0.0331	Altered group
PLA2G7	6p12.3	8.01	7.48	1.34	1.31	0.53	0.004539	0.0331	Altered group
CTAGE15	7q35	6.48	6.14	0.81	1.17	0.34	0.004555	0.0331	Altered group
STIL	1p33	9.32	8.99	0.81	0.98	0.33	0.004594	0.0334	Altered group
ALAS1	3p21.2	10.72	10.5	0.55	0.6	0.22	0.004604	0.0334	Altered group
MMP12	11q22.2	9.33	8.29	2.45	2.46	1.04	0.004615	0.0335	Altered group
ATAD1	10q23.31	10.14	9.91	0.56	0.65	0.23	0.004629	0.0336	Altered group
CYRIB	8q24.21	10.66	10.47	0.48	0.56	0.19	0.004693	0.0339	Altered group
BBS7	4q27	8.22	8.05	0.42	0.47	0.17	0.00473	0.0341	Altered group
EMX1	2p13.2	4.35	3.3	2.68	2.45	1.05	0.004762	0.0342	Altered group
CCNF	16p13.3	9.2	8.92	0.68	0.91	0.28	0.004765	0.0342	Altered group
ZNHIT3	17q12	9.44	9.3	0.34	0.47	0.14	0.004793	0.0343	Altered group
MEGF6	1p36.32	9.27	8.75	1.32	1.29	0.52	0.004794	0.0343	Altered group
CTSW	11q13.1	6.51	5.84	1.69	1.79	0.67	0.004806	0.0344	Altered group
IL20RA	6q23.3	8.33	7.81	1.2	1.45	0.53	0.004858	0.0347	Altered group
SNHG12	1p35.3	8.42	8.13	0.7	0.87	0.29	0.004865	0.0348	Altered group
RIN1	11q13.2	8.74	8.39	0.87	1.08	0.35	0.004901	0.0349	Altered group
TONSL	8q24.3	9.35	9.04	0.78	0.97	0.32	0.004961	0.0352	Altered group
ASCC3	6q16.3	10.67	10.45	0.55	0.63	0.22	0.005002	0.0354	Altered group
PAICS	4q12	11.7	11.46	0.62	0.66	0.25	0.005015	0.0355	Altered group
EVPL	17q25.1	10.66	10.28	0.89	1.43	0.38	0.005036	0.0356	Altered group
AP3M2	8p11.21	8.91	8.67	0.6	0.61	0.23	0.005072	0.0357	Altered group
RGS1	1q31.2	11.11	10.58	1.33	1.4	0.52	0.005082	0.0357	Altered group
LAMA3	18q11.2	11.32	10.76	1.42	1.6	0.57	0.00509	0.0358	Altered group
ZNF121	19p13.2	7.5	7.23	0.67	0.79	0.27	0.005114	0.0359	Altered group
PSMB10	16q22.1	10.91	10.53	0.99	0.91	0.38	0.005117	0.0359	Altered group
ARF6	14q21.3	11.9	11.73	0.42	0.49	0.17	0.005122	0.0359	Altered group
MARVELD3	16q22.2	8.75	8.43	0.76	1.13	0.32	0.005157	0.0361	Altered group
SH2D3A	19p13.3	8.84	8.58	0.63	0.86	0.26	0.005189	0.0363	Altered group
C1QB	1p36.12	11.44	10.84	1.56	1.41	0.6	0.005191	0.0363	Altered group
NXF3	Xq22.1	3.74	2.56	3.06	2.74	1.18	0.005197	0.0363	Altered group
RCL1	9p24.1	8.69	8.46	0.58	0.75	0.24	0.005221	0.0364	Altered group
KIF20B	10q23.31	9.6	9.35	0.63	0.75	0.25	0.005304	0.0367	Altered group
BNIP3L	8p21.2	10.87	10.61	0.66	0.61	0.25	0.005307	0.0367	Altered group
FAM117B	2q33.2	9.34	9.1	0.61	0.66	0.24	0.005337	0.0369	Altered group
SOWAHD	Xq24	5.12	4.73	1.01	1.02	0.39	0.005353	0.0369	Altered group
LARP1B	4q28.2	9.43	9.24	0.47	0.55	0.19	0.005372	0.037	Altered group
NASP	1p34.1	11.32	11.14	0.43	0.57	0.18	0.005377	0.037	Altered group
PTP4A2	1p35.2	11.44	11.26	0.44	0.49	0.17	0.005407	0.0372	Altered group
IL2RB	22q12.3	8.79	8.31	1.23	1.27	0.48	0.005457	0.0374	Altered group
CDCA4	14q32.33	8.79	8.58	0.52	0.71	0.21	0.00546	0.0374	Altered group
LIF	22q12.2	9.2	8.79	1.03	1.2	0.41	0.005493	0.0376	Altered group
CAPN2	1q41	12.59	12.36	0.58	0.72	0.23	0.005509	0.0377	Altered group
PSMC3IP	17q21.2	6.88	6.63	0.61	0.86	0.25	0.005518	0.0377	Altered group
POLR2B	4q12	11.23	11.07	0.41	0.42	0.16	0.005523	0.0377	Altered group
KDF1	1p36.11	8.63	8.33	0.72	1	0.3	0.005544	0.0378	Altered group
MCMBP	10q26.11	10.97	10.81	0.42	0.38	0.16	0.005604	0.0381	Altered group
MRPL4	19p13.2	10.17	9.92	0.64	0.61	0.25	0.005608	0.0381	Altered group
ABCB10	1q42.13	9.37	9.18	0.47	0.57	0.19	0.005613	0.0381	Altered group
GNPTAB	12q23.2	10.37	10.17	0.51	0.54	0.2	0.005622	0.0382	Altered group
IL9R	Xq28 and Yq12	3.06	2.55	1.32	1.34	0.51	0.005625	0.0382	Altered group
EQTN	9p21.2	1.34	1.06	0.74	0.73	0.28	0.005656	0.0383	Altered group
ACADS	12q24.31	9.36	9.07	0.71	0.89	0.28	0.005671	0.0384	Altered group
POC1A	3p21.2	8.28	8.02	0.64	0.88	0.26	0.005685	0.0385	Altered group
DEF6	6p21.31	8.87	8.55	0.83	0.91	0.32	0.005689	0.0385	Altered group
LRFN4	11q13.2	9.42	9.12	0.75	1	0.3	0.005698	0.0385	Altered group
CD300LF	17q25.1	6.51	5.97	1.42	1.26	0.54	0.005711	0.0386	Altered group
HSH2D	19p13.11	8.55	8.28	0.66	0.86	0.27	0.00572	0.0386	Altered group
CD163	12p13.31	9.17	8.59	1.52	1.51	0.59	0.005728	0.0386	Altered group
PPP1R8	1p35.3	10.07	9.95	0.32	0.33	0.12	0.005751	0.0387	Altered group
KIF18B	17q21.31	8.92	8.62	0.73	1.09	0.31	0.005783	0.0389	Altered group
PIK3CB	3q22.3	10.42	10.22	0.51	0.56	0.2	0.00579	0.0389	Altered group
JAKMIP1	4p16.1	4.35	3.77	1.5	1.58	0.58	0.005835	0.0392	Altered group
NCLN	19p13.3	11.16	10.98	0.46	0.57	0.18	0.005847	0.0392	Altered group
UBE2T	1q32.1	8.89	8.62	0.64	1	0.27	0.005866	0.0393	Altered group
TEAD4	12p13.33	8.79	8.54	0.64	0.75	0.25	0.005894	0.0394	Altered group
ZNF330	4q31.21	9.58	9.39	0.48	0.47	0.18	0.005912	0.0395	Altered group
RSU1P2	10q11.21	0.78	0.31	1.2	0.69	0.47	0.005939	0.0397	Altered group
RCHY1	4q21.1	8.99	8.79	0.52	0.52	0.2	0.005949	0.0397	Altered group
KNL1	15q15.1	8.92	8.54	0.96	1.1	0.38	0.00596	0.0397	Altered group
LURAP1L	9p23	8.85	8.52	0.82	1.04	0.33	0.005993	0.0399	Altered group
LIPH	3q27.2	9.68	9.1	1.42	1.9	0.57	0.005996	0.0399	Altered group
SH2D4A	8p21.3	9.65	9.32	0.85	0.99	0.33	0.006002	0.0399	Altered group
NPSR1	7p14.3	5.05	3.57	3.6	3.37	1.47	0.006008	0.0399	Altered group
CASP3	4q35.1	10.15	9.92	0.59	0.63	0.23	0.006014	0.0399	Altered group
PGAM1	10q24.1	12.06	11.87	0.49	0.52	0.19	0.006052	0.0401	Altered group
KIR3DL2	19q13.42	1.77	1.23	1.42	1.27	0.53	0.00608	0.0403	Altered group
AIM2	1q23.1-q23.2	6.19	5.33	2.28	1.99	0.86	0.006106	0.0404	Altered group
MTA2	11q12.3	11.27	11.12	0.37	0.43	0.14	0.006146	0.0406	Altered group
SLC15A3	11q12.2	9.29	8.89	1.04	1.08	0.4	0.006166	0.0406	Altered group
SLC25A40	7q21.12	7.81	7.57	0.62	0.67	0.24	0.00624	0.041	Altered group
ZBED10P	7q36.1	8.08	7.77	0.8	0.83	0.31	0.006259	0.041	Altered group
PILRA	7q22.1	6.64	6.13	1.35	1.29	0.51	0.006286	0.0411	Altered group
USP48	1p36.12	10.72	10.53	0.5	0.46	0.19	0.006309	0.0412	Altered group
TWF1	12q12	11.72	11.56	0.39	0.56	0.16	0.006327	0.0413	Altered group
UBASH3B	11q24.1	7.99	7.62	0.94	1.1	0.37	0.006344	0.0413	Altered group
EEIG2	1p13.3	10.21	9.93	0.73	0.7	0.28	0.006347	0.0413	Altered group
PPA2	4q24	10.26	10.07	0.49	0.54	0.19	0.006358	0.0414	Altered group
KIF15	3p21.31	8.7	8.33	0.98	1.08	0.38	0.00639	0.0415	Altered group
DNASE2	19p13.13	10.65	10.44	0.56	0.55	0.21	0.006416	0.0416	Altered group
HNRNPF	10q11.21	12.69	12.55	0.35	0.44	0.14	0.006443	0.0417	Altered group
LGALS3	14q22.3	13.33	13.02	0.76	1.02	0.31	0.006483	0.0419	Altered group
HSP90B3P	1p22.1	4.21	3.85	0.95	1.09	0.37	0.006495	0.0419	Altered group
SIGLEC1	20p13	8.71	8.08	1.65	1.61	0.62	0.0065	0.0419	Altered group
SRP68	17q25.1	10.97	10.86	0.28	0.39	0.11	0.006515	0.042	Altered group
WRAP73	1p36.32	8.83	8.68	0.38	0.45	0.15	0.006524	0.042	Altered group
HMGB2	4q34.1	11.82	11.58	0.63	0.78	0.25	0.006529	0.042	Altered group
RFC5	12q24.23	8.82	8.61	0.55	0.59	0.21	0.00653	0.042	Altered group
ADAM12	10q26.2	8.27	7.6	1.8	1.68	0.67	0.006536	0.042	Altered group
ACAT2	6q25.3	9.43	9.14	0.75	0.87	0.29	0.006551	0.0421	Altered group
CKS2	9q22.2	10.37	10.05	0.82	0.96	0.32	0.006573	0.0422	Altered group
TNFSF13	17p13.1	9.98	9.62	0.91	1.11	0.36	0.006668	0.0427	Altered group
KIR2DL1	19q13.42	1.41	0.91	1.37	1.02	0.5	0.006676	0.0427	Altered group
NUSAP1	15q14	10.31	10.05	0.64	0.87	0.26	0.006693	0.0427	Altered group
SYNCRIP	6q14.3	12.21	12.05	0.43	0.48	0.16	0.00671	0.0428	Altered group
GATB	4q31.3	8.46	8.25	0.56	0.5	0.21	0.006715	0.0429	Altered group
NUS1	6q22.1	10.82	10.68	0.36	0.44	0.14	0.006733	0.0429	Altered group
CLEC7A	12p13.2	7.5	7.02	1.28	1.13	0.48	0.006753	0.043	Altered group
HOXA11	7p15.2	6.4	5.37	2.74	2.61	1.03	0.006794	0.0431	Altered group
NFXL1	4p12	8.53	8.31	0.58	0.64	0.22	0.006889	0.0436	Altered group
TCAF2	7q35	7.45	7.11	0.86	1.07	0.34	0.006985	0.0441	Altered group
OVOL2	20p11.23	8.01	7.67	0.78	1.17	0.34	0.006994	0.0441	Altered group
OTX1	2p15	5.98	5.57	1.05	1.31	0.41	0.007042	0.0444	Altered group
TRIM2	4q31.3	11.25	10.88	0.97	0.97	0.36	0.007066	0.0445	Altered group
HMBS	11q23.3	9.13	8.91	0.56	0.7	0.22	0.007069	0.0445	Altered group
FEN1	11q12.2	10.23	10.03	0.53	0.71	0.21	0.007101	0.0446	Altered group
TOB1	17q21.33	11.15	10.88	0.73	0.75	0.28	0.007125	0.0447	Altered group
IFIT2	10q23.31	8.72	8.26	1.24	1.24	0.46	0.007145	0.0448	Altered group
SERPINB8	18q22.1	8.61	8.29	0.84	0.86	0.32	0.007173	0.0449	Altered group
ANKRD22	10q23.31	9.56	9.12	1.1	1.47	0.44	0.007187	0.045	Altered group
SNHG29	17p11.2	12.69	12.4	0.77	0.8	0.29	0.007197	0.0451	Altered group
OSTF1	9q21.13	9.9	9.74	0.41	0.52	0.16	0.00721	0.0451	Altered group
JKAMP	14q23.1	9.77	9.62	0.4	0.44	0.15	0.007244	0.0452	Altered group
ADAMTSL5	19p13.3	6.97	6.53	1.12	1.39	0.44	0.00727	0.0453	Altered group
GPD2	2q24.1	10.4	10.18	0.56	0.68	0.22	0.007313	0.0455	Altered group
IBTK	6q14.1	11	10.77	0.59	0.67	0.23	0.007322	0.0456	Altered group
STAT2	12q13.3	11.19	10.97	0.6	0.59	0.22	0.007341	0.0456	Altered group
PNPO	17q21.32	10.3	10.12	0.47	0.54	0.18	0.007409	0.046	Altered group
CHP1	15q15.1	12.07	11.88	0.47	0.58	0.18	0.007422	0.046	Altered group
HSPD1	2q33.1	13.76	13.51	0.65	0.76	0.25	0.007444	0.0461	Altered group
EPS8	12p12.3	11.4	11.15	0.66	0.8	0.26	0.007445	0.0461	Altered group
PPP2R2A	8p21.2	10.32	10.11	0.58	0.59	0.22	0.007474	0.0462	Altered group
CEPT1	1p13.3	9.59	9.46	0.36	0.4	0.14	0.007477	0.0462	Altered group
VSIG4	Xq12	7.65	7.06	1.59	1.55	0.59	0.007494	0.0463	Altered group
NDC1	1p32.3	9.3	9.01	0.76	0.79	0.28	0.007499	0.0463	Altered group
UBXN4	2q21.3	11.92	11.79	0.34	0.43	0.13	0.007554	0.0466	Altered group
FAT1	4q35.2	12.77	12.44	0.89	0.88	0.33	0.00758	0.0466	Altered group
GINS2	16q24.1	8.51	8.17	0.88	1.08	0.34	0.007611	0.0467	Altered group
NEIL3	4q34.3	6.22	5.87	0.92	1.08	0.35	0.007626	0.0468	Altered group
PSMA1	11p15.2	11.63	11.44	0.5	0.47	0.19	0.007638	0.0468	Altered group
NFAM1	22q13.2	7.95	7.54	1.09	1.19	0.41	0.007653	0.0469	Altered group
RAN	12q24.33	12.71	12.53	0.46	0.55	0.17	0.007675	0.047	Altered group
FRK	6q22.1	7.56	7.23	0.85	1.14	0.33	0.007679	0.047	Altered group
RBM7	11q23.1-q23.2	9.47	9.28	0.51	0.5	0.19	0.007682	0.047	Altered group
PSMD6	3p14.1	10.38	10.26	0.31	0.41	0.12	0.00769	0.047	Altered group
CDC25A	3p21.31	8	7.67	0.86	1.12	0.33	0.007698	0.047	Altered group
MRPS27	5q13.2	10.38	10.18	0.56	0.49	0.2	0.007721	0.0471	Altered group
CIP2A	3q13.13	8.47	8.22	0.64	0.82	0.25	0.007734	0.0472	Altered group
CCDC51	3p21.31	8.75	8.55	0.53	0.6	0.2	0.007777	0.0473	Altered group
INTS14	15q22.31	10.11	9.99	0.32	0.4	0.12	0.007836	0.0476	Altered group
MMS22L	6q16.1	8.46	8.18	0.76	0.75	0.28	0.007847	0.0477	Altered group
NUP37	12q23.2	9.21	9.02	0.49	0.61	0.19	0.007915	0.0479	Altered group
FCGR2A	1q23.3	9.95	9.53	1.13	1.15	0.42	0.007979	0.0482	Altered group
ARPC5	1q25.3	12.13	11.99	0.37	0.41	0.14	0.007994	0.0483	Altered group
SHCBP1	16q11.2	8.41	8.15	0.68	0.88	0.26	0.00801	0.0483	Altered group
TRIM36	5q22.3	7.09	6.58	1.35	1.48	0.51	0.00801	0.0483	Altered group
APOL6	22q12.3	11.6	11.29	0.85	0.81	0.31	0.008025	0.0484	Altered group
PPP3CC	8p21.3	8.03	7.76	0.71	0.78	0.27	0.008034	0.0484	Altered group
IARS2	1q41	11.87	11.67	0.57	0.53	0.21	0.00806	0.0485	Altered group
YARS1	1p35.1	11.08	10.92	0.44	0.53	0.17	0.008079	0.0486	Altered group
MIR155HG	21q21.3	5.24	4.81	1.14	1.28	0.43	0.008088	0.0486	Altered group
GRIN3A	9q31.1	4.58	4.21	1.02	1.01	0.38	0.008137	0.0488	Altered group
SLC38A7	16q21	8.27	8.11	0.43	0.51	0.16	0.008159	0.0489	Altered group
IFITM3	11p15.5	13.62	13.27	0.94	0.95	0.35	0.008177	0.049	Altered group
KPNA2	17q24.2	11.73	11.52	0.54	0.79	0.21	0.00818	0.049	Altered group
PCDHB8	5q31.3	5.91	5.21	1.88	1.93	0.7	0.008202	0.0491	Altered group
SF3B3	16q22.1	12.08	11.92	0.41	0.47	0.15	0.008214	0.0492	Altered group
NADSYN1	11q13.4	10.1	9.93	0.43	0.53	0.16	0.008221	0.0492	Altered group
TACC3	4p16.3	10.3	10.07	0.59	0.87	0.23	0.008223	0.0492	Altered group
PCGF5	10q23.32	10.89	10.7	0.51	0.5	0.19	0.008242	0.0492	Altered group
PPARG	3p25.2	9.59	9.17	1.12	1.18	0.42	0.008248	0.0493	Altered group
NSD2	4p16.3	11.2	11	0.53	0.63	0.2	0.008269	0.0494	Altered group
SAMM50	22q13.31	10.08	9.94	0.38	0.45	0.14	0.008326	0.0496	Altered group
LIPA	10q23.31	11.26	10.94	0.89	0.81	0.32	0.008329	0.0496	Altered group
NOB1	16q22.1	10.61	10.4	0.56	0.54	0.21	0.008368	0.0498	Altered group
TRIM31	6p22.1	10.4	9.75	1.54	2.25	0.65	0.008375	0.0498	Altered group
CLPP	19p13.3	9.74	9.55	0.51	0.54	0.19	0.008417	0.05	Altered group
INPP1	2q32.2	9.51	9.26	0.65	0.8	0.25	0.008434	0.05	Altered group
USP38	4q31.21	9.93	9.72	0.59	0.47	0.21	0.008504	0.0503	Altered group
GCA	2q24.2	9.3	9.07	0.61	0.58	0.22	0.008529	0.0504	Altered group
SLC31A1	9q32	10.86	10.66	0.53	0.66	0.2	0.008649	0.0509	Altered group
ST6GALNAC1	17q25.1	9.96	9.41	1.32	2.25	0.54	0.008817	0.0515	Altered group
WDR55	5q31.3	9.32	9.17	0.42	0.45	0.15	0.008849	0.0517	Altered group
TMEM161B	5q14.3	8.08	7.88	0.56	0.58	0.21	0.008893	0.0518	Altered group
PRSS3	9p13.3	11.67	11.18	1.26	1.86	0.5	0.008905	0.0518	Altered group
IFIH1	2q24.2	9.97	9.64	0.93	0.82	0.33	0.008941	0.052	Altered group
NT5C3A	7p14.3	10.15	9.9	0.68	0.72	0.25	0.008944	0.052	Altered group
AK2	1p35.1	11.22	11.08	0.39	0.46	0.15	0.008991	0.0522	Altered group
SH3BP1	22q13.1	9.5	9.24	0.7	0.87	0.27	0.008995	0.0522	Altered group
DENND2D	1p13.3-p13.2	9.65	9.44	0.57	0.69	0.21	0.009011	0.0522	Altered group
KLHDC7B	22q13.33	5.81	5.19	1.73	1.56	0.62	0.009026	0.0523	Altered group
TPMT	6p22.3	10.38	10.11	0.74	0.77	0.27	0.009032	0.0523	Altered group
CDCA8	1p34.3	9.78	9.51	0.71	0.97	0.27	0.009046	0.0523	Altered group
SPR	2p13.2	10.23	10.01	0.56	0.74	0.21	0.0091	0.0526	Altered group
TREX1	3p21.31	8.36	8.12	0.65	0.74	0.24	0.009125	0.0527	Altered group
COQ3	6q16.2	7.69	7.46	0.64	0.66	0.23	0.009142	0.0527	Altered group
CLEC4D	12p13.31	2.33	1.82	1.39	1.34	0.5	0.009156	0.0528	Altered group
SNX10	7p15.2	8.83	8.48	0.96	0.95	0.35	0.009198	0.0529	Altered group
KIR2DL3	19q13.42	1.33	0.84	1.39	1.02	0.49	0.009252	0.0532	Altered group
MCM2	3q21.3	10.59	10.33	0.72	0.87	0.27	0.009253	0.0532	Altered group
NME1-NME2	17q21.33	6.75	6.34	1.14	1.07	0.41	0.009276	0.0532	Altered group
CTBS	1p22.3	9.12	8.94	0.52	0.5	0.19	0.009322	0.0534	Altered group
SH2D1B	1q23.3	3.54	3.08	1.27	1.34	0.46	0.009323	0.0534	Altered group
C4ORF33	4q28.2	8.19	7.97	0.57	0.81	0.22	0.00936	0.0536	Altered group
STAC3	12q13.3	5.85	5.5	0.97	0.98	0.35	0.009417	0.0538	Altered group
TNNI2	11p15.5	4	3.4	1.69	1.58	0.61	0.009429	0.0538	Altered group
STXBP3	1p13.3	10.11	9.96	0.42	0.46	0.16	0.009439	0.0539	Altered group
PARP14	3q21.1	11.85	11.55	0.84	0.77	0.3	0.009456	0.0539	Altered group
HOXA11-AS	7p15.2	5.11	4.21	2.51	2.42	0.9	0.009457	0.0539	Altered group
ADPRS	1p34.3	9.39	9.24	0.4	0.49	0.15	0.009489	0.0541	Altered group
GOT2	16q21	11.48	11.31	0.49	0.5	0.18	0.009549	0.0542	Altered group
UBXN11	1p36.11	8.36	8.15	0.54	0.68	0.2	0.009555	0.0543	Altered group
COPS4	4q21.22	9.74	9.59	0.45	0.38	0.16	0.009569	0.0543	Altered group
ASAH1	8p22	11.86	11.63	0.67	0.61	0.24	0.009577	0.0543	Altered group
TARP	7p14.1	3.63	3.13	1.37	1.41	0.49	0.0096	0.0544	Altered group
ATAD3B	1p36.33	9.1	8.82	0.74	0.93	0.28	0.009609	0.0544	Altered group
CARD16	11q22.3	8.03	7.64	1.08	1.1	0.39	0.00962	0.0545	Altered group
KARS1	16q23.1	11.76	11.6	0.44	0.48	0.16	0.00969	0.0548	Altered group
GBP1P1	1p22.2	4.84	4.22	1.78	1.5	0.63	0.009694	0.0548	Altered group
NCAPH	2q11.2	9.01	8.73	0.73	1.06	0.28	0.009732	0.055	Altered group
PITPNM1	11q13.2	10.24	10	0.63	0.72	0.23	0.009776	0.0551	Altered group
TMED2	12q24.31	12.81	12.67	0.36	0.43	0.13	0.009779	0.0551	Altered group
ARHGEF35	7q35	9.43	9.16	0.73	0.91	0.27	0.009784	0.0551	Altered group
SLC37A1	21q22.3	10.49	10.17	0.86	0.98	0.32	0.009787	0.0551	Altered group
SRPRB	3q22.1	10.79	10.64	0.38	0.56	0.15	0.009797	0.0552	Altered group
ATP6V1B2	8p21.3	11.22	11.01	0.58	0.5	0.2	0.009814	0.0552	Altered group
SPTBN1	2p16.2	13.94	13.68	0.74	0.74	0.26	0.00986	0.0554	Altered group
SLC31A2	9q32	8.35	8.07	0.78	0.73	0.28	0.009883	0.0555	Altered group
EBNA1BP2	1p34.2	10.62	10.46	0.44	0.53	0.16	0.00992	0.0557	Altered group
ZCCHC2	18q21.33	8.9	8.7	0.56	0.58	0.2	0.009987	0.0559	Altered group
SOD2	6q25.3	13.04	12.74	0.84	0.83	0.3	0.01	0.056	Altered group
AHCYL2	7q32.1	10.66	10.2	1.28	1.29	0.46	0.01	0.056	Altered group
COPS3	17p11.2	10.27	10.1	0.47	0.44	0.17	0.0101	0.0565	Altered group
NAA25	12q24.13	9.65	9.5	0.42	0.53	0.16	0.0102	0.0566	Altered group
SPTLC1	9q22.31	10.89	10.75	0.39	0.43	0.14	0.0102	0.0567	Altered group
CASP7	10q25.3	10.51	10.3	0.53	0.74	0.2	0.0102	0.0568	Altered group
TTI2	8p12	8.14	7.96	0.51	0.51	0.18	0.0102	0.0568	Altered group
PANK4	1p36.32	8.67	8.52	0.4	0.44	0.15	0.0102	0.0568	Altered group
SLK	10q24.33-q25.1	11.38	11.15	0.64	0.68	0.23	0.0102	0.0568	Altered group
TTLL12	22q13.2	10.89	10.65	0.66	0.74	0.24	0.0102	0.0568	Altered group
SDCBP	8q12.1	12.36	12.17	0.53	0.56	0.19	0.0102	0.0569	Altered group
LONP1	19p13.2	10.89	10.72	0.47	0.51	0.17	0.0103	0.0569	Altered group
TPI1	12p13.31	13.31	13.1	0.56	0.67	0.21	0.0104	0.0575	Altered group
MIOX	22q13.33	2.21	1.34	2.34	1.77	0.87	0.0104	0.0575	Altered group
ITGAX	16p11.2	8.81	8.37	1.21	1.21	0.43	0.0105	0.0578	Altered group
PTPRH	19q13.42	10.07	9.69	0.96	1.51	0.38	0.0106	0.0581	Altered group
PTPRR	12q15	6.74	6.09	1.81	1.96	0.65	0.0106	0.0581	Altered group
DNM2	19p13.2	12.07	11.9	0.47	0.56	0.17	0.0106	0.0584	Altered group
ZW10	11q23.2	9.15	9	0.41	0.5	0.15	0.0107	0.0586	Altered group
C9ORF72	9p21.2	8.25	8.02	0.63	0.75	0.23	0.0108	0.0589	Altered group
CTSD	11p15.5	14.21	13.98	0.61	0.72	0.22	0.0108	0.0589	Altered group
KLF5	13q22.1	12.83	12.54	0.76	1.09	0.29	0.0108	0.0589	Altered group
PRIM2	6p11.2	8.12	7.95	0.45	0.57	0.17	0.0108	0.059	Altered group
EXOC1	4q12	10.09	9.95	0.39	0.46	0.14	0.0109	0.0593	Altered group
CLN6	15q23	10.45	10.29	0.43	0.65	0.17	0.0109	0.0593	Altered group
KLRC3	12p13.2	2.92	2.33	1.69	1.49	0.59	0.011	0.0597	Altered group
GPNMB	7p15.3	11.61	11.13	1.34	1.45	0.48	0.011	0.0597	Altered group
XRCC6	22q13.2	12.7	12.56	0.37	0.4	0.13	0.011	0.0598	Altered group
TTK	6q14.1	8.86	8.56	0.79	1.19	0.3	0.011	0.0599	Altered group
TNFRSF18	1p36.33	5.81	5.37	1.22	1.34	0.44	0.011	0.06	Altered group
EIF4E	4q23	9.68	9.51	0.49	0.53	0.17	0.0111	0.0601	Altered group
LAMTOR3	4q23	9.97	9.83	0.41	0.45	0.15	0.0111	0.0601	Altered group
HAMP	19q13.12	3.51	2.82	1.82	1.73	0.69	0.0111	0.0602	Altered group
BAIAP2L1	7q21.3-q22.1	11.18	10.93	0.65	1.01	0.25	0.0111	0.0602	Altered group
PCLAF	15q22.31	9.45	9.16	0.79	1.02	0.29	0.0111	0.0602	Altered group
DMBX1	1p33	4.36	3.52	2.21	2.17	0.84	0.0111	0.0602	Altered group
BRME1	19p13.12	5.7	5.2	1.44	1.29	0.5	0.0112	0.0606	Altered group
IFI16	1q23.1	11.03	10.66	1.07	1.06	0.38	0.0112	0.0606	Altered group
LIG1	19q13.33	9.9	9.67	0.63	0.72	0.23	0.0113	0.0608	Altered group
GUF1	4p12	9.71	9.53	0.52	0.53	0.18	0.0113	0.0609	Altered group
HSPA14	10p13	9.58	9.4	0.52	0.52	0.18	0.0113	0.0609	Altered group
INTS10	8p21.3	10.47	10.24	0.65	0.6	0.23	0.0113	0.0609	Altered group
FASLG	1q24.3	5.07	4.53	1.55	1.51	0.54	0.0113	0.061	Altered group
SRMS	20q13.33	5.01	4.28	1.88	2.08	0.72	0.0114	0.0611	Altered group
IQCB1	3q13.33	9.12	8.91	0.59	0.57	0.21	0.0114	0.0611	Altered group
NR2C1	12q22	9.14	8.98	0.46	0.54	0.17	0.0114	0.0612	Altered group
SEPTIN8	5q31.1	10.73	10.59	0.39	0.44	0.14	0.0115	0.0614	Altered group
LILRA3	19q13.4 alternate reference locus	3.31	2.63	1.95	1.98	0.69	0.0115	0.0614	Altered group
IER3	6p21.33	11.39	10.98	1.16	1.16	0.41	0.0115	0.0615	Altered group
CASP8	2q33.1	9.92	9.75	0.46	0.6	0.17	0.0115	0.0615	Altered group
PPT1	1p34.2	11.59	11.42	0.48	0.51	0.17	0.0115	0.0616	Altered group
MYO7A	11q13.5	7.88	7.53	0.94	1.13	0.34	0.0115	0.0616	Altered group
HEXB	5q13.3	11.66	11.49	0.46	0.54	0.17	0.0116	0.0617	Altered group
SLC18B1	6q23.2	9.57	9.29	0.79	0.75	0.27	0.0116	0.0617	Altered group
TEX19	17q25.3	2.74	1.81	2.6	1.36	0.93	0.0116	0.0617	Altered group
POLE3	9q32	10.82	10.68	0.4	0.46	0.14	0.0116	0.0618	Altered group
SOX9	17q24.3	11.92	11.67	0.66	0.97	0.25	0.0116	0.0618	Altered group
CCL5	17q12	9.71	9.17	1.54	1.57	0.54	0.0116	0.0618	Altered group
HINT3	6q22.32	9.73	9.53	0.58	0.51	0.2	0.0117	0.062	Altered group
YWHAE	17p13.3	13.19	13.03	0.45	0.54	0.16	0.0117	0.062	Altered group
TANGO2	22q11.21	8.83	8.71	0.29	0.44	0.11	0.0117	0.062	Altered group
PRF1	10q22.1	7.79	7.26	1.53	1.32	0.53	0.0118	0.0622	Altered group
RNF126	19p13.3	9.56	9.39	0.48	0.56	0.17	0.0119	0.0628	Altered group
RBM47	4p14	11.97	11.76	0.57	0.81	0.21	0.012	0.0631	Altered group
CASP1	11q22.3	9.69	9.19	1.44	1.38	0.5	0.012	0.0631	Altered group
PIK3C3	18q12.3	8.98	8.81	0.47	0.55	0.17	0.012	0.0631	Altered group
FOXM1	12p13.33	10.64	10.36	0.74	1.04	0.28	0.0121	0.0634	Altered group
ZMYND15	17p13.2	6.89	6.57	0.87	1.13	0.32	0.0121	0.0634	Altered group
ABHD17C	15q25.1	11	10.75	0.66	0.98	0.25	0.0121	0.0634	Altered group
CD86	3q13.33	8.07	7.64	1.25	1.16	0.43	0.0121	0.0637	Altered group
RHPN1	8q24.3	8.16	7.84	0.89	1.11	0.32	0.0122	0.0638	Altered group
DENND1B	1q31.3	6.64	6.33	0.88	0.96	0.31	0.0122	0.064	Altered group
SNX7	1p21.3	9.37	9.18	0.52	0.56	0.18	0.0123	0.0642	Altered group
MAP1LC3B2	12q24.22	8.42	8.24	0.52	0.49	0.18	0.0123	0.0642	Altered group
DDX19B	16q22.1	9.6	9.39	0.59	0.66	0.21	0.0123	0.0642	Altered group
KAT2A	17q21.2	10.46	10.29	0.47	0.61	0.17	0.0123	0.0642	Altered group
EPSTI1	13q14.11	9.63	9.18	1.31	1.21	0.45	0.0124	0.0646	Altered group
LRRFIP1	2q37.3	11.82	11.66	0.47	0.49	0.16	0.0124	0.0646	Altered group
CLEC12A	12p13.31	4.72	4.08	1.88	1.54	0.64	0.0124	0.0646	Altered group
KCTD9	8p21.2	9.64	9.39	0.74	0.62	0.25	0.0124	0.0646	Altered group
SMAD2	18q21.1	10.7	10.55	0.43	0.47	0.15	0.0124	0.0646	Altered group
DUS3L	19p13.3	8.72	8.52	0.58	0.56	0.2	0.0124	0.0646	Altered group
MYDGF	19p13.3	11.09	10.92	0.46	0.62	0.17	0.0125	0.065	Altered group
M6PR	12p13.31	11.56	11.37	0.56	0.51	0.19	0.0125	0.0651	Altered group
SLC29A2	11q13.2	8.89	8.61	0.76	1.05	0.28	0.0125	0.0651	Altered group
DDB2	11p11.2	9.08	8.81	0.8	0.72	0.27	0.0126	0.0651	Altered group
SHPK	17p13.2	8.91	8.72	0.55	0.57	0.19	0.0126	0.0651	Altered group
SNX6	14q13.1	10.57	10.43	0.4	0.4	0.14	0.0126	0.0651	Altered group
NDUFA6	22q13.2	10.57	10.37	0.58	0.58	0.2	0.0126	0.0654	Altered group
ABCA2	9q34.3	10.43	10.14	0.8	0.86	0.28	0.0126	0.0654	Altered group
DLAT	11q23.1	10.29	10.09	0.57	0.53	0.2	0.0126	0.0654	Altered group
EDEM1	3p26.1	10.61	10.4	0.63	0.61	0.22	0.0127	0.0656	Altered group
PLEKHM1P1	17q24.1	7.82	7.58	0.71	0.7	0.24	0.0127	0.0657	Altered group
SGMS1	10q11.23	9.55	9.38	0.5	0.59	0.18	0.0127	0.0657	Altered group
MARCO	2q14.2	5.08	4.23	2.45	2.5	0.85	0.0128	0.0658	Altered group
MCEMP1	19p13.2	4.57	3.94	1.82	1.8	0.63	0.0128	0.0659	Altered group
LGALS3BP	17q25	14.04	13.82	0.63	0.73	0.22	0.0128	0.0661	Altered group
ARHGAP27P1	17q24.1	9.04	8.76	0.8	0.8	0.28	0.0128	0.0661	Altered group
SET	9q34.11	12.8	12.67	0.37	0.5	0.14	0.0129	0.0661	Altered group
PKD2L1	10q24.31	2.6	2.22	1.06	1.3	0.38	0.0129	0.0661	Altered group
ILF2	1q21.3	11.98	11.83	0.43	0.53	0.15	0.0129	0.0662	Altered group
OTUD4	4q31.21	10.43	10.21	0.65	0.53	0.22	0.0129	0.0662	Altered group
TNFSF13B	13q33.3	6.86	6.39	1.37	1.23	0.47	0.013	0.0665	Altered group
SUPV3L1	10q22.1	9.37	9.21	0.47	0.44	0.16	0.013	0.0665	Altered group
ZIC5	13q32.3	4.88	3.71	3.18	2.91	1.17	0.013	0.0665	Altered group
ATP2A1	16p11.2	4.06	3.56	1.46	1.39	0.5	0.0131	0.0667	Altered group
C3AR1	12p13.31	8.36	7.89	1.39	1.31	0.48	0.0131	0.0667	Altered group
PIEZO1	16q24.3	11.8	11.61	0.55	0.69	0.2	0.0131	0.0667	Altered group
POLR3G	5q14.3	6.68	6.26	1.23	1.13	0.42	0.0131	0.0667	Altered group
RECQL4	8q24.3	9.29	8.98	0.85	1.18	0.31	0.0131	0.0667	Altered group
B3GNT4	12q24.31	3.56	3.08	1.38	1.5	0.48	0.0131	0.0667	Altered group
FOXP3	Xp11.23	6.56	6.17	1.1	1.3	0.39	0.0131	0.0667	Altered group
LPCAT4	15q14	10.39	10.13	0.75	0.85	0.26	0.0132	0.0672	Altered group
NFKB1	4q24	10.62	10.47	0.42	0.47	0.15	0.0133	0.0673	Altered group
TEDC2	16p13.3	6.81	6.55	0.7	1.07	0.26	0.0133	0.0674	Altered group
RBPJ	4p15.2	9.63	9.48	0.42	0.48	0.15	0.0133	0.0674	Altered group
CLEC6A	12p13.31	1.29	0.83	1.39	1.02	0.46	0.0134	0.0675	Altered group
DDIAS	11q14.1	7.77	7.51	0.72	1.02	0.27	0.0134	0.0676	Altered group
RPF1	1p22.3	9.49	9.34	0.45	0.43	0.16	0.0134	0.0677	Altered group
FERMT3	11q13.1	9.2	8.81	1.13	1.21	0.39	0.0134	0.0677	Altered group
ATP5PB	1p13.2	12.03	11.86	0.51	0.48	0.17	0.0134	0.0677	Altered group
ZNF468	19q13.41	9.47	9.16	0.88	1.04	0.31	0.0134	0.0677	Altered group
LIN54	4q21.22	8.97	8.79	0.54	0.46	0.18	0.0134	0.0677	Altered group
MRPL39	21q21.3	8.7	8.47	0.7	0.62	0.24	0.0135	0.0678	Altered group
CNOT6	5q35.3	10.31	10.17	0.41	0.46	0.14	0.0135	0.0678	Altered group
DENND6B	22q13.33	6.99	6.79	0.56	0.72	0.2	0.0135	0.0679	Altered group
LAMB3	1q32.2	12.22	11.91	0.83	1.27	0.31	0.0135	0.0679	Altered group
CTH	1p31.1	7.12	6.63	1.45	1.2	0.48	0.0136	0.0681	Altered group
YARS2	12p11.21	8.79	8.63	0.45	0.58	0.16	0.0136	0.0683	Altered group
ITGB2	21q22.3	10.49	10.03	1.31	1.38	0.45	0.0136	0.0684	Altered group
TAPBP	6p21.32	13.06	12.84	0.63	0.6	0.21	0.0137	0.0686	Altered group
TRAPPC4	11q23.3	9.98	9.77	0.63	0.52	0.21	0.0137	0.0686	Altered group
HAT1	2q31.1	10.14	10.01	0.38	0.41	0.13	0.0137	0.0688	Altered group
XRN1	3q23	10.3	10.07	0.69	0.64	0.23	0.0138	0.0688	Altered group
DUSP2	2q11.2	7.69	7.35	0.97	1.17	0.34	0.0138	0.0692	Altered group
TROAP	12q13.12	8.67	8.4	0.71	1.13	0.27	0.0139	0.0692	Altered group
GRPEL1	4p16.1	9.84	9.65	0.53	0.58	0.18	0.0139	0.0692	Altered group
GALNT9-AS1	12q24.33	3.26	2.64	1.69	1.71	0.62	0.0139	0.0692	Altered group
CATSPER3	5q31.1	3.09	2.72	1.06	1.1	0.37	0.0139	0.0692	Altered group
AP1AR	4q25	9.41	9.24	0.5	0.52	0.17	0.0139	0.0692	Altered group
CTAGE9	6q23.2	7.85	7.52	0.9	1.24	0.33	0.014	0.0695	Altered group
CEP83	12q22	8.17	7.98	0.54	0.65	0.19	0.014	0.0698	Altered group
SLC5A3	21q22.11	9.65	9.39	0.77	0.68	0.26	0.014	0.0698	Altered group
TMEM41A	3q27.2	9.91	9.72	0.53	0.67	0.19	0.0141	0.0699	Altered group
HLA-F-AS1	6p22.1	5.54	5.15	1.18	0.97	0.39	0.0141	0.0699	Altered group
HMGN1	21q22.2	11.75	11.58	0.47	0.65	0.17	0.0141	0.07	Altered group
TMEM102	17p13.1	7.92	7.7	0.63	0.69	0.22	0.0141	0.07	Altered group
MIPEP	13q12.12	9.24	9.02	0.67	0.65	0.23	0.0141	0.07	Altered group
LILRB3	19q13.42	6.92	6.5	1.25	1.25	0.43	0.0141	0.07	Altered group
CD300A	17q25.1	7.75	7.35	1.2	1.14	0.41	0.0141	0.0701	Altered group
XPNPEP1	10q25.1	10.86	10.71	0.43	0.49	0.15	0.0141	0.0701	Altered group
KLF3	4p14	11.65	11.46	0.56	0.56	0.19	0.0142	0.0703	Altered group
ICAM1	19p13.2	10.79	10.42	1.09	1.12	0.37	0.0142	0.0703	Altered group
IL1RN	2q14.1	9.83	9.35	1.3	1.93	0.48	0.0142	0.0703	Altered group
MORC4	Xq22.3	9.74	9.47	0.78	0.87	0.27	0.0142	0.0704	Altered group
IL2RA	10p15.1	7.13	6.63	1.47	1.36	0.5	0.0143	0.0706	Altered group
SKA1	18q21.1	7.9	7.61	0.83	1.07	0.29	0.0144	0.0709	Altered group
KLHL9	9p21.3	9.9	9.68	0.62	0.84	0.22	0.0144	0.071	Altered group
RSAD2	2p25.2	8.5	7.97	1.56	1.53	0.53	0.0144	0.071	Altered group
ZC3H15	2q32.1	10.91	10.77	0.37	0.59	0.14	0.0144	0.071	Altered group
ADAMTS2	5q35.3	8.74	8.24	1.47	1.56	0.5	0.0144	0.0711	Altered group
TNFSF10	3q26	10.91	10.59	0.92	1.03	0.32	0.0145	0.0712	Altered group
NOC3L	10q23.33	9.05	8.85	0.59	0.55	0.2	0.0145	0.0713	Altered group
CCT8	21q21.3	12	11.8	0.59	0.56	0.2	0.0145	0.0714	Altered group
TCTN3	10q24.1	9.97	9.82	0.42	0.43	0.14	0.0146	0.0715	Altered group
GOT1	10q24.2	10.53	10.3	0.7	0.63	0.23	0.0146	0.0718	Altered group
SFT2D1	6q27	9.39	9.2	0.51	0.66	0.18	0.0147	0.0721	Altered group
SDHB	1p36.13	10.96	10.77	0.55	0.55	0.19	0.0147	0.0721	Altered group
CHKB	22q13.33	7.99	7.8	0.55	0.69	0.19	0.0147	0.0721	Altered group
YBEY	21q22.3	6.94	6.69	0.72	0.84	0.25	0.0148	0.0722	Altered group
CTSL	9q21.33	11.17	10.84	0.97	0.89	0.32	0.0148	0.0724	Altered group
SH2D2A	1q23.1	7.44	7.17	0.77	0.87	0.27	0.0148	0.0724	Altered group
SIGLEC9	19q13.3-q13.4	5.44	4.99	1.32	1.34	0.45	0.0149	0.0727	Altered group
PMAIP1	18q21.32	8.13	7.8	0.95	1.14	0.33	0.0149	0.0728	Altered group
ZWILCH	15q22.31	9.4	9.22	0.51	0.66	0.18	0.0149	0.0728	Altered group
FOXN2	2p16.3	9.48	9.29	0.56	0.54	0.19	0.0149	0.0728	Altered group
NPM1	5q35.1	13.54	13.32	0.66	0.65	0.22	0.0149	0.0728	Altered group
CCR1	3p21.31	7.89	7.48	1.21	1.19	0.41	0.015	0.0729	Altered group
GEMIN4	17p13.3	9.64	9.43	0.63	0.62	0.21	0.015	0.073	Altered group
OSM	22q12.2	6.19	5.63	1.67	1.74	0.57	0.015	0.073	Altered group
CPNE7	16q24.3	6.79	6.18	1.81	1.81	0.61	0.0151	0.0731	Altered group
UBA5	3q22.1	9.72	9.62	0.3	0.43	0.11	0.0151	0.0732	Altered group
ZNF586	19q13.43	7.59	7.44	0.42	0.65	0.16	0.0151	0.0733	Altered group
HNRNPM	19p13.2	12.42	12.33	0.28	0.33	0.1	0.0152	0.0734	Altered group
WBP11	12p12.3	11.06	10.94	0.34	0.42	0.12	0.0152	0.0734	Altered group
REEP5	5q22.2	11.55	11.42	0.39	0.5	0.14	0.0152	0.0734	Altered group
FRMD8	11q13.1	10.29	10.12	0.51	0.57	0.17	0.0152	0.0734	Altered group
AP2B1	17q12	12.78	12.6	0.53	0.53	0.18	0.0152	0.0734	Altered group
CYBB	Xp21.1-p11.4	10.25	9.78	1.42	1.29	0.47	0.0152	0.0734	Altered group
INPP5E	9q34.3	8.25	8.1	0.43	0.54	0.15	0.0153	0.0737	Altered group
NARS1	18q21.31	12.04	11.86	0.54	0.56	0.18	0.0153	0.0737	Altered group
HDAC3	5q31.3	9.92	9.79	0.38	0.4	0.13	0.0153	0.0737	Altered group
CMTM1	16q21	7.06	6.86	0.56	0.68	0.19	0.0154	0.0738	Altered group
MRRF	9q33.2	9.71	9.52	0.58	0.59	0.2	0.0154	0.0739	Altered group
DBF4	7q21.12	9.11	8.86	0.73	0.78	0.25	0.0154	0.0739	Altered group
PTTG1	5q33.3	9.46	9.2	0.72	1.01	0.26	0.0154	0.0739	Altered group
ETV7	6p21.31	8.38	7.93	1.38	1.23	0.46	0.0154	0.0739	Altered group
TMEM30A	6q14.1	12.08	11.93	0.42	0.5	0.15	0.0155	0.0741	Altered group
PCDHGA1	5q31	4.14	3.68	1.39	1.28	0.46	0.0156	0.0745	Altered group
HCK	20q11.21	8.14	7.75	1.18	1.17	0.39	0.0156	0.0745	Altered group
MASTL	10p12.1	8.82	8.64	0.53	0.62	0.18	0.0157	0.0748	Altered group
CCNC	6q16.2	10.32	10.15	0.5	0.56	0.17	0.0157	0.0748	Altered group
MPZL2	11q23.3	10.14	9.89	0.71	1	0.25	0.0157	0.0748	Altered group
LEPROTL1	8p12	10.17	9.98	0.56	0.51	0.18	0.0157	0.0749	Altered group
C19ORF38	19p13.2	4.84	4.39	1.34	1.25	0.44	0.0158	0.0754	Altered group
ELOVL3	10q24.32	3.25	2.74	1.51	1.49	0.5	0.0159	0.0756	Altered group
AP1G2	14q11.2	10.52	10.35	0.49	0.65	0.17	0.016	0.0758	Altered group
TRMT10A	4q23	7.34	7.15	0.59	0.59	0.2	0.016	0.0759	Altered group
DHX58	17q21.2	8.46	8.17	0.87	0.88	0.29	0.016	0.076	Altered group
TMX2	11q12.1	11.19	11.04	0.46	0.49	0.15	0.0161	0.0761	Altered group
ZNF438	10p11.23	8.13	7.93	0.57	0.62	0.19	0.0161	0.0763	Altered group
MPDU1	17p13.1	10.13	9.93	0.59	0.6	0.2	0.0162	0.0765	Altered group
KCNRG	13q14.2	4.28	3.92	1.13	0.91	0.37	0.0162	0.0767	Altered group
HAUS1	18q21.1	8.54	8.36	0.54	0.62	0.18	0.0162	0.0767	Altered group
KLRC2	12p13.2	3.9	3.32	1.79	1.51	0.58	0.0164	0.0774	Altered group
LAIR1	19q13.42	8.76	8.35	1.21	1.21	0.4	0.0164	0.0774	Altered group
PDK1	2q31.1	8.78	8.55	0.69	0.72	0.23	0.0164	0.0774	Altered group
HOXA9	7p15.2	5.63	4.81	2.52	2.13	0.82	0.0165	0.0775	Altered group
YJEFN3	19p13.11	5.81	5.46	1.01	1.2	0.35	0.0166	0.0777	Altered group
CTSC	11q14.2	12.13	11.83	0.92	0.77	0.3	0.0166	0.0778	Altered group
RABL2B	22q13.33	8.15	8	0.44	0.55	0.15	0.0166	0.0778	Altered group
SYNGR3	16p13.3	5.87	5.39	1.42	1.53	0.48	0.0166	0.0778	Altered group
GPR141	7p14.1	3.46	2.98	1.45	1.36	0.48	0.0166	0.0778	Altered group
PSMD2	3q27.1	12.27	12.12	0.42	0.48	0.14	0.0166	0.0779	Altered group
SYCE2	19p13.13	3.07	2.57	1.53	1.3	0.5	0.0167	0.078	Altered group
ATP8A1	4p13	9.3	8.89	1.18	1.39	0.4	0.0167	0.0782	Altered group
E2F8	11p15.1	8.49	8.18	0.91	1.07	0.31	0.0168	0.0784	Altered group
TK2	16q21	9.36	9.17	0.59	0.61	0.2	0.0168	0.0786	Altered group
HAPLN3	15q26.1	8.63	8.24	1.16	1.15	0.38	0.0168	0.0786	Altered group
GTPBP3	19p13.11	8.36	8.15	0.62	0.56	0.2	0.0168	0.0786	Altered group
TYW3	1p31.1	9.18	9.04	0.4	0.53	0.14	0.0169	0.0786	Altered group
MAK16	8p12	9.23	9.03	0.62	0.6	0.2	0.0169	0.0788	Altered group
HPF1	4q33	8.39	8.2	0.57	0.55	0.19	0.0169	0.0789	Altered group
GDF15	19p13.11	10.46	9.95	1.54	1.52	0.51	0.017	0.0789	Altered group
BBS12	4q27	6.78	6.58	0.62	0.64	0.21	0.017	0.079	Altered group
GSTK1	7q34	11.5	11.29	0.62	0.73	0.21	0.017	0.0791	Altered group
PLEKHG4	16q22.1	8.89	8.42	1.42	1.43	0.47	0.0171	0.0791	Altered group
TRIB2	2p24.3	10.39	10	1.21	0.98	0.39	0.0171	0.0792	Altered group
RNF149	2q11.2	10.47	10.34	0.38	0.47	0.13	0.0171	0.0793	Altered group
SCYL2	12q23.1	10.36	10.2	0.45	0.52	0.15	0.0172	0.0797	Altered group
RPL17	18q21.1	12.32	11.98	1.01	1	0.33	0.0172	0.0797	Altered group
F12	5q35.3	7.47	6.87	1.83	1.63	0.6	0.0173	0.0799	Altered group
MYO19	17q12	10.15	9.97	0.51	0.67	0.18	0.0173	0.0799	Altered group
SP1	12q13.13	11.83	11.72	0.33	0.4	0.11	0.0173	0.0799	Altered group
AGAP2	12q14.1	7.28	6.89	1.18	1.27	0.39	0.0173	0.0801	Altered group
SMG9	19q13.31	9.49	9.35	0.39	0.5	0.13	0.0174	0.0801	Altered group
MYOF	10q23.33	11.93	11.59	1.03	1.05	0.34	0.0175	0.0805	Altered group
CNOT10	3p22.3	9.29	9.16	0.38	0.43	0.13	0.0175	0.0805	Altered group
RPSA2	19p12	13.27	13.07	0.61	0.59	0.2	0.0175	0.0805	Altered group
SIGLEC7	19q13.41	5.64	5.19	1.4	1.3	0.46	0.0175	0.0805	Altered group
HSPA4	5q31.1	11.47	11.34	0.38	0.48	0.13	0.0175	0.0806	Altered group
KIF18A	11p14.1	8.26	7.99	0.77	1.08	0.27	0.0175	0.0807	Altered group
CUL1	7q36.1	10.75	10.6	0.44	0.4	0.14	0.0176	0.0807	Altered group
ALDOA	16p11.2	14.37	14.16	0.61	0.66	0.2	0.0176	0.0807	Altered group
POLE	12q24.33	10.33	10.13	0.59	0.67	0.2	0.0176	0.0808	Altered group
DCUN1D5	11q22.3	8.84	8.68	0.46	0.59	0.16	0.0177	0.081	Altered group
ADAMTS16	5p15.32	4.33	3.73	1.82	1.93	0.6	0.0177	0.081	Altered group
PXYLP1	3q23	8.77	8.51	0.8	0.84	0.26	0.0177	0.081	Altered group
CD101	1p13.1	6.02	5.67	1.09	0.97	0.35	0.0177	0.081	Altered group
CRB3	19p13.3	8.83	8.6	0.64	0.9	0.23	0.0177	0.081	Altered group
MFSD1	3q25.32	10.68	10.5	0.53	0.54	0.17	0.0177	0.081	Altered group
PKP2	12p11.21	10.82	10.52	0.9	1.05	0.3	0.0178	0.0813	Altered group
MZT2A	2q21.1	9.16	8.94	0.65	0.72	0.22	0.0178	0.0813	Altered group
CTAGE4	7q35	6.02	5.68	0.98	1.3	0.34	0.0179	0.0816	Altered group
SLC25A38	3p22.1	9.61	9.47	0.41	0.44	0.14	0.0179	0.0817	Altered group
SLC39A6	18q12.2	10.42	10.22	0.61	0.62	0.2	0.0179	0.0817	Altered group
BMS1	10q11.21	10.72	10.56	0.49	0.41	0.16	0.018	0.0819	Altered group
AP5M1	14q22.3	9.78	9.61	0.5	0.46	0.16	0.018	0.0819	Altered group
FLII	17p11.2	11.81	11.67	0.42	0.49	0.14	0.0181	0.0821	Altered group
SERPINB6	6p25.2	11.89	11.68	0.63	0.75	0.21	0.0181	0.0821	Altered group
DRAM1	12q23.2	9.78	9.49	0.9	0.85	0.29	0.0181	0.0821	Altered group
LRRC25	19p13.11	7.23	6.87	1.1	1.14	0.36	0.0181	0.0822	Altered group
LRP8	1p32.3	8.12	7.76	1.07	1.24	0.36	0.0182	0.0823	Altered group
MOB1A	2p13.1	10.27	10.13	0.43	0.45	0.14	0.0182	0.0824	Altered group
NAE1	16q22.1	9.98	9.81	0.51	0.53	0.17	0.0182	0.0824	Altered group
PDE12	3p14.3	9.71	9.56	0.48	0.48	0.16	0.0182	0.0825	Altered group
APOE	19q13.32	11.73	11.21	1.58	1.59	0.52	0.0183	0.0826	Altered group
RNPEP	1q32.1	11.25	11.08	0.49	0.59	0.17	0.0183	0.0826	Altered group
ZNF616	19q13.41	7.49	7.29	0.61	0.6	0.2	0.0183	0.0826	Altered group
SDHD	11q23.1	11.39	11.21	0.58	0.54	0.19	0.0183	0.0827	Altered group
CDC27	17q21.32	10.59	10.46	0.38	0.42	0.13	0.0184	0.0829	Altered group
BUB3	10q26.13	11.46	11.31	0.44	0.52	0.15	0.0184	0.0831	Altered group
CENPU	4q35.1	9.09	8.84	0.73	0.95	0.25	0.0185	0.0833	Altered group
HJURP	2q37.1	8.92	8.66	0.76	1.08	0.27	0.0186	0.0835	Altered group
DCUN1D4	4q12	9.44	9.27	0.49	0.53	0.16	0.0186	0.0835	Altered group
EEF1A1P9	4q24	13.14	12.81	1.01	0.97	0.33	0.0186	0.0835	Altered group
SSX2IP	1p22.3	9.57	9.34	0.7	0.68	0.23	0.0186	0.0835	Altered group
CALB1	8q21.3	3.84	2.62	3.9	2.58	1.22	0.0186	0.0835	Altered group
ARMC7	17q25.1	8.76	8.58	0.51	0.64	0.17	0.0187	0.0836	Altered group
CHIT1	1q32.1	5.58	4.66	2.79	2.83	0.91	0.0187	0.0836	Altered group
GTF2H3	12q24.31	8.2	8.01	0.57	0.62	0.19	0.0187	0.0836	Altered group
KDM1A	1p36.12	10.9	10.74	0.47	0.54	0.16	0.0187	0.0838	Altered group
TLN2	15q22.2	9.86	9.53	1.01	1.03	0.33	0.0188	0.0838	Altered group
CMPK2	2p25.2	8.7	8.32	1.17	1.16	0.38	0.0188	0.0841	Altered group
CXCL8	4q13.3	10.35	9.68	2.04	2.16	0.67	0.0188	0.0841	Altered group
TMPRSS2	21q22.3	11.42	10.98	1.17	1.62	0.43	0.0188	0.0841	Altered group
USP15	12q14.1	10.24	10.09	0.44	0.48	0.14	0.0189	0.0841	Altered group
CRTAM	11q24.1	4.38	3.79	1.82	1.76	0.59	0.0189	0.0842	Altered group
ACP5	19p13.2	10.22	9.85	1.15	1.06	0.37	0.0189	0.0842	Altered group
SSRP1	11q12.1	12.1	11.96	0.41	0.45	0.14	0.0189	0.0843	Altered group
HNRNPA1L2	13q14.3	11.69	11.54	0.45	0.5	0.15	0.019	0.0846	Altered group
NUP188	9q34.11	10.96	10.8	0.48	0.55	0.16	0.019	0.0846	Altered group
HNRNPR	1p36.12	11.73	11.61	0.38	0.34	0.12	0.0191	0.0847	Altered group
TCIRG1	11q13.2	10.84	10.66	0.54	0.6	0.18	0.0192	0.0851	Altered group
THUMPD2	2p22.1	7.98	7.81	0.5	0.54	0.16	0.0193	0.0854	Altered group
CDK7	5q13.2	9.08	8.9	0.55	0.55	0.18	0.0193	0.0855	Altered group
MPHOSPH9	12q24.31	8.18	7.98	0.59	0.71	0.2	0.0193	0.0855	Altered group
FLNB	3p14.3	13.07	12.78	0.92	0.83	0.29	0.0193	0.0855	Altered group
FECH	18q21.31	8.78	8.56	0.71	0.67	0.23	0.0193	0.0855	Altered group
AURKB	17p13.1	8.95	8.68	0.77	1.12	0.27	0.0194	0.0859	Altered group
NBN	8q21.3	10.91	10.74	0.56	0.51	0.18	0.0194	0.0859	Altered group
FBXO22	15q24.2	9	8.89	0.33	0.47	0.11	0.0195	0.0859	Altered group
MYH14	19q13.33	13.41	13.16	0.73	1.08	0.26	0.0195	0.0859	Altered group
RRP1	21q22.3	9.31	9.15	0.48	0.65	0.16	0.0195	0.0861	Altered group
ANAPC4	4p15.2	8.94	8.81	0.4	0.46	0.13	0.0197	0.0864	Altered group
SMNDC1	10q25.2	9.75	9.62	0.4	0.42	0.13	0.0197	0.0864	Altered group
IFI44L	1p31.1	9.17	8.59	1.79	1.82	0.58	0.0199	0.0873	Altered group
ZNF808	19q13.41	8.23	7.96	0.82	0.99	0.27	0.02	0.0874	Altered group
GPX4	19p13.3	11	10.82	0.54	0.75	0.19	0.02	0.0874	Altered group
MNX1	7q36.3	6.31	6	0.8	1.21	0.3	0.02	0.0874	Altered group
CD14	5q31.3	10.33	9.98	1.12	1.1	0.36	0.02	0.0874	Altered group
LILRB1	19q13.42	7.21	6.78	1.33	1.32	0.43	0.02	0.0874	Altered group
CMTM6	3p22.3	11.5	11.34	0.48	0.49	0.16	0.02	0.0874	Altered group
DDX60	4q32.3	10.47	10.11	1.11	1.15	0.36	0.02	0.0875	Altered group
EIF3D	22q12.3	12.3	12.17	0.39	0.46	0.13	0.0201	0.0875	Altered group
TUBB	6p21.33	14.08	13.95	0.4	0.46	0.13	0.0201	0.0875	Altered group
SCLT1	4q28.2	7.94	7.8	0.42	0.51	0.14	0.0201	0.0878	Altered group
RPS18	6p21.32	15.11	14.79	1	1.04	0.32	0.0201	0.0878	Altered group
RFC1	4p14	10.26	10.12	0.43	0.42	0.14	0.0202	0.0879	Altered group
HESX1	3p14.3	3.69	3.38	0.96	0.95	0.31	0.0202	0.0879	Altered group
PDCD1LG2	9p24.1	6.15	5.7	1.41	1.34	0.45	0.0202	0.0879	Altered group
NSD3	8p11.23	10.29	10.09	0.61	0.52	0.19	0.0203	0.0882	Altered group
CD84	1q23.3	6.8	6.28	1.61	1.58	0.52	0.0203	0.0883	Altered group
C5ORF46	5q32	2.96	2.21	2.19	1.83	0.74	0.0204	0.0885	Altered group
EIF3I	1p35.2	12.15	12.01	0.41	0.46	0.13	0.0204	0.0886	Altered group
TYROBP	19q13.12	9.68	9.26	1.32	1.25	0.42	0.0205	0.0887	Altered group
CAPG	2p11.2	11.45	11.2	0.78	0.92	0.26	0.0205	0.0888	Altered group
NAB1	2q32.2	10.68	10.44	0.76	0.65	0.24	0.0205	0.0888	Altered group
PALB2	16p12.2	8.75	8.6	0.42	0.53	0.14	0.0206	0.089	Altered group
ACO2	22q13.2	11.76	11.59	0.53	0.5	0.17	0.0206	0.0891	Altered group
C17ORF58	17q24.2	7.6	7.41	0.58	0.6	0.19	0.0206	0.0891	Altered group
NR1H3	11p11.2	9.13	8.89	0.73	0.74	0.23	0.0206	0.0892	Altered group
ZFYVE19	15q15.1	8.9	8.76	0.42	0.44	0.14	0.0206	0.0892	Altered group
SFMBT1	3p21.1	8.91	8.71	0.62	0.61	0.2	0.0207	0.0895	Altered group
CCL7	17q12	2.53	1.94	1.68	1.76	0.58	0.0208	0.0897	Altered group
LSM1	8p11.23	9.28	9.08	0.61	0.55	0.19	0.0209	0.0899	Altered group
SLC25A28	10q24.2	9.12	8.94	0.56	0.53	0.18	0.0209	0.09	Altered group
NAPRT	8q24.3	10.91	10.62	0.89	1.04	0.29	0.0209	0.09	Altered group
PLK3	1p34.1	8.68	8.47	0.64	0.71	0.21	0.021	0.0901	Altered group
KIF20A	5q31.2	9.26	9	0.74	1	0.25	0.021	0.0903	Altered group
ZFP36L2	2p21	12.87	12.66	0.66	0.64	0.21	0.0211	0.0904	Altered group
MUC13	3q21.2	12.92	12.43	1.28	2.18	0.5	0.0211	0.0904	Altered group
SLC37A3	7q34	10.01	9.87	0.41	0.48	0.13	0.0211	0.0905	Altered group
SIAE	11q24.2	10.42	10.15	0.84	0.89	0.27	0.0211	0.0905	Altered group
PTGES3	12q13.3	13.06	12.92	0.45	0.5	0.15	0.0212	0.0906	Altered group
SEMA4B	15q26.1	11.42	11.13	0.89	0.95	0.29	0.0212	0.0906	Altered group
NGLY1	3p24.2	9.4	9.26	0.43	0.43	0.14	0.0212	0.0906	Altered group
CCDC43	17q21.31	9.19	9.08	0.32	0.45	0.11	0.0212	0.0906	Altered group
IVD	15q15.1	10.62	10.45	0.52	0.64	0.17	0.0212	0.0907	Altered group
NCAPH2	22q13.33	9.6	9.43	0.51	0.58	0.17	0.0213	0.0908	Altered group
IL18BP	11q13.4	9.12	8.77	1.13	0.94	0.35	0.0214	0.0911	Altered group
KLHL35	11q13.4	5.55	4.97	1.84	1.73	0.58	0.0214	0.0911	Altered group
KLRK1	12p13.2	6.08	5.55	1.65	1.7	0.53	0.0214	0.0913	Altered group
TRIP10	19p13.3	10.34	10.12	0.7	0.67	0.22	0.0214	0.0913	Altered group
TMPRSS3	21q22.3	9.57	8.99	1.82	1.89	0.58	0.0214	0.0913	Altered group
MRPL42	12q22	9.89	9.73	0.5	0.52	0.16	0.0214	0.0913	Altered group
PGAM5	12q24.33	9.68	9.48	0.64	0.68	0.2	0.0215	0.0915	Altered group
JAG1	20p12.2	11.51	11.27	0.77	0.81	0.25	0.0216	0.0918	Altered group
LRRC1	6p12.1	10.01	9.85	0.48	0.72	0.17	0.0217	0.0923	Altered group
ICOS	2q33.2	5.34	4.89	1.42	1.43	0.45	0.0218	0.0923	Altered group
SRD5A3	4q12	9.55	9.22	1.08	0.91	0.33	0.0219	0.0928	Altered group
TFDP1	13q34	11.54	11.37	0.52	0.58	0.17	0.0219	0.0928	Altered group
FTH1	11q12.3	14.77	14.58	0.6	0.73	0.2	0.022	0.093	Altered group
MTHFD2L	4q13.3	7.85	7.62	0.73	0.68	0.23	0.022	0.0931	Altered group
POLR1B	2q14.1	9.72	9.57	0.45	0.53	0.15	0.0221	0.0933	Altered group
NAA50	3q13.31	11.81	11.68	0.4	0.49	0.13	0.0221	0.0933	Altered group
MCOLN2	1p22.3	5.99	5.61	1.15	1.45	0.38	0.0221	0.0934	Altered group
HMGXB4	22q12.3	9.43	9.31	0.39	0.41	0.12	0.0221	0.0934	Altered group
GRHPR	9p13.2	10.56	10.42	0.41	0.55	0.14	0.0222	0.0935	Altered group
COX10	17p12	8.6	8.43	0.52	0.47	0.16	0.0222	0.0935	Altered group
ADPGK	15q24.1	10.07	9.97	0.32	0.45	0.11	0.0223	0.094	Altered group
FLVCR2	14q24.3	7.52	7.16	1.14	1.02	0.35	0.0223	0.094	Altered group
CDC37L1	9p24.1	8.19	8.02	0.52	0.59	0.17	0.0224	0.094	Altered group
ITGB4	17q25.1	12.92	12.58	1.03	1.29	0.34	0.0225	0.0944	Altered group
DCTD	4q35.1	10.66	10.51	0.46	0.43	0.14	0.0225	0.0945	Altered group
RNF138	18q12.1	9.63	9.47	0.5	0.53	0.16	0.0226	0.0947	Altered group
WDR90	16p13.3	9.53	9.28	0.78	0.85	0.25	0.0226	0.0947	Altered group
MTX1	1q22	9.95	9.71	0.73	0.76	0.23	0.0228	0.0953	Altered group
COX7A2	6q14.1	11.54	11.35	0.59	0.62	0.19	0.0228	0.0954	Altered group
MX1	21q22.3	11.29	10.86	1.38	1.3	0.43	0.0228	0.0955	Altered group
KIF14	1q32.1	8.47	8.2	0.79	1.13	0.27	0.0228	0.0955	Altered group
MS4A4A	11q12.2	8.06	7.62	1.39	1.39	0.44	0.023	0.0958	Altered group
PLEKHN1	1p36.33	6.13	5.77	1.07	1.53	0.36	0.023	0.0959	Altered group
PISD	22q12.2	9.37	9.26	0.35	0.42	0.11	0.023	0.096	Altered group
UBR7	14q32.12	9.84	9.7	0.45	0.38	0.14	0.0231	0.0961	Altered group
ODF3B	22q13.33	7.66	7.35	0.99	0.98	0.31	0.0232	0.0966	Altered group
CASP6	4q25	8.97	8.79	0.58	0.73	0.19	0.0232	0.0966	Altered group
CKLF	16q21	9.09	8.85	0.75	0.74	0.23	0.0233	0.0968	Altered group
KNSTRN	15q15.1	8.96	8.77	0.59	0.77	0.19	0.0234	0.0971	Altered group
PRMT5	14q11.2	10.55	10.38	0.56	0.54	0.18	0.0234	0.0971	Altered group
SEC22B	1p12	10.45	10.33	0.39	0.43	0.12	0.0235	0.0972	Altered group
RELCH	18q21.33	9.75	9.57	0.57	0.62	0.18	0.0236	0.0976	Altered group
SULF1	8q13.2-q13.3	12.09	11.59	1.6	1.62	0.5	0.0236	0.0976	Altered group
EFNA3	1q21.3	7.79	7.34	1.43	1.56	0.45	0.0237	0.098	Altered group
TNFRSF10A	8p21.3	7.95	7.66	0.94	0.87	0.29	0.0238	0.098	Altered group
ADGRE5	19p13.12	11.47	11.26	0.67	0.69	0.21	0.0239	0.0984	Altered group
ATP5MC3	2q31.1	12.33	12.14	0.64	0.62	0.2	0.0239	0.0984	Altered group
METRN	16p13.3	6.93	6.56	1.18	1.21	0.37	0.0239	0.0984	Altered group
TMEM139	7q34	8.14	7.68	1.42	1.6	0.45	0.0239	0.0984	Altered group
SNX24	5q23.2	7.47	7.27	0.61	0.78	0.2	0.0239	0.0984	Altered group
TMEM128	4p16.3	8.85	8.71	0.43	0.49	0.14	0.024	0.0986	Altered group
FPGT	1p31.1	8.61	8.5	0.36	0.46	0.12	0.024	0.0986	Altered group
AFG2B	15q21.1	8.15	7.99	0.52	0.57	0.17	0.024	0.0987	Altered group
RPP40	6p25.1	7.33	7.13	0.6	0.81	0.2	0.0241	0.0987	Altered group
PRKX	Xp22.33	9.54	9.26	0.89	0.83	0.28	0.0241	0.0987	Altered group
RAB27B	18q21.2	6.82	6.4	1.28	1.77	0.42	0.0242	0.0991	Altered group
RARS1	5q34	10.76	10.63	0.41	0.44	0.13	0.0242	0.0991	Altered group
RAP2B	3q25.2	10.1	9.9	0.63	0.74	0.2	0.0242	0.0991	Altered group
HOTAIR	12q13.13	5.13	4.35	2.36	2.21	0.79	0.0243	0.0993	Altered group
CCR5	3p21.31	7.79	7.37	1.33	1.41	0.42	0.0243	0.0994	Altered group
PI4K2B	4p15.2	9.95	9.78	0.53	0.62	0.17	0.0243	0.0994	Altered group
ODF2L	1p22.3	8.45	8.23	0.69	0.88	0.22	0.0244	0.0994	Altered group
UBE2S	19q13.42	9.28	9.02	0.83	0.98	0.27	0.0244	0.0994	Altered group
ZNF596	8p23.3	5.82	5.53	0.93	0.89	0.29	0.0244	0.0996	Altered group
ZNF511	10q26.3	9.27	9.05	0.7	0.66	0.22	0.0246	0.1	Altered group
BCL2L14	12p13.2	7.8	7.47	0.96	1.57	0.33	0.0246	0.1	Altered group
RP2	Xp11.3	9.44	9.29	0.46	0.56	0.15	0.0247	0.1	Altered group
TMPO	12q23.1	11.49	11.33	0.51	0.61	0.16	0.0248	0.101	Altered group
TNIP3	4q27	4.79	4.29	1.67	1.39	0.51	0.0248	0.101	Altered group
IARS1	9q22.31	11.85	11.67	0.59	0.57	0.18	0.0248	0.101	Altered group
ARSH	Xp22.33	1.24	0.87	1.13	0.95	0.37	0.0248	0.101	Altered group
ZNF354A	5q35.3	8.07	7.87	0.65	0.55	0.2	0.0248	0.101	Altered group
SASS6	1p21.2	8.08	7.89	0.59	0.7	0.19	0.0249	0.101	Altered group
CARD19	9q22.31	8.34	8.17	0.54	0.59	0.17	0.0249	0.101	Altered group
DRG1	22q12.2	10.13	10.01	0.39	0.45	0.12	0.025	0.101	Altered group
PIERCE1	9q34.3	5.66	5.32	1.09	1.07	0.34	0.025	0.101	Altered group
NPSR1-AS1	7p14.3	1.22	0.77	1.38	1.16	0.45	0.025	0.101	Altered group
C1ORF159	1p36.33	7.67	7.5	0.56	0.61	0.18	0.0251	0.101	Altered group
GPR39	2q21.2	7.94	7.66	0.75	1.21	0.28	0.0251	0.101	Altered group
C1QA	1p36.12	10.94	10.49	1.48	1.33	0.45	0.0251	0.102	Altered group
FMR1	Xq27.3	10.27	10.09	0.56	0.55	0.17	0.0252	0.102	Altered group
ATP6V0D2	8q21.3	4.54	4.1	1.35	1.77	0.44	0.0252	0.102	Altered group
DENND10P1	Xq26.1	7.42	7.23	0.61	0.63	0.19	0.0252	0.102	Altered group
TEC	4p12-p11	5.97	5.78	0.58	0.82	0.19	0.0253	0.102	Altered group
SERBP1	1p31.3	12.96	12.85	0.32	0.38	0.1	0.0253	0.102	Altered group
HDHD5	22q11.1	9.53	9.34	0.61	0.63	0.19	0.0253	0.102	Altered group
STMN1	1p36.11	11.86	11.66	0.59	0.83	0.2	0.0253	0.102	Altered group
LINC02870	10q26.3	2.47	1.99	1.58	1.32	0.48	0.0254	0.102	Altered group
GOLGA7	8p11.21	10.1	9.96	0.43	0.49	0.14	0.0254	0.102	Altered group
GBP7	1p22.2	1.46	1.12	1.12	0.85	0.34	0.0254	0.102	Altered group
CTNS	17p13.2	8.48	8.34	0.42	0.51	0.13	0.0254	0.102	Altered group
TBC1D2	9q22.33	8.84	8.64	0.61	0.83	0.2	0.0254	0.102	Altered group
PRPF39	14q21.2	9.22	9.06	0.49	0.57	0.15	0.0255	0.103	Altered group
HSD17B1	17q21.2	6.27	5.84	1.4	1.22	0.43	0.0256	0.103	Altered group
WNT2	7q31.2	6.75	6.14	1.81	2.03	0.61	0.0256	0.103	Altered group
SLC38A6	14q23.1	7.25	7.07	0.56	0.59	0.17	0.0256	0.103	Altered group
LRRC42	1p32.3	9.33	9.21	0.38	0.51	0.12	0.0257	0.103	Altered group
UHMK1	1q23.3	9.09	8.81	0.92	0.98	0.29	0.0257	0.103	Altered group
MCAT	22q13.2	8.36	8.21	0.48	0.59	0.15	0.0258	0.103	Altered group
NUPR1	16p11.2	9.49	9.11	1.2	1.46	0.38	0.0258	0.103	Altered group
ACTR6	12q23.1	8.92	8.76	0.52	0.54	0.16	0.0259	0.104	Altered group
IFIT5	10q23.31	9.27	9.02	0.82	0.67	0.25	0.0259	0.104	Altered group
ADCK2	7q34	9.3	9.13	0.52	0.63	0.17	0.026	0.104	Altered group
SERPINB5	18q21.33	10.76	9.98	2.32	2.38	0.77	0.0261	0.104	Altered group
SIGLEC14	19q13.41	5.18	4.58	1.91	2.1	0.6	0.0261	0.104	Altered group
ATP5F1C	10p14	12.03	11.86	0.57	0.56	0.18	0.0261	0.104	Altered group
CLEC4A	12p13.31	6.03	5.64	1.27	1.12	0.38	0.0261	0.104	Altered group
SSTR5	16p13.3	2.74	2.06	2.04	2.01	0.67	0.0262	0.104	Altered group
VAMP3	1p36.23	11.19	11.06	0.41	0.45	0.13	0.0262	0.104	Altered group
PLEKHS1	10q25.3	10.12	9.52	1.88	2.3	0.6	0.0263	0.105	Altered group
LMF2	22q13.33	10.41	10.25	0.49	0.54	0.15	0.0263	0.105	Altered group
PSMG4	6p25.2	8.12	7.94	0.56	0.7	0.18	0.0264	0.105	Altered group
RACGAP1	12q13.12	10.35	10.16	0.57	0.78	0.19	0.0266	0.106	Altered group
TAF1D	11q21	9.63	9.44	0.59	0.71	0.19	0.0266	0.106	Altered group
BMP1	8p21.3	9.86	9.67	0.62	0.72	0.2	0.0267	0.106	Altered group
LRP5L	22q11.23	6.64	6.41	0.73	0.88	0.23	0.0267	0.106	Altered group
CASP4	11q22.3	10.47	10.23	0.82	0.69	0.24	0.0267	0.106	Altered group
FANCD2	3p25.3	9.1	8.85	0.8	0.9	0.25	0.0268	0.106	Altered group
MTUS1	8p22	11.6	11.32	0.86	1.02	0.27	0.0268	0.106	Altered group
OAS2	12q24.13	11.02	10.6	1.41	1.27	0.42	0.0268	0.106	Altered group
TMEM184C	4q31.23	9.2	9.07	0.45	0.42	0.14	0.0268	0.106	Altered group
PLK2	5q11.2	9.94	9.59	1.18	1.06	0.36	0.0269	0.106	Altered group
CXCL2	4q13.3	8.72	8.2	1.68	1.79	0.52	0.0269	0.106	Altered group
CHCHD3	7q32.3-q33	10.17	10.01	0.53	0.49	0.16	0.0269	0.106	Altered group
TMEM106B	7p21.3	10.85	10.67	0.57	0.59	0.17	0.027	0.107	Altered group
HAUS8	19p13.11	7.58	7.41	0.56	0.56	0.17	0.0273	0.107	Altered group
HLA-DRB1	6p21.32	12.44	11.93	1.68	1.49	0.51	0.0273	0.108	Altered group
LAPTM5	1p35.2	11.76	11.4	1.21	1.19	0.37	0.0274	0.108	Altered group
RHBDF1	16p13.3	9.49	9.31	0.57	0.73	0.18	0.0275	0.108	Altered group
TRIM78P	11p15	3.09	2.86	0.7	1.06	0.23	0.0275	0.108	Altered group
PPM1J	1p13.2	4.9	4.58	1.06	1.1	0.32	0.0275	0.108	Altered group
RABL3	3q13.33	9.06	8.95	0.35	0.45	0.11	0.0276	0.108	Altered group
TRMT1	19p13.13	9.21	9.05	0.51	0.55	0.16	0.0278	0.109	Altered group
NOLC1	10q24.32	11.71	11.53	0.61	0.57	0.19	0.0278	0.109	Altered group
ARPP19	15q21.2	11.82	11.69	0.44	0.46	0.13	0.0279	0.109	Altered group
DCLRE1B	1p13.2	8.3	8.14	0.53	0.51	0.16	0.0279	0.109	Altered group
WWC1	5q34	10.29	10.08	0.64	0.91	0.21	0.028	0.109	Altered group
ZNF224	19q13.31	8.18	7.99	0.59	0.78	0.19	0.028	0.109	Altered group
AFG2A	4q28.1	8.38	8.15	0.78	0.65	0.23	0.028	0.109	Altered group
ITGA2	5q11.2	10.8	10.51	0.95	1.09	0.3	0.0281	0.11	Altered group
RABGGTB	1p31.1	10.05	9.89	0.53	0.58	0.16	0.0281	0.11	Altered group
CRYBG1	6q21	10.78	10.42	1.19	1.33	0.37	0.0281	0.11	Altered group
MCOLN1	19p13.2	8.49	8.36	0.4	0.52	0.13	0.0282	0.11	Altered group
RPS27L	15q22.2	10.54	10.32	0.72	0.76	0.22	0.0282	0.11	Altered group
UBXN2B	8q12.1	9.76	9.6	0.52	0.55	0.16	0.0282	0.11	Altered group
ELMO3	16q22.1	9.6	9.36	0.74	1.02	0.24	0.0282	0.11	Altered group
PUSL1	1p36.33	8.08	7.87	0.66	0.72	0.2	0.0283	0.11	Altered group
STXBP2	19p13.2	10.62	10.47	0.46	0.64	0.15	0.0283	0.11	Altered group
ZNF600	19q13.42	8.51	8.28	0.71	0.94	0.23	0.0283	0.11	Altered group
LINC00520	14q22.3	3.65	3.04	1.96	2.16	0.6	0.0284	0.11	Altered group
NCEH1	3q26.31	10.33	10.09	0.78	0.99	0.25	0.0287	0.111	Altered group
SEC31B	10q24.31	6.44	6.1	1.07	1.3	0.33	0.0287	0.111	Altered group
RAP1GDS1	4q23	9.59	9.44	0.51	0.45	0.15	0.0287	0.111	Altered group
RPL29	3p21.2	13.56	13.35	0.67	0.76	0.21	0.0288	0.111	Altered group
KDSR	18q21.33	10.59	10.45	0.47	0.54	0.15	0.0288	0.111	Altered group
RNF213	17q25.3	12.73	12.44	0.98	0.82	0.29	0.0288	0.111	Altered group
PPP1R13L	19q13.32	9.42	9.19	0.71	0.97	0.23	0.0289	0.111	Altered group
TOPBP1	3q22.1	10.34	10.18	0.51	0.61	0.16	0.0289	0.111	Altered group
PSEN1	14q24.2	11.06	10.95	0.35	0.4	0.11	0.029	0.112	Altered group
ABHD11	7q11.23	10.16	9.89	0.9	0.93	0.27	0.029	0.112	Altered group
COX15	10q24.2	10.3	10.15	0.48	0.44	0.14	0.0292	0.112	Altered group
ACOT9	Xp22.11	9.57	9.39	0.58	0.56	0.17	0.0293	0.112	Altered group
SARNP	12q13.2	10.02	9.89	0.44	0.49	0.13	0.0293	0.112	Altered group
PRMT1	19q13.33	11.26	11.1	0.52	0.58	0.16	0.0293	0.113	Altered group
TKT	3p21.1	12.43	12.25	0.6	0.67	0.18	0.0294	0.113	Altered group
TLR8	Xp22.2	6.07	5.51	1.9	1.62	0.56	0.0297	0.114	Altered group
SDHA	5p15.33	11.82	11.65	0.58	0.57	0.17	0.0297	0.114	Altered group
FAM133B	7q21.2	7.05	6.81	0.77	0.91	0.24	0.0297	0.114	Altered group
IL15RA	10p15.1	9	8.74	0.87	0.77	0.26	0.0298	0.114	Altered group
DMXL2	15q21.2	9.78	9.56	0.73	0.73	0.22	0.0298	0.114	Altered group
PTGFRN	1p13.1	11.29	11.13	0.49	0.71	0.16	0.0299	0.114	Altered group
PDZD8	10q25.3-q26.11	10.46	10.22	0.79	0.85	0.24	0.0299	0.114	Altered group
PEMT	17p11.2	8.05	7.87	0.61	0.66	0.19	0.03	0.114	Altered group
ZNF878	19p13.2	3.39	3.03	1.21	1.23	0.36	0.03	0.114	Altered group
STAG1	3q22.3	9.85	9.67	0.63	0.54	0.19	0.03	0.114	Altered group
BST2	19p13.11	11.34	10.91	1.43	1.35	0.42	0.0301	0.115	Altered group
ICE2	15q22.2	9.75	9.61	0.49	0.46	0.15	0.0302	0.115	Altered group
MED23	6q23.2	9.7	9.57	0.42	0.51	0.13	0.0302	0.115	Altered group
FAAH2	Xp11.21	7.47	7.22	0.8	1.11	0.26	0.0303	0.115	Altered group
TBCD	17q25.3	10.63	10.5	0.41	0.48	0.13	0.0304	0.115	Altered group
DPCD	10q24.32	8.01	7.78	0.78	0.7	0.23	0.0304	0.115	Altered group
CHEK1	11q24.2	8.54	8.34	0.64	0.77	0.2	0.0305	0.115	Altered group
PARP10	8q24.3	10.27	10.04	0.75	0.73	0.22	0.0305	0.115	Altered group
PA2G4P4	3q25.31	6.39	6.17	0.73	0.76	0.22	0.0306	0.116	Altered group
IL1R2	2q11.2	7.35	6.79	1.83	2.05	0.56	0.0307	0.116	Altered group
TLCD3A	17p13.3	9.68	9.49	0.61	0.75	0.19	0.0308	0.116	Altered group
ZBED2	3q13.13	3.09	2.63	1.53	1.64	0.46	0.0308	0.116	Altered group
HSD17B4	5q23.1	11.12	10.99	0.42	0.56	0.13	0.0308	0.116	Altered group
AGPAT5	8p23.1	10.29	10.05	0.8	0.79	0.24	0.0309	0.116	Altered group
HSPA8	11q24.1	14.98	14.8	0.61	0.53	0.18	0.0309	0.116	Altered group
GET3	19p13.13	10.13	9.99	0.48	0.49	0.14	0.0309	0.117	Altered group
GHITM	10q23.1	12.34	12.2	0.47	0.45	0.14	0.031	0.117	Altered group
MRPL37	1p32.3	10.76	10.63	0.44	0.51	0.13	0.031	0.117	Altered group
IFNGR1	6q23.3	11.31	11.12	0.62	0.68	0.19	0.0311	0.117	Altered group
HNRNPH1	5q35.3	12.12	11.98	0.46	0.44	0.14	0.0312	0.117	Altered group
HSP90B1	12q23.3	14.58	14.46	0.38	0.53	0.12	0.0312	0.117	Altered group
PLCH2	1p36.32	5.69	5.18	1.69	1.89	0.51	0.0312	0.117	Altered group
HMGB3	Xq28	10.27	10.05	0.68	0.94	0.22	0.0313	0.117	Altered group
UFD1	22q11.21	10.41	10.3	0.35	0.43	0.11	0.0313	0.117	Altered group
LRRC61	7q36.1	8.27	8.08	0.63	0.77	0.19	0.0314	0.118	Altered group
CCN4	8q24.22	7.07	6.67	1.34	1.43	0.4	0.0314	0.118	Altered group
TCAIM	3p21.31	9.2	9.07	0.43	0.47	0.13	0.0315	0.118	Altered group
ZNF639	3q26.33	9.47	9.33	0.46	0.51	0.14	0.0316	0.118	Altered group
GTF2H2	5q13.2	7	6.7	0.99	1.05	0.3	0.0316	0.118	Altered group
PCDHB9	5q31.3	5.76	5.33	1.43	1.36	0.42	0.0316	0.118	Altered group
RPSA	3p22.1	13.09	12.91	0.63	0.6	0.18	0.0317	0.118	Altered group
UQCRC1	3p21.31	11.93	11.76	0.55	0.6	0.16	0.0317	0.118	Altered group
TMEM170A	16q23.1	9.43	9.29	0.47	0.53	0.14	0.0317	0.118	Altered group
C12ORF60	12p12.3	4.2	3.96	0.81	0.9	0.24	0.0319	0.119	Altered group
EMC8	16q24.1	9.25	9.11	0.46	0.51	0.14	0.0319	0.119	Altered group
FBXO5	6q25.2	8.33	8.15	0.6	0.7	0.18	0.032	0.119	Altered group
CAPN8	1q41	9.37	8.83	1.6	2.29	0.55	0.032	0.119	Altered group
CTLA4	2q33.2	6.29	5.91	1.25	1.38	0.38	0.032	0.119	Altered group
TNFAIP6	2q23.3	7.04	6.59	1.52	1.56	0.45	0.032	0.119	Altered group
PTPN7	1q32.1	7.94	7.57	1.23	1.31	0.37	0.032	0.119	Altered group
MIF	22q11.23	12.08	11.84	0.79	0.88	0.24	0.032	0.119	Altered group
METTL2B	7q32.1	8.47	8.34	0.43	0.54	0.13	0.0321	0.119	Altered group
ASIC3	7q36.1	3.41	3.05	1.22	1.29	0.37	0.0322	0.119	Altered group
ZIC2	13q32.3	5.48	4.46	3.22	3.01	1.02	0.0322	0.119	Altered group
COX18	4q13.3	8.82	8.67	0.5	0.53	0.15	0.0323	0.12	Altered group
CDC7	1p22.1	8.04	7.8	0.81	0.87	0.24	0.0323	0.12	Altered group
SYNGR2	17q25.3	12.38	12.21	0.57	0.72	0.17	0.0324	0.12	Altered group
COPG1	3q21.3	12.46	12.33	0.39	0.54	0.12	0.0324	0.12	Altered group
LILRB2	19q13.4	7.2	6.8	1.38	1.29	0.4	0.0325	0.12	Altered group
BCL2A1	15q25.1	7.19	6.79	1.35	1.41	0.4	0.0325	0.12	Altered group
FCRL6	1q23.2	3.87	3.37	1.7	1.7	0.5	0.0325	0.12	Altered group
UNC93B1	11q13.2	10.39	10.2	0.61	0.86	0.19	0.0326	0.12	Altered group
WT1	11p13	3.18	2.46	2.48	2.27	0.72	0.0326	0.12	Altered group
ZNF695	1q44	6.21	5.78	1.45	1.62	0.44	0.0328	0.121	Altered group
DHRS2	14q11.2	6.03	4.89	3.73	2.5	1.14	0.0328	0.121	Altered group
ADGRE2	19p13.12	7.73	7.35	1.32	1.14	0.38	0.0329	0.121	Altered group
SSBP4	19p13.11	9.2	9.06	0.46	0.53	0.14	0.033	0.121	Altered group
HROB	17q21.31	6.92	6.72	0.64	0.94	0.2	0.033	0.121	Altered group
RMC1	18q11.2	9.19	9.04	0.52	0.56	0.16	0.033	0.121	Altered group
OIP5	15q15.1	7.43	7.2	0.75	1.03	0.24	0.0331	0.122	Altered group
ZNF765	19q13.42	8.3	8.11	0.63	0.74	0.19	0.0331	0.122	Altered group
KRR1	12q21.2	9.8	9.64	0.54	0.5	0.16	0.0332	0.122	Altered group
CD8A	2p11.2	8.14	7.64	1.7	1.71	0.5	0.0333	0.122	Altered group
KIR2DS4	19q13.42	1.35	0.98	1.29	1.13	0.37	0.0333	0.122	Altered group
APEH	3p21.31	11.1	10.94	0.53	0.53	0.16	0.0333	0.122	Altered group
AOC2	17q21.31	3.94	3.65	1.01	0.98	0.3	0.0334	0.122	Altered group
RASGEF1B	4q21.21	8.13	7.88	0.85	0.88	0.25	0.0336	0.123	Altered group
XRCC3	14q32.33	8.38	8.2	0.58	0.66	0.17	0.0336	0.123	Altered group
DEPDC1B	5q12.1	8.53	8.3	0.72	1.08	0.23	0.0337	0.123	Altered group
CENPA	2p23.3	7.69	7.47	0.67	1.12	0.22	0.0337	0.123	Altered group
GAL3ST4	7q22.1	7.78	7.44	1.15	1.08	0.33	0.034	0.124	Altered group
MTIF2	2p16.1	10.14	10	0.47	0.53	0.14	0.0341	0.124	Altered group
POLR2H	3q27.1	10.03	9.87	0.5	0.62	0.15	0.0341	0.124	Altered group
EHF	11p13	11.15	10.81	1.02	1.38	0.34	0.0341	0.124	Altered group
RMDN3	15q15.1	9.78	9.66	0.39	0.47	0.12	0.0342	0.124	Altered group
BACH1	21q21.3	10.21	10.01	0.68	0.57	0.19	0.0342	0.124	Altered group
NPL	1q25.3	8.08	7.82	0.89	0.85	0.26	0.0343	0.125	Altered group
EIF2AK2	2p22.2	9.08	8.9	0.6	0.64	0.18	0.0344	0.125	Altered group
PTENP1	9p13.3	8.31	8.13	0.61	0.74	0.18	0.0344	0.125	Altered group
LIN9	1q42.12	7.99	7.81	0.61	0.69	0.18	0.0344	0.125	Altered group
EME1	17q21.33	6.81	6.61	0.62	1.02	0.2	0.0345	0.125	Altered group
SH3D21	1p34.3	7	6.67	1.13	1.26	0.34	0.0345	0.125	Altered group
PWP1	12q23.3	10.03	9.92	0.35	0.37	0.1	0.0346	0.125	Altered group
POLD1	19q13.3	9.39	9.19	0.69	0.8	0.21	0.0346	0.125	Altered group
CASP5	11q22.3	4.24	3.56	2.37	2.15	0.68	0.0347	0.126	Altered group
PFKFB2	1q32.1	10.55	10.25	1.01	1.08	0.3	0.0347	0.126	Altered group
JPT1	17q25.1	11.59	11.39	0.65	0.88	0.2	0.0348	0.126	Altered group
TPST2	22q12.1	8.73	8.57	0.55	0.56	0.16	0.0349	0.126	Altered group
TMSB10	2p11.2	14.18	13.95	0.8	0.81	0.23	0.0349	0.126	Altered group
CP	3q24-q25.1	7.82	7.03	2.76	2.47	0.79	0.035	0.126	Altered group
SLC19A1	21q22.3	8.4	8.18	0.74	0.92	0.23	0.0351	0.127	Altered group
DPP7	9q34.3	10.65	10.46	0.61	0.78	0.19	0.0351	0.127	Altered group
KRTCAP3	2p23.3	9.56	9.25	1.01	1.27	0.31	0.0351	0.127	Altered group
TRNT1	3p26.2	8.49	8.37	0.4	0.5	0.12	0.0351	0.127	Altered group
TNIP1	5q33.1	11.64	11.52	0.38	0.59	0.12	0.0353	0.127	Altered group
EIF2S1	14q23.3	10.8	10.68	0.41	0.42	0.12	0.0353	0.127	Altered group
NOP2	12p13.31	10.22	10.08	0.47	0.65	0.15	0.0353	0.127	Altered group
GRPEL2	5q32	8.98	8.81	0.59	0.55	0.17	0.0353	0.127	Altered group
BAIAP2L2	22q13.1	9.38	9.06	0.98	1.62	0.32	0.0354	0.127	Altered group
DSG2	18q12.1	12.78	12.44	1.17	1.19	0.34	0.0354	0.127	Altered group
SMAGP	12q13.13	9.74	9.54	0.62	0.92	0.2	0.0355	0.128	Altered group
HMG20B	19p13.3	10.04	9.89	0.52	0.49	0.15	0.0355	0.128	Altered group
SGCB	4q12	10.02	9.84	0.56	0.74	0.17	0.0355	0.128	Altered group
HSPA4L	4q28.1	7.79	7.26	1.82	1.73	0.52	0.0356	0.128	Altered group
PPP2CB	8p12	11.13	10.97	0.56	0.55	0.16	0.0356	0.128	Altered group
TSPAN1	1p34.1	11.48	10.98	1.64	2.15	0.5	0.0357	0.128	Altered group
SLC41A2	12q23.3	8.89	8.66	0.76	1.08	0.24	0.0357	0.128	Altered group
SPI1	11p11.2	8.69	8.37	1.09	1.16	0.32	0.0357	0.128	Altered group
GSTM4	1p13.3	10.06	9.77	0.98	1.01	0.29	0.0358	0.128	Altered group
PYCR1	17q25.3	10.89	10.69	0.62	0.99	0.2	0.0358	0.128	Altered group
TIGAR	12p13.32	9.18	9	0.64	0.63	0.18	0.0359	0.128	Altered group
MRPL44	2q36.1	9.4	9.28	0.39	0.42	0.12	0.0359	0.128	Altered group
HSPA1B	6p21.33	11.45	11.14	1.07	1.09	0.31	0.0361	0.129	Altered group
DNTTIP2	1p22.1	10.55	10.44	0.39	0.39	0.11	0.0361	0.129	Altered group
SGPL1	10q22.1	11.26	11.13	0.41	0.56	0.13	0.0362	0.129	Altered group
ATP2C1	3q22.1	11.6	11.46	0.47	0.52	0.14	0.0362	0.129	Altered group
GFM1	3q25.32	10.63	10.49	0.45	0.52	0.13	0.0362	0.129	Altered group
STAMBPL1	10q23.31	8.4	8.17	0.76	0.89	0.23	0.0363	0.129	Altered group
USP33	1p31.1	10.4	10.29	0.37	0.43	0.11	0.0363	0.129	Altered group
MUC1	1q22	13.31	12.82	1.66	1.93	0.49	0.0364	0.129	Altered group
MRPL3	3q22.1	11.14	11.02	0.42	0.5	0.12	0.0364	0.13	Altered group
CARS1	11p15.4	10.1	9.99	0.39	0.42	0.12	0.0364	0.13	Altered group
RRP1B	21q22.3	10.27	10.12	0.5	0.52	0.15	0.0365	0.13	Altered group
GPR3	1p36.11	4.97	4.6	1.31	1.15	0.37	0.0365	0.13	Altered group
MZT1	13q21.33	9.41	9.24	0.58	0.73	0.18	0.0365	0.13	Altered group
PDCD1	2q37.3	5.5	5.11	1.32	1.56	0.39	0.0366	0.13	Altered group
BRCC3	Xq28	9.63	9.48	0.52	0.57	0.15	0.0368	0.13	Altered group
RBMXL1	1p22.2	9.4	9.27	0.46	0.37	0.13	0.0368	0.13	Altered group
PLCD3	17q21.31	10.53	10.22	1.07	1.15	0.31	0.0368	0.13	Altered group
GLRX3	10q26.3	10.22	10.08	0.48	0.51	0.14	0.0371	0.131	Altered group
POSTN	13q13.3	12.36	11.92	1.55	1.41	0.44	0.0371	0.131	Altered group
TRAIP	3p21.31	7.1	6.88	0.75	0.91	0.22	0.0372	0.131	Altered group
APAF1	12q23.1	9.62	9.47	0.51	0.6	0.15	0.0373	0.132	Altered group
STIP1	11q13.1	12.08	11.94	0.46	0.57	0.14	0.0373	0.132	Altered group
NDUFS7	19p13.3	9.77	9.6	0.61	0.63	0.18	0.0374	0.132	Altered group
EFTUD2	17q21.31	11.19	11.08	0.35	0.47	0.11	0.0374	0.132	Altered group
ZNF544	19q13.43	8.87	8.6	0.93	1.05	0.27	0.0375	0.132	Altered group
EIF2S3	Xp22.11	12.4	12.23	0.59	0.55	0.17	0.0375	0.132	Altered group
EAF1	3p25.1	9.95	9.82	0.45	0.46	0.13	0.0375	0.132	Altered group
SARS1	1p13.3	11.26	11.15	0.38	0.43	0.11	0.0375	0.132	Altered group
CCDC78	16p13.3	4.86	4.49	1.25	1.41	0.37	0.0376	0.132	Altered group
STS	Xp22.31	9.37	9.01	1.29	1.05	0.36	0.0376	0.132	Altered group
PTBP1	19p13.3	12.64	12.55	0.3	0.4	0.09	0.0376	0.132	Altered group
RANBP1	22q11.21	10.75	10.6	0.53	0.66	0.16	0.0376	0.132	Altered group
SFRP2	4q31.3	10.45	9.66	2.65	3.11	0.78	0.0377	0.133	Altered group
POLR2A	17p13.1	12.43	12.27	0.55	0.53	0.16	0.0378	0.133	Altered group
MTMR4	17q22	10.03	9.87	0.54	0.55	0.16	0.0379	0.133	Altered group
ZNF432	19q13.41	7.34	7.09	0.85	0.85	0.24	0.0379	0.133	Altered group
PPM1D	17q23.3	8.59	8.48	0.37	0.42	0.11	0.0379	0.133	Altered group
CCDC18	1p22.1	7.04	6.83	0.72	0.93	0.22	0.038	0.133	Altered group
CEP135	4q12	8.09	7.94	0.51	0.62	0.15	0.038	0.133	Altered group
UBE2D1	10q21.1	9.26	9.13	0.47	0.47	0.14	0.038	0.133	Altered group
INHBA	7p14.1	8.39	8.01	1.31	1.48	0.38	0.038	0.133	Altered group
OSBPL5	11p15.4	9.02	8.8	0.72	0.95	0.22	0.0381	0.133	Altered group
PMPCA	9q34.3	10.17	10.04	0.45	0.5	0.13	0.0381	0.133	Altered group
PTEN	10q23.31	10.93	10.79	0.47	0.63	0.14	0.0383	0.134	Altered group
NDC80	18p11.32	8.84	8.61	0.75	0.96	0.22	0.0383	0.134	Altered group
SLC9C2	1q25.1	1.55	1.07	1.63	1.13	0.48	0.0383	0.134	Altered group
TMEM106A	17q21.31	7.03	6.82	0.69	0.92	0.21	0.0383	0.134	Altered group
NEDD1	12q23.1	9.24	9.12	0.4	0.51	0.12	0.0383	0.134	Altered group
PNP	14q11.2	11.05	10.87	0.59	0.73	0.18	0.0384	0.134	Altered group
DOK4	16q21	10.55	10.37	0.61	0.85	0.19	0.0385	0.134	Altered group
HAUS6	9p22.1	9.17	8.99	0.63	0.67	0.18	0.0385	0.134	Altered group
OSR2	8q22.2	7.26	7.01	0.79	1.28	0.25	0.0388	0.135	Altered group
INO80	15q15.1	9.98	9.88	0.38	0.4	0.11	0.0388	0.135	Altered group
MRPL50	9q31.1	9.51	9.35	0.54	0.6	0.16	0.0388	0.135	Altered group
ERCC6L	Xq13.1	7.58	7.31	0.96	1	0.28	0.0388	0.135	Altered group
DNAJA1	9p21.1	11.89	11.74	0.48	0.6	0.14	0.0388	0.135	Altered group
SOD1	21q22.11	12.08	11.89	0.64	0.7	0.19	0.0389	0.135	Altered group
SPIN4	Xq11.1	8.51	8.22	1.01	1.03	0.29	0.0389	0.135	Altered group
MARS2	2q33.1	8.28	8.1	0.62	0.65	0.18	0.0389	0.135	Altered group
SIM2	21q22.13	8.51	8.22	0.97	1.24	0.29	0.039	0.136	Altered group
NUP88	17p13.2	10.04	9.9	0.52	0.47	0.15	0.0391	0.136	Altered group
CD70	19p13.3	4.47	4.02	1.57	1.72	0.45	0.0392	0.136	Altered group
COL5A2	2q32.2	12.29	11.95	1.2	1.13	0.34	0.0392	0.136	Altered group
KDELR3	22q13.1	10.17	9.93	0.8	1	0.24	0.0392	0.136	Altered group
FCHSD2	11q13.4	9.42	9.26	0.56	0.68	0.16	0.0392	0.136	Altered group
C8ORF58	8p21.3	7.02	6.85	0.56	0.67	0.17	0.0393	0.136	Altered group
PTBP3	9q32	12.03	11.9	0.47	0.57	0.14	0.0394	0.136	Altered group
FANCB	Xp22.2	5.51	5.27	0.79	1.02	0.23	0.0394	0.137	Altered group
CXCL13	4q21.1	8.67	8.07	2.03	2.45	0.6	0.0394	0.137	Altered group
HSPA5	9q33.3	14.35	14.22	0.42	0.52	0.12	0.0395	0.137	Altered group
TOR4A	9q34.3	10.31	9.99	1.1	1.38	0.33	0.0395	0.137	Altered group
CNIH1	14q22.2	10.92	10.78	0.49	0.48	0.14	0.0395	0.137	Altered group
YDJC	22q11.21	9.01	8.83	0.59	0.78	0.18	0.0395	0.137	Altered group
NMU	4q12	6.56	5.86	2.43	2.5	0.69	0.0395	0.137	Altered group
GPSM2	1p13.3	9.69	9.52	0.58	0.68	0.17	0.0397	0.137	Altered group
ATP13A1	19p13.11	10.83	10.68	0.53	0.46	0.15	0.0397	0.137	Altered group
PLBD1	12p13.1	11.28	10.94	1.19	1.19	0.34	0.0397	0.137	Altered group
BNIP1	5q35.1	7.8	7.67	0.48	0.51	0.14	0.0398	0.137	Altered group
CATSPERB	14q32.12	5.79	5.25	1.83	2.21	0.54	0.0399	0.138	Altered group
TIMM44	19p13.2	9.42	9.27	0.54	0.52	0.15	0.0399	0.138	Altered group
PLAAT4	11q12.3	10.23	9.71	1.87	1.64	0.52	0.04	0.138	Altered group
MRM3	17p13.3	8.18	8.03	0.5	0.55	0.14	0.04	0.138	Altered group
P4HTM	3p21.31	9.14	8.99	0.55	0.59	0.16	0.0401	0.138	Altered group
LYSMD3	5q14.3	9.13	9.01	0.41	0.48	0.12	0.0404	0.139	Altered group
PHB2	12p13.31	11.77	11.59	0.62	0.65	0.18	0.0404	0.139	Altered group
POLRMT	19p13.3	9.86	9.71	0.5	0.51	0.14	0.0405	0.139	Altered group
PPIF	10q22.3	11.15	10.97	0.63	0.7	0.18	0.0406	0.139	Altered group
WDR18	19p13.3	9.34	9.18	0.58	0.62	0.17	0.0407	0.139	Altered group
NAA10	Xq28	10.24	10.09	0.54	0.57	0.15	0.0407	0.139	Altered group
SPTAN1	9q34.11	13.18	13.05	0.47	0.46	0.13	0.0408	0.139	Altered group
FANCI	15q26.1	10.29	10.1	0.63	0.9	0.19	0.0408	0.139	Altered group
NQO2	6p25.2	8.92	8.71	0.74	0.78	0.21	0.0409	0.14	Altered group
SAMSN1	21q11.2	7.96	7.62	1.18	1.25	0.34	0.0409	0.14	Altered group
APOBEC3H	22q13.1	3.47	3.05	1.52	1.41	0.42	0.0411	0.14	Altered group
MCM3	6p12.2	11.77	11.62	0.52	0.65	0.15	0.0411	0.14	Altered group
TMEM52B	12p13.2	4.1	3.71	1.38	1.27	0.38	0.0412	0.14	Altered group
TCAF1	7q35	8.56	8.35	0.72	0.78	0.21	0.0413	0.141	Altered group
NIPA1	15q11.2	9.54	9.39	0.55	0.61	0.16	0.0413	0.141	Altered group
PRPF40A	2q23.3	11.62	11.52	0.35	0.42	0.1	0.0413	0.141	Altered group
LCP2	5q35.1	9.19	8.87	1.14	1.05	0.32	0.0414	0.141	Altered group
ADORA3	1p13.2	6.93	6.52	1.46	1.39	0.41	0.0415	0.141	Altered group
TNFSF4	1q25.1	6.81	6.46	1.25	1.27	0.35	0.0415	0.141	Altered group
GTPBP8	3q13.2	7.6	7.47	0.46	0.44	0.13	0.0416	0.141	Altered group
PARP12	7q34	10.34	10.12	0.78	0.65	0.21	0.0416	0.141	Altered group
ANKMY2	7p21.1	9.41	9.25	0.59	0.6	0.17	0.0416	0.141	Altered group
SMU1	9p21.1	10.73	10.62	0.37	0.48	0.11	0.0417	0.141	Altered group
DR1	1p22.1	10.34	10.24	0.37	0.38	0.1	0.0418	0.142	Altered group
ESYT2	7q36.3	11.58	11.41	0.59	0.59	0.17	0.0418	0.142	Altered group
DNPEP	2q35	10.71	10.6	0.41	0.43	0.12	0.0418	0.142	Altered group
CENPK	5q12.3	7.62	7.43	0.64	0.91	0.19	0.0419	0.142	Altered group
DUSP4	8p12	9.56	9.18	1.37	1.33	0.38	0.0419	0.142	Altered group
PAXIP1	7q36.2	8.91	8.77	0.47	0.51	0.13	0.0421	0.142	Altered group
ARFGAP3	22q13.2	10.53	10.38	0.55	0.51	0.15	0.0421	0.142	Altered group
UQCRC2	16p12.2	12.15	12	0.52	0.54	0.15	0.0421	0.142	Altered group
TLE6	19p13.3	4.19	3.75	1.57	1.55	0.44	0.0422	0.142	Altered group
PRDX1	1p34.1	13.23	13.09	0.48	0.62	0.14	0.0422	0.143	Altered group
SLC25A10	17q25.3	9.74	9.55	0.63	0.91	0.19	0.0423	0.143	Altered group
CNOT6L	4q21.1	10.25	10.1	0.52	0.53	0.15	0.0423	0.143	Altered group
BCL10	1p22.3	9.47	9.32	0.55	0.59	0.16	0.0423	0.143	Altered group
SNRNP40	1p35.2	9.75	9.64	0.41	0.43	0.11	0.0423	0.143	Altered group
APOBR	16p12.1	8.32	8.07	0.86	1.09	0.25	0.0424	0.143	Altered group
TMEM50A	1p36.11	11.52	11.42	0.35	0.38	0.1	0.0424	0.143	Altered group
CALHM6	6q22.1	6.91	6.45	1.66	1.51	0.46	0.0424	0.143	Altered group
RUFY4	2q35	3.79	3.36	1.56	1.53	0.43	0.0426	0.143	Altered group
POMGNT1	1p34.1	10.08	9.95	0.47	0.44	0.13	0.0426	0.143	Altered group
SLC12A2	5q23.3	12.39	12.04	1.26	1.29	0.35	0.0428	0.144	Altered group
MANBA	4q24	9.66	9.49	0.61	0.57	0.17	0.0428	0.144	Altered group
GRN	17q21.31	13.11	12.96	0.52	0.6	0.15	0.0428	0.144	Altered group
ATG7	3p25.3	9.43	9.32	0.39	0.38	0.11	0.043	0.144	Altered group
RFC2	7q11.23	9.4	9.25	0.54	0.61	0.15	0.043	0.144	Altered group
DIAPH3	13q21.2	8.31	8.06	0.9	1.02	0.26	0.0431	0.144	Altered group
OXSM	3p24.2	7.8	7.64	0.59	0.56	0.16	0.0432	0.145	Altered group
FOXA1	14q21.1	9.44	8.99	1.44	1.85	0.45	0.0432	0.145	Altered group
TMEM52	1p36.33	5.75	5.33	1.47	1.62	0.42	0.0433	0.145	Altered group
ANKHD1-EIF4EBP3	5q31.3	10.2	10.02	0.66	0.68	0.19	0.0433	0.145	Altered group
HMGN4	6p22.2	10.84	10.68	0.58	0.5	0.16	0.0434	0.145	Altered group
SNHG1	11q12.3	9.81	9.61	0.69	0.89	0.2	0.0434	0.145	Altered group
PSMD14	2q24.2	10.81	10.7	0.38	0.49	0.11	0.0434	0.145	Altered group
LSM7	19p13.3	9.57	9.38	0.69	0.7	0.19	0.0435	0.145	Altered group
MIER1	1p31.3	10.27	10.15	0.41	0.41	0.11	0.0435	0.145	Altered group
MTPAP	10p11.23	9.59	9.45	0.49	0.51	0.14	0.0435	0.145	Altered group
CDC37	19p13.2	11.65	11.54	0.39	0.45	0.11	0.0437	0.146	Altered group
FAM136A	2p13.3	10.34	10.21	0.45	0.54	0.13	0.0438	0.146	Altered group
CDC20	1p34.2	10.18	9.94	0.8	1.13	0.24	0.044	0.146	Altered group
HLA-DRA	6p21.32	13.87	13.44	1.59	1.36	0.43	0.0441	0.146	Altered group
TINAGL1	1p35.2	11.18	10.97	0.75	0.82	0.21	0.0441	0.146	Altered group
CYB561D2	3p21.31	8.74	8.58	0.56	0.69	0.16	0.0441	0.146	Altered group
IL27	16p12.1-p11.2	1.84	1.54	1.09	1.02	0.3	0.0442	0.146	Altered group
GSTCD	4q24	8.23	8.03	0.74	0.6	0.2	0.0442	0.146	Altered group
MED31	17p13.1	7.01	6.85	0.58	0.56	0.16	0.0445	0.147	Altered group
HLA-DQA1	6p21.32	10.38	9.84	1.96	1.77	0.54	0.0445	0.147	Altered group
C6ORF52	6p24.2	2.79	2.41	1.41	1.3	0.39	0.0445	0.147	Altered group
PGD	1p36.22	11.43	11.27	0.55	0.79	0.16	0.0448	0.148	Altered group
MIB2	1p36.33	9.25	9.02	0.83	0.81	0.23	0.0448	0.148	Altered group
FHIT	3p14.2	5.37	5.1	0.98	1.11	0.28	0.0448	0.148	Altered group
ATAD5	17q11.2	8.09	7.88	0.74	0.87	0.21	0.0448	0.148	Altered group
TPRXL	3p25.1	4.8	4.02	2.63	2.49	0.78	0.0448	0.148	Altered group
CDC23	5q31.2	9.6	9.49	0.38	0.39	0.11	0.0449	0.148	Altered group
PGM2	4p14	9.85	9.71	0.51	0.52	0.14	0.0451	0.148	Altered group
ACRBP	12p13.31	5.84	5.48	1.29	1.34	0.36	0.0451	0.148	Altered group
ANOS1	Xp22.31	7.68	7.25	1.53	1.54	0.42	0.0453	0.149	Altered group
MAFB	20q12	9.28	8.97	1.12	1.17	0.31	0.0453	0.149	Altered group
PCM1	8p22	11.55	11.35	0.75	0.65	0.2	0.0453	0.149	Altered group
HDAC1	1p35.2-p35.1	12.22	12.08	0.46	0.6	0.13	0.0453	0.149	Altered group
IKBKB	8p11.21	9.81	9.68	0.47	0.49	0.13	0.0454	0.149	Altered group
ZFP91	11q12.1	11.17	11.08	0.32	0.35	0.09	0.0455	0.149	Altered group
RIPK1	6p25.2	9.91	9.81	0.38	0.36	0.1	0.0456	0.15	Altered group
TRIM21	11p15.4	9.28	9.11	0.61	0.65	0.17	0.0457	0.15	Altered group
DLD	7q31.1	11.18	11.02	0.61	0.53	0.17	0.0458	0.15	Altered group
NINJ1	9q22.31	9.72	9.54	0.66	0.65	0.18	0.0459	0.15	Altered group
CHAC2	2p16.2	6.88	6.66	0.79	0.88	0.22	0.0459	0.15	Altered group
FOXD4L1	2q14.1	2.49	2.21	0.98	1.05	0.27	0.046	0.151	Altered group
CKAP2L	2q14.1	8.01	7.79	0.76	0.99	0.22	0.046	0.151	Altered group
SAPCD2	9q34.3	9.8	9.57	0.74	1.23	0.23	0.046	0.151	Altered group
POGLUT1	3q13.33	8.81	8.71	0.35	0.47	0.1	0.0461	0.151	Altered group
LAMC2	1q25.3	12.19	11.78	1.36	1.59	0.41	0.0461	0.151	Altered group
TENT2	5q14.1	10	9.89	0.38	0.45	0.11	0.0461	0.151	Altered group
ATL3	11q13.1	9.28	9.11	0.62	0.64	0.17	0.0462	0.151	Altered group
DNAJC9	10q22.2	9.87	9.73	0.48	0.58	0.14	0.0463	0.151	Altered group
TRIM16	17p12	10.41	10.22	0.62	0.97	0.19	0.0463	0.151	Altered group
KIFC1	6p21.32	9.53	9.32	0.71	1.01	0.21	0.0465	0.152	Altered group
SHMT1	17p11.2	9.5	9.32	0.67	0.7	0.18	0.0465	0.152	Altered group
CDK16	Xp11.3	10.92	10.78	0.49	0.53	0.14	0.0466	0.152	Altered group
LDLR	19p13.2	11.54	11.3	0.85	0.98	0.24	0.0468	0.152	Altered group
DHRS4	14q11.2	9.21	8.91	1.06	1.25	0.3	0.0468	0.152	Altered group
LEMD1	1q32.1	3.68	3.05	2.09	2.27	0.62	0.0469	0.152	Altered group
CHAC1	15q15.1	7.21	6.87	1.24	1.17	0.34	0.0469	0.152	Altered group
NEK11	3q22.1	6.86	6.62	0.88	0.96	0.24	0.047	0.153	Altered group
MOV10	1p13.2	10.29	10.14	0.54	0.59	0.15	0.047	0.153	Altered group
PTPN6	12p13.31	10.09	9.96	0.46	0.68	0.14	0.047	0.153	Altered group
MAP2K4	17p12	9.44	9.31	0.44	0.57	0.13	0.0471	0.153	Altered group
PSMD13	11p15.5	11.43	11.33	0.35	0.44	0.1	0.0471	0.153	Altered group
CFAP47	Xp21.1	1.32	0.86	1.71	1.4	0.46	0.0471	0.153	Altered group
BSG	19p13.3	13.48	13.32	0.59	0.59	0.16	0.0473	0.153	Altered group
TRAP1	16p13.3	11.08	10.9	0.64	0.64	0.18	0.0474	0.154	Altered group
HINT1	5q23.3	11.97	11.81	0.6	0.62	0.17	0.0475	0.154	Altered group
DNA2	10q21.3	7.9	7.68	0.77	1	0.22	0.0475	0.154	Altered group
OAS1	12q24.13	10.75	10.49	0.95	1.14	0.27	0.0475	0.154	Altered group
SLAMF7	1q23.3	8.87	8.42	1.67	1.59	0.45	0.0476	0.154	Altered group
PIAS2	18q21.1	7.71	7.53	0.63	0.7	0.17	0.0476	0.154	Altered group
ALG9	11q23.1	9.06	8.96	0.36	0.42	0.1	0.0479	0.155	Altered group
CTNNA1	5q31.2	13.17	13.05	0.42	0.6	0.12	0.048	0.155	Altered group
TTC38	22q13.31	9.93	9.74	0.67	0.73	0.19	0.048	0.155	Altered group
NDUFA12	12q22	10.14	9.98	0.57	0.59	0.16	0.0481	0.155	Altered group
LYPLA1	8q11.23	11.01	10.85	0.58	0.63	0.16	0.0481	0.155	Altered group
TSPEAR-AS2	21q22.3	2.84	2.46	1.26	1.59	0.39	0.0481	0.155	Altered group
UBE2J1	6q15	11.16	11.06	0.35	0.45	0.1	0.0482	0.155	Altered group
FDFT1	8p23.1	11.84	11.59	0.93	0.92	0.25	0.0482	0.155	Altered group
SDSL	12q24.13	7.73	7.55	0.64	0.76	0.18	0.0483	0.155	Altered group
CCNJ	10q24.1	8.21	8.03	0.65	0.61	0.18	0.0484	0.156	Altered group
ZZZ3	1p31.1	9.64	9.53	0.39	0.42	0.11	0.0484	0.156	Altered group
ASPM	1q31.3	9.8	9.56	0.83	1.07	0.24	0.0484	0.156	Altered group
THOP1	19p13.3	9.75	9.6	0.56	0.63	0.16	0.0487	0.156	Altered group
SNX2	5q23.2	10.53	10.41	0.43	0.49	0.12	0.0487	0.156	Altered group
RPS6KA4	11q13.1	10.24	10.1	0.51	0.61	0.14	0.0488	0.157	Altered group
UBE2G1	17p13.2	10.49	10.4	0.34	0.4	0.09	0.0489	0.157	Altered group
CDC42	1p36.12	12.63	12.51	0.44	0.42	0.12	0.0489	0.157	Altered group
ITGA6	2q31.1	12.77	12.56	0.74	0.91	0.21	0.0491	0.157	Altered group
CENPI	Xq22.1	6.42	6.14	1.01	1.1	0.28	0.0491	0.157	Altered group
MAP3K5	6q23.3	9.56	9.37	0.69	0.71	0.19	0.0491	0.157	Altered group
MAP3K13	3q27.2	6.95	6.7	0.87	1.08	0.25	0.0492	0.157	Altered group
CPT1B	22q13.33	7.79	7.55	0.81	1.17	0.24	0.0492	0.157	Altered group
CD47	3q13.12	11.57	11.4	0.62	0.64	0.17	0.0493	0.157	Altered group
AKAP14	Xq24	1.36	0.97	1.37	1.05	0.39	0.0495	0.158	Altered group
RRM1	11p15.4	10.91	10.75	0.61	0.56	0.16	0.0496	0.158	Altered group
NCR1	19q13.42	1.82	1.44	1.42	1.2	0.38	0.0497	0.158	Altered group
STT3A	11q24.2	12	11.89	0.39	0.47	0.11	0.0498	0.159	Altered group
NUP205	7q33	10.67	10.51	0.61	0.56	0.16	0.0499	0.159	Altered group
FXYD3	19q13.12	12.01	11.7	1.05	1.58	0.31	0.0499	0.159	Altered group
C4BPB	1q32.1	7.33	6.75	2.1	2.33	0.58	0.05	0.159	Altered group
PML	15q24.1	11.12	10.94	0.66	0.65	0.18	0.0502	0.16	Altered group
PLA2G4A	1q31.1	8.72	8.38	1.21	1.56	0.34	0.0502	0.16	Altered group
ZNF721	4p16.3	9.05	8.86	0.7	0.62	0.19	0.0502	0.16	Altered group
SNHG15	7p13	8.68	8.5	0.65	0.68	0.18	0.0503	0.16	Altered group
CNTROB	17p13.1	9.17	9.04	0.48	0.47	0.13	0.0504	0.16	Altered group
ATG5	6q21	10.15	10.03	0.41	0.53	0.12	0.0505	0.16	Altered group
NSMAF	8q12.1	9.69	9.56	0.51	0.5	0.14	0.0507	0.161	Altered group
CCT5	5p15.2	12.75	12.62	0.48	0.57	0.13	0.0507	0.161	Altered group
PLPP5	8p11.23	9.79	9.6	0.71	0.69	0.19	0.0507	0.161	Altered group
CSTF2	Xq22.1	9.13	8.97	0.58	0.6	0.16	0.0507	0.161	Altered group
WDR3	1p12	9.91	9.76	0.56	0.58	0.15	0.0508	0.161	Altered group
NAA38	17p13.1	8.99	8.8	0.7	0.7	0.19	0.0508	0.161	Altered group
PLAA	9p21.2	9.85	9.69	0.59	0.7	0.16	0.0508	0.161	Altered group
CXADR	21q21.1	9.41	9.14	0.94	1.33	0.27	0.051	0.161	Altered group
ALDH18A1	10q24.1	11.57	11.42	0.53	0.54	0.14	0.051	0.161	Altered group
RSPH1	21q22.3	6.96	6.64	1.16	1.36	0.32	0.051	0.161	Altered group
KCTD1	18q11.2	8.51	8.27	0.88	0.98	0.24	0.0511	0.162	Altered group
KEAP1	19p13.2	10.51	10.39	0.47	0.47	0.13	0.0513	0.162	Altered group
CCNG1	5q34	11.1	10.93	0.6	0.72	0.17	0.0514	0.162	Altered group
ZNF816	19q13.41	7.96	7.74	0.78	0.96	0.22	0.0514	0.162	Altered group
PSMB7	9q33.3	11.16	11.04	0.43	0.55	0.12	0.0515	0.162	Altered group
RFWD3	16q23.1	10.01	9.87	0.51	0.61	0.14	0.0515	0.162	Altered group
ANP32E	1q21.2	11.13	10.95	0.68	0.67	0.18	0.0515	0.162	Altered group
NIPAL1	4p12	6.5	6.18	1.16	1.38	0.32	0.0516	0.163	Altered group
PODXL	7q32.3	11.25	11.04	0.81	0.78	0.22	0.0516	0.163	Altered group
CD53	1p13.3	9.98	9.63	1.33	1.3	0.36	0.0517	0.163	Altered group
ZNF57	19p13.3	7.6	7.41	0.67	0.74	0.18	0.0518	0.163	Altered group
CIB1	15q26.1	11.7	11.52	0.66	0.76	0.18	0.0519	0.163	Altered group
AGRN	1p36.33	12.56	12.32	0.89	0.87	0.24	0.0521	0.164	Altered group
PEX7	6q23.3	7.61	7.46	0.57	0.63	0.15	0.0522	0.164	Altered group
UBASH3A	21q22.3	5.06	4.68	1.37	1.54	0.37	0.0522	0.164	Altered group
SSR1	6p24.3	12.19	12.09	0.34	0.46	0.1	0.0522	0.164	Altered group
CYP2S1	19q13.2	11.29	10.92	1.34	1.54	0.37	0.0522	0.164	Altered group
NF2	22q12.2	9.76	9.61	0.54	0.51	0.14	0.0522	0.164	Altered group
DDTL	22q11.23	8.72	8.48	0.87	0.82	0.23	0.0522	0.164	Altered group
ULBP3	6q25.1	5.67	5.27	1.52	1.45	0.41	0.0522	0.164	Altered group
POMK	8p11.21	5.81	5.54	1.01	1.04	0.27	0.0523	0.164	Altered group
B9D2	19q13.2	6.67	6.51	0.58	0.62	0.16	0.0524	0.164	Altered group
CEP57L1	6q21	7.42	7.26	0.58	0.59	0.16	0.0524	0.164	Altered group
NUF2	1q23.3	8.63	8.4	0.85	1.06	0.24	0.0525	0.164	Altered group
ACTR3B	7q36.1-q36.2	7.36	7.19	0.62	0.74	0.17	0.0525	0.164	Altered group
TOMM40L	1q23.3	8.56	8.41	0.57	0.62	0.15	0.0529	0.165	Altered group
LOX	5q23.1	9.24	8.89	1.29	1.25	0.34	0.0531	0.165	Altered group
SIGLEC16	19q13.33	3.28	2.96	1.2	1.21	0.32	0.0531	0.165	Altered group
CTAGE6	7q35	2.9	2.64	0.96	1.03	0.26	0.0532	0.166	Altered group
TAP1	6p21.32	12.45	12.13	1.23	1.03	0.32	0.0532	0.166	Altered group
NOM1	7q36.3	9.39	9.26	0.48	0.54	0.13	0.0532	0.166	Altered group
PWP2	21q22.3	9.51	9.39	0.45	0.52	0.12	0.0532	0.166	Altered group
ERLIN2	8p11.23	10.65	10.47	0.72	0.59	0.19	0.0532	0.166	Altered group
GFI1	1p22.1	6.01	5.7	1.17	1.26	0.32	0.0534	0.166	Altered group
IL18RAP	2q12.1	4.77	4.41	1.38	1.38	0.37	0.0535	0.166	Altered group
VSNL1	2p24.2	6.94	6.31	2.32	2.55	0.63	0.0536	0.166	Altered group
C5AR1	19q13.32	8.2	7.87	1.21	1.26	0.32	0.0537	0.167	Altered group
MED14	Xp11.4	10.82	10.69	0.49	0.56	0.13	0.0538	0.167	Altered group
PA2G4	12q13.2	11.99	11.85	0.51	0.62	0.14	0.0539	0.167	Altered group
SLC9A7	Xp11.3	6.49	6.16	1.21	1.32	0.33	0.0542	0.168	Altered group
PSRC1	1p13.3	7.56	7.33	0.81	0.97	0.22	0.0543	0.168	Altered group
S100A5	1q21.3	1.92	1.56	1.37	1.29	0.36	0.0543	0.168	Altered group
MAP3K6	1p36.11	9.12	8.91	0.77	0.84	0.21	0.0544	0.168	Altered group
HS3ST1	4p15.33	8.65	8.32	1.24	1.24	0.33	0.0545	0.168	Altered group
CD96	3q13.13-q13.2	7.56	7.19	1.38	1.45	0.37	0.0545	0.168	Altered group
KTN1	14q22.1	12.33	12.19	0.52	0.54	0.14	0.0547	0.169	Altered group
SKA2	17q23.2	9.66	9.52	0.52	0.58	0.14	0.0547	0.169	Altered group
BTBD1	15q25.2	10.7	10.59	0.43	0.43	0.11	0.0549	0.169	Altered group
SULT1B1	4q13.3	6.51	5.95	2.04	2.45	0.56	0.0549	0.169	Altered group
SYK	9q22.2	10.42	10.27	0.52	0.9	0.16	0.055	0.169	Altered group
NSA2	5q13.3	10.74	10.58	0.58	0.64	0.16	0.055	0.169	Altered group
TSFM	12q14.1	9.62	9.46	0.62	0.62	0.16	0.055	0.169	Altered group
NOL11	17q24.2	10.14	10.04	0.38	0.47	0.1	0.0551	0.169	Altered group
ZNF267	16p11.2	9.13	9.01	0.42	0.56	0.12	0.0551	0.169	Altered group
LRFN3	19q13.12	8.08	7.9	0.69	0.61	0.18	0.0552	0.169	Altered group
SELENOI	2p23.3	10.52	10.37	0.54	0.69	0.15	0.0552	0.169	Altered group
PLK1	16p12.2	9.98	9.78	0.7	1.05	0.2	0.0553	0.17	Altered group
LMNTD2	11p15.5	5.18	4.94	0.89	0.97	0.24	0.0553	0.17	Altered group
MMP8	11q22.2	2.18	1.66	2.04	1.64	0.53	0.0554	0.17	Altered group
CHI3L1	1q32.1	9.01	8.54	1.71	1.95	0.46	0.0555	0.17	Altered group
TNFRSF9	1p36.23	5.37	5	1.38	1.5	0.37	0.0555	0.17	Altered group
MRPS2	9q34.3	10.08	9.92	0.61	0.63	0.16	0.0555	0.17	Altered group
BTF3	5q13.2	13.04	12.9	0.54	0.58	0.14	0.0557	0.17	Altered group
CRYBB1	22q12.1	2.3	1.98	1.22	1.18	0.32	0.0559	0.17	Altered group
G3BP1	5q33.1	11.43	11.32	0.41	0.45	0.11	0.0559	0.17	Altered group
NAA15	4q31.1	10.54	10.41	0.51	0.5	0.13	0.0559	0.171	Altered group
SIRPG	20p13	6.15	5.75	1.51	1.59	0.4	0.0561	0.171	Altered group
ESPL1	12q13.13	9.05	8.81	0.87	1.18	0.24	0.0562	0.171	Altered group
WDR75	2q32.2	10.07	9.96	0.4	0.49	0.11	0.0562	0.171	Altered group
CISD2	4q24	9.44	9.32	0.47	0.5	0.12	0.0563	0.171	Altered group
TMEM144	4q32.1	8.74	8.53	0.72	1.09	0.21	0.0564	0.171	Altered group
CIAO2A	15q22.31	9.98	9.85	0.47	0.54	0.13	0.0564	0.171	Altered group
LLGL2	17q25.1	11.67	11.51	0.58	0.89	0.17	0.0565	0.171	Altered group
AJUBA	14q11.2	9.39	9.15	0.87	1.04	0.23	0.0565	0.171	Altered group
SLC2A1	1p34.2	11.25	10.94	1.19	1.31	0.32	0.0566	0.172	Altered group
WDR43	2p23.2	10.5	10.38	0.45	0.52	0.12	0.0566	0.172	Altered group
RND1	12q13.12	8.01	7.72	1.01	1.38	0.28	0.0566	0.172	Altered group
SLA2	20q11.23	6.07	5.72	1.37	1.37	0.36	0.0568	0.172	Altered group
CCT4	2p15	12.11	12	0.41	0.47	0.11	0.0568	0.172	Altered group
NEK1	4q33	8.24	8.1	0.55	0.61	0.15	0.0569	0.172	Altered group
TOP3A	17p11.2	8.9	8.77	0.47	0.51	0.13	0.057	0.172	Altered group
PHAX	5q23.2	8.68	8.58	0.39	0.39	0.1	0.0571	0.173	Altered group
TNFRSF12A	16p13.3	10.02	9.79	0.83	1.1	0.23	0.0572	0.173	Altered group
SLC66A3	2p25.1	9.23	9.07	0.62	0.66	0.16	0.0572	0.173	Altered group
TOMM22	22q13.1	10.15	10.03	0.46	0.51	0.12	0.0574	0.173	Altered group
GJB2	13q12.11	10.07	9.81	0.92	1.32	0.26	0.0575	0.174	Altered group
RUSC1	1q22	10.12	10.01	0.4	0.46	0.11	0.0575	0.174	Altered group
NPM3	10q24.32	9.03	8.79	0.94	0.91	0.25	0.0576	0.174	Altered group
HMGB1P1	20q13.31	8.24	7.92	1.17	1.41	0.32	0.0577	0.174	Altered group
TMEM68	8q12.1	9.02	8.88	0.5	0.63	0.14	0.0579	0.174	Altered group
RPL26	17p13.1	13.65	13.46	0.73	0.8	0.19	0.0579	0.174	Altered group
CCR8	3p22.1	4.17	3.82	1.36	1.36	0.36	0.058	0.175	Altered group
STX18	4p16.3-p16.2	9.27	9.14	0.5	0.49	0.13	0.0581	0.175	Altered group
SH3BGRL3	1p36.11	12.47	12.28	0.73	0.76	0.19	0.0582	0.175	Altered group
ANKRD17	4q13.3	11.31	11.2	0.42	0.42	0.11	0.0582	0.175	Altered group
LUC7L2	7q34	11.07	11	0.28	0.33	0.08	0.0583	0.175	Altered group
GEN1	2p24.2	8.96	8.8	0.62	0.75	0.17	0.0583	0.175	Altered group
SIGLEC10	19q13.41	7.57	7.16	1.57	1.45	0.41	0.0584	0.175	Altered group
MDM2	12q15	11.35	11.15	0.71	0.93	0.19	0.0584	0.175	Altered group
KDM6A	Xp11.3	9.65	9.51	0.51	0.68	0.14	0.0584	0.175	Altered group
ATP1B1	1q24.2	13.63	13.4	0.85	1.07	0.23	0.0585	0.176	Altered group
DIP2A	21q22.3	9.76	9.63	0.47	0.49	0.12	0.0586	0.176	Altered group
OR10Q1	11q12.1	0.81	0.49	1.18	0.83	0.32	0.0586	0.176	Altered group
KLLN	10q23	5.05	4.85	0.79	0.84	0.21	0.0588	0.176	Altered group
FNBP1L	1p22.1	10.57	10.39	0.68	0.69	0.18	0.0589	0.176	Altered group
GON7	14q32.12	7.9	7.77	0.49	0.51	0.13	0.0589	0.176	Altered group
NAA20	20p11.23	10.47	10.35	0.44	0.59	0.12	0.0589	0.176	Altered group
SMS	Xp22.11	10.89	10.75	0.52	0.64	0.14	0.059	0.176	Altered group
EXOSC10	1p36.22	10.57	10.46	0.43	0.44	0.11	0.0591	0.177	Altered group
SNRPA	19q13.2	10.49	10.38	0.4	0.49	0.11	0.0592	0.177	Altered group
HOXC6	12q13.13	6.1	5.72	1.42	1.79	0.39	0.0592	0.177	Altered group
TRIM69	15q15-q21	4.38	4.16	0.79	1.16	0.22	0.0594	0.177	Altered group
TPX2	20q11.21	11.15	10.96	0.67	1.07	0.19	0.0594	0.177	Altered group
NBL1	1p36.13	11.82	11.64	0.63	0.99	0.18	0.0594	0.177	Altered group
NDUFAF5	20p12.1	7.67	7.54	0.51	0.53	0.13	0.0594	0.177	Altered group
PITPNC1	17q24.2	8.23	8.02	0.82	0.83	0.21	0.0595	0.178	Altered group
CHIC2	4q12	7.9	7.79	0.42	0.46	0.11	0.0596	0.178	Altered group
TLR3	4q35.1	7.65	7.3	1.34	1.32	0.35	0.0596	0.178	Altered group
EIF3M	11p13	11.71	11.59	0.46	0.58	0.12	0.0596	0.178	Altered group
ZNF700	19p13.2	8.74	8.58	0.59	0.73	0.16	0.0597	0.178	Altered group
SERPINB1	6p25.2	12.04	11.83	0.8	0.94	0.21	0.0597	0.178	Altered group
PPAN	19p13.2	9.24	9.11	0.5	0.54	0.13	0.0597	0.178	Altered group
ENOPH1	4q21.22	10.11	9.98	0.49	0.49	0.13	0.0598	0.178	Altered group
TSPAN17	5q35.2	9.76	9.63	0.47	0.51	0.12	0.0601	0.179	Altered group
STARD4	5q22.1	7.58	7.3	1.11	1.06	0.29	0.0601	0.179	Altered group
CD164L2	1p36.11	2.96	2.54	1.51	1.53	0.42	0.0601	0.179	Altered group
IBSP	4q22.1	4.23	3.67	1.96	2.19	0.56	0.0602	0.179	Altered group
SPAG5	17q11.2	9.9	9.71	0.69	0.99	0.19	0.0602	0.179	Altered group
CCDC112	5q22.3	8.18	8.02	0.63	0.72	0.17	0.0603	0.179	Altered group
TEX264	3p21.2	10.05	9.91	0.52	0.56	0.14	0.0604	0.179	Altered group
FAM83H	8q24.3	11.77	11.58	0.7	0.99	0.19	0.0605	0.179	Altered group
TFEC	7q31.2	7.32	6.94	1.48	1.36	0.38	0.0605	0.179	Altered group
BCL2L12	19q13.33	8.64	8.47	0.61	0.74	0.16	0.0605	0.179	Altered group
GLE1	9q34.11	10.04	9.9	0.51	0.51	0.13	0.0607	0.18	Altered group
CD68	17p13.1	12.02	11.78	0.94	0.92	0.24	0.0607	0.18	Altered group
FAM3C	7q31.31	10.67	10.51	0.64	0.63	0.16	0.0608	0.18	Altered group
ULBP2	6q25.1	5.7	5.16	2.09	1.92	0.53	0.0609	0.18	Altered group
TTC24	1q22	1.78	1.46	1.23	1.33	0.32	0.0609	0.18	Altered group
GALNT1	18q12.2	11.29	11.13	0.62	0.62	0.16	0.0609	0.18	Altered group
MAEA	4p16.3	10.61	10.49	0.43	0.46	0.11	0.061	0.18	Altered group
ZDHHC5	11q12.1	11.5	11.42	0.29	0.38	0.08	0.061	0.18	Altered group
DDX49	19p13.11	9.71	9.58	0.51	0.45	0.13	0.061	0.18	Altered group
B3GNT3	19p13.11	10.74	10.52	0.75	1.32	0.22	0.061	0.18	Altered group
DDX23	12q13.12	11.43	11.34	0.31	0.41	0.08	0.0612	0.181	Altered group
PSMC6	14q22.1	10.56	10.43	0.52	0.5	0.13	0.0612	0.181	Altered group
FNTA	8p11.21	10.56	10.43	0.47	0.54	0.12	0.0612	0.181	Altered group
API5	11p12	11.43	11.32	0.43	0.43	0.11	0.0614	0.181	Altered group
CCT7	2p13.2	12.31	12.21	0.39	0.47	0.1	0.0615	0.181	Altered group
NUP85	17q25.1	9.76	9.66	0.37	0.46	0.1	0.0615	0.181	Altered group
APOBEC3G	22q13.1	8.21	7.87	1.31	1.26	0.34	0.0615	0.181	Altered group
WRAP53	17p13.1	7.77	7.64	0.5	0.55	0.13	0.0616	0.181	Altered group
FPGS	9q34.11	9.96	9.83	0.48	0.52	0.13	0.0616	0.181	Altered group
FBXO36	2q36.3	6	5.8	0.75	0.9	0.2	0.0616	0.181	Altered group
RHBDD3	22q12.2	8.42	8.28	0.53	0.6	0.14	0.0616	0.181	Altered group
NECTIN3	3q13.13	8.48	8.15	1.23	1.47	0.33	0.0617	0.182	Altered group
ZFYVE28	4p16.3	7.58	7.37	0.81	0.82	0.21	0.0618	0.182	Altered group
CACUL1	10q26.11	10.52	10.41	0.41	0.41	0.1	0.0619	0.182	Altered group
CXCR6	3p21.31	6.47	6.12	1.38	1.37	0.35	0.062	0.182	Altered group
ZFP2	5q35.3	4.79	4.53	0.98	1.07	0.25	0.062	0.182	Altered group
RAD18	3p25.3	8.14	7.98	0.62	0.63	0.16	0.0621	0.182	Altered group
NIP7	16q22.1	9.55	9.43	0.45	0.54	0.12	0.0621	0.182	Altered group
TMEM167A	5q14.2	11.1	10.99	0.38	0.49	0.1	0.0622	0.182	Altered group
ATP5F1D	19p13.3	10.16	9.98	0.67	0.74	0.18	0.0623	0.182	Altered group
SCLY	2q37.3	8.5	8.36	0.52	0.6	0.14	0.0623	0.183	Altered group
GNA13	17q24.1	11.3	11.19	0.4	0.47	0.11	0.0624	0.183	Altered group
PHF6	Xq26.2	9.87	9.7	0.66	0.62	0.17	0.0624	0.183	Altered group
C17ORF75	17q11.2	8.19	8.07	0.48	0.53	0.12	0.0626	0.183	Altered group
CHMP4C	8q21.13	9.43	9.19	0.95	0.99	0.25	0.0626	0.183	Altered group
UBA7	3p21.31	9.85	9.63	0.84	0.91	0.22	0.0627	0.183	Altered group
GPA33	1q24.1	8.12	7.34	3.05	2.92	0.78	0.0627	0.183	Altered group
KITLG	12q21.32	10.27	10.01	1.03	1.03	0.26	0.0627	0.183	Altered group
DIAPH1	5q31.3	12.06	11.93	0.45	0.64	0.12	0.0629	0.183	Altered group
IL21R	16p12.1	6.29	5.92	1.44	1.49	0.37	0.063	0.184	Altered group
PHTF2	7q11.23-q21.11	9.06	8.91	0.59	0.55	0.15	0.063	0.184	Altered group
SAV1	14q22.1	9.39	9.22	0.65	0.57	0.16	0.0631	0.184	Altered group
RASSF6	4q13.3	9.24	8.94	1.12	1.46	0.3	0.0634	0.184	Altered group
PKN3	9q34.11	8.57	8.35	0.85	0.9	0.22	0.0634	0.185	Altered group
[truncated: 17,037 more rows]

## Sheet: LUAD
Gene	Cytoband	Altered group	Unaltered group	Altered group	Unaltered group	Log2 Ratio	p-Value	q-Value	Higher expression in
[truncated: 19,736 more rows]

[truncated: 4 more sheets: BLCA, LUSC, COAD, CESC]
